# Supplementary material for: Inferring the Contribution of Microbial Taxa and Organic Matter Molecular Formulas to Ecological Assembly
Source: Front Microbiol. 2022 Feb 18;13:803420. doi: 10.3389/fmicb.2022.803420 (PMC8894727; doi:10.3389/fmicb.2022.803420)
Supplement: Supplementary file 1 [file Data_Sheet_1.ZIP]

Archive with 5 entries (5 files):
- Supp. File 1 - 16S_tree.nwk
- Supp. File 2 - MCD_UPGMA.tre
- __MACOSX/._Supp. File 2 - MCD_UPGMA.tre
- Supp. File 3 - RNA-ICR_0.1thresh_Network.cys
- __MACOSX/._Supp. File 3 - RNA-ICR_0.1thresh_Network.cys
