# Supplementary material for: Inferring the Contribution of Microbial Taxa and Organic Matter Molecular Formulas to Ecological Assembly
Source: Front Microbiol. 2022 Feb 18;13:803420. doi: 10.3389/fmicb.2022.803420 (PMC8894727; doi:10.3389/fmicb.2022.803420)
Supplement: Supplementary file 1 [file Data_Sheet_1.ZIP › Supp. File 1 - 16S_tree.nwk]

((((((((('97421dbeef7155d2fca373b581b04547':0.028102622,'ee932fc3ce1811d1d827cae958146608':0.080755511)0.948:0.044303297,((('45034374a8260a08b8c254d137b4d378':0.014264851,'b941cc787ef2ad10ccf0c2438567309c':0.089209532)0.681:0.039940876,('ae9559c2876b9e300351617dbde5d8b7':0.053273002,('c41e8cce7764ebd3897a983ecba9b8b7':0.003584230,('b35e2f6a6413b0d06c2578de9e55d151':0.013177889,('f328fb9b4db83c43f2dbf155af9d0d7a':0.000000005,'df0e895491290d8ff081e6038e1952f5':0.007105888)0.563:0.012784810)0.982:0.025458263)0.887:0.018918725)0.224:0.010194558)0.893:0.022032310,('403b285a311954a4e51b10fc8adc30e4':0.056671533,'8d267cfcc89923c84290d047cf9d5607':0.056610587)0.863:0.020586171)0.831:0.015847037)0.887:0.025542666,('ec22a2d4785920ef88f307b716acb5dd':0.015590616,'607af4fcc6df06b355785e604da88067':0.066027134)0.864:0.015632516)0.752:0.004720648,'5042ee944bfd39f55c1e9b2384355622':0.052506043)0.982:0.036828676,('44a4a3278ea4f2e01ea9446cab462152':0.072807206,('07883d4203305483da415a7a336b2d5b':0.064934896,('6057d57f3a7d1c163eb99e20506b0f39':0.038809131,('ba227c67d61b777c57e83addcdc8d9ed':0.025522810,((('438bd726f9d8e64475f3a43066d01424':0.037832840,(((('b6d8a8759a55e1db2a14f52f8eb8f069':0.028953325,'c44f939b3511cb44a75555ff82208f5a':0.040918853)0.908:0.021697471,(('ff2dc78c920ef4c0b7c9459ae9822ed7':0.049392682,('a09c49d3fcb1c848b4fb0b951472091a':0.057788296,((('780bf6189372cc2b342fc73a6e08b488':0.003507149,((('1250c1826421c6ed9dbc5306f50f4286':0.022422766,'b398c9f5a28eb3de2e4e987e5a10547d':0.003607502)0.935:0.014751251,'a5964cd2c9141945761b9252c8d37b49':0.000000005)0.892:0.007179319,('57f477b7b02b74e6376eb6f62a42154e':0.000000005,('24051309f95dfc08aa5ac6f09358aba9':0.018469057,'3482f1d238854c36dd683d2fd0f12128':0.040782974)0.158:0.000000006)0.858:0.007091637)0.872:0.007187002)0.695:0.000000005,((('d22950933f92a3a062d81b3807405df3':0.000000005,'461dc0c56a090fdfc4206c52b09ff5d8':0.033941294)0.917:0.007087224,'e04602dc75b4186a96cd574e603c8170':0.000000005)0.789:0.003594107,(((('a99a696399c4132132d87994fecdc3ce':0.003519245,'28caf857680612f98aecbbdca159745b':0.003519246)0.955:0.000000005,'384cc1ed47f9717cbaf2e9985e2576dc':0.000000005)0.782:0.000000005,('50f1acc254f6be127d26ac14e4e19d81':0.003515488,'d1258606bdef03ef1986ad2494a7a7a4':0.007124743)0.630:0.000000005)0.918:0.003509279,(('a7d793e4c9028da01a24b4e2db4136fc':0.003512744,'bc28ea6497753473b2064f41bc658601':0.007055393)0.903:0.000000005,(('2a19a73c06d11bf6d14d021db39165ea':0.007079722,('112a65b5029b033ac3c95e38bdea6710':0.003512781,('c26d289305ef5a3c17cbb1b5eabebd00':0.007105168,('bec462f46f651cf6244043ab1ffb87ad':0.000000005,('806da84a4d3359c4137830fbb8a2cf63':0.000000005,'d27b4019d7d0d5cccc3eb78612dc8b71':0.003519245)0.925:0.007143579)0.848:0.003540938)0.810:0.000000005)0.821:0.000000005)0.936:0.007087268,'f6ed1d8ae29604f751f8e54517eae730':0.007081676)0.970:0.000000005)0.942:0.000000005)0.882:0.007227481)0.880:0.007220770)0.820:0.003637039,(((('7b7850a58a9360a60fd5cf319dbe7345':0.007091135,'48f0a653fa8e48e71ceb6f5fa56a5013':0.003531040)0.802:0.003509421,(((('dce401a9d2e51ee23b6bd3d8a403491d':0.0,'869b340b83d9b7c0eb52a1cf1bb57958':0.0):0.003531409,'8c4cac02b8b88f8929935ea8e48f49df':0.000000005)0.976:0.010688958,'b89940c2100df2b1097de6daa13e80d1':0.000000006)0.930:0.003510742,('61ae86a9064ef4cc3181753a0f355be7':0.0,'7b42b0b6cfbd72ad6a5aba28e4759314':0.0):0.000000005)0.850:0.000000005)0.861:0.003512784,('dd6471eac220b847731bba237e1b85ff':0.000000005,('ea76649e2f07d4d840fe26a599a516f9':0.018005289,('765157b35c4f3c4e3b17c9821bec0a45':0.006498964,('f99a49587f417e66fa26a445d5b13a7c':0.006935502,('e38ef6d863e7d940a6168817863137bf':0.006908234,('c5abff23e2e6e9e1eb411b81d6671923':0.000000005,'5aae3472c23084d2df1c92394ab6440d':0.007162624)0.769:0.003774540)0.825:0.007308320)0.592:0.001418226)0.865:0.006713766)0.845:0.000000005)0.955:0.007070134)0.465:0.000000005,('afdaede0af1e0b5fa61ac50b39b752a7':0.018207079,'6e8f5b32d455db5d72d6e46626e39eee':0.003531372)0.540:0.000000005)0.769:0.003403288)0.286:0.005580372)0.498:0.021477297)0.946:0.025121946,('4ee46213b8b7cb18ce12ebd5ba243213':0.019253097,('d8d4eae80c3c113c6f7a660f716356da':0.031026750,'1c34439da2263e9d61b07277dddd9a30':0.047793093)0.759:0.019714346)0.874:0.010351451)0.765:0.008728348)0.862:0.015578131,(('d25f083f77ced7a534ad4446657dbc9b':0.047416516,'6fd8c587d6e8a80d03d334cf2ec27424':0.022674206)0.442:0.012511554,('2e9f6a8f725f6082e03cf2a78e9d6a63':0.044516880,'9a774446401e6c94a1b5555a50789ce8':0.068316277)0.729:0.015355464)0.565:0.005000893)0.954:0.027104063,'e1840befd9333bb92f3c39d9cbae95da':0.015060999)0.785:0.010077641)0.873:0.016802570,(('4f4352e2d0af572f1414c83f52fb46c1':0.022878506,('2da8937902663cb7406deea116b039da':0.039959456,('169c318830ab1ee82096908cd340af07':0.006979025,'cce3600cab022a274b11ecdb236d3107':0.000000005)0.390:0.009048609)0.917:0.029019547)0.990:0.086899562,('41f17e38a9aa3ab6c13bafaff2a659ae':0.030909527,'e7627776d78277972c7d876a79c52ba9':0.037162418)0.920:0.045755393)0.896:0.034317515)0.733:0.010079116,'e38fd99f7a3a44c5ca84da283cb5ac43':0.075186490)0.887:0.016735949)0.837:0.018496665)0.013:0.010549998)0.748:0.022120419)0.802:0.010325643)0.617:0.001934126,(((((((((('d82ba35fff465b3095680c8258a41ce9':0.015043564,'5bba178ae59c98468a8dbe64105ec036':0.017839723)0.934:0.024555281,'ce184d06defc0e40678a5202eae858f2':0.059350973)0.394:0.002952346,'23093018d384909b3aa4c2222d3cc8b0':0.072903285)0.418:0.011981470,'ac518b6a395df9cb8524c7b1dad3eb73':0.040413489)0.692:0.005602136,('9b5d28faaefdba1f773d62ad7c22d40f':0.021930615,'d4ebc77447d3098406277f97d5d9e74d':0.056965404)0.918:0.016609409)0.916:0.014789885,('87a1fa198af811c29c2131818aff378b':0.049645394,(('10c5201ae6a67b0326a063b2a9fe76f7':0.073360256,'5fa2360ca0bade375fef3d5f0bf0ff7b':0.067975715)0.777:0.000000005,(('282cf9d36bcdab0c404e67197474b769':0.017881244,'45394fe883bb9e5df963f605b32bbcb3':0.050862234)0.750:0.004120810,'e537d1ee8efa0137019e7964bbe79435':0.045752021)0.764:0.003671039)0.866:0.003882225)0.000:0.000000005)0.810:0.007909274,'8ea7bf11e89d4445e34fa08f28e432bf':0.056274683)0.827:0.009855774,('c4c0079636bdc9e70d18a5fbda605036':0.068166578,('f1e20ba264e7d088ae4df570cf8a262e':0.032556064,('fbb9752821e64f5c2264595484d60197':0.021894245,('10f4f0a25ecf9e12b88e06a2f99bd4c8':0.036789080,'169c9c741b4daa1b222a18382f483ad9':0.004987081)0.998:0.046364810)0.890:0.018877242)0.000:0.000000005)0.890:0.012325167)0.000:0.000000005,(((('f393a78951f40076357f40f0a801bd1a':0.030507890,(('d2d5b23b1d789bd3144b975f24d7a2ba':0.046055097,(('bd9a6035b09ecaf5c5bb0beacf3687ef':0.009349364,'ba566ae285321bf955ff5a491a0b4589':0.009279171)0.977:0.022357461,('ed3758e5e8ea9114598700ca893aeb87':0.037568391,('fd36d5cc20edc14eca2429dea8034f83':0.058942482,('708780f04f1808b55904f41fd59a317d':0.033822463,('2767fa08c451098ae63747011525e1dd':0.000000005,'f9e22833685f238ebafe8cb4ad112960':0.050369406)0.952:0.015118065)0.074:0.000000005)0.916:0.011383181)0.956:0.020019739)0.036:0.000000005)0.836:0.006829327,('12f23bd7b8ff9a9842826a757b709463':0.017203199,'1f8ea37de9f70f9586071c1f3e599f10':0.029184573)0.872:0.009438664)0.721:0.002519830)0.748:0.003291578,(('77011d0f4aa55dadf83ce39eb7764315':0.040594710,(('981ae30276a5efff7182ab135f3c3c10':0.030263023,('14a69abd9167e32f1ce5397643951cdc':0.047191858,'029c82fcbec4063388f8dd3310c5dbe9':0.026431358)0.557:0.017719523)0.904:0.021004760,'09e0a10f36f1c3c7d1ecd0bbffbccee5':0.053587164)0.575:0.000000005)0.997:0.041941898,((('faac7db4dde8c23f2963971a4086a255':0.022142342,('f5cc9e19bcdd8f177dc03dca2f4bbeda':0.016894331,'71a3ed5cdaf287fc67165eb555c15147':0.034044972)0.892:0.013794339)0.746:0.003556901,('3770de00494128648e9f1ef805a7446f':0.007171209,('ac046f0c4bbcd9b1fd118b75d1c844a6':0.014522372,'5c6c44fc04f0f48c6656e3b5a95b2695':0.010815327)0.849:0.007243434)0.910:0.011184847)0.885:0.011078826,(((('4a15eef542f5d54329abcb8b9a65c674':0.014714370,'6c6c2e04adae90dc7120533361096b82':0.022363674)0.883:0.010553291,('7940054cb1af13fce82289e44e1a08b3':0.003751394,'5a30bd53a84e1319c1ba8409bf713daf':0.033963974)0.744:0.000000005)0.845:0.007039529,'3bc32e3f382d162e4c05d29b2ad3ddbd':0.022452474)0.836:0.006883726,('d8fb44a051ef7508ad4aefc6d38a5ab4':0.008480836,('fe521af59b8648048fa4f50bb71772d3':0.025192309,('cf095c89d0af21a953be4b1cd4d542a5':0.020518163,('6501e605a04a1ab203980a6aa300ef4a':0.017651358,'5bc2d0708ba873193a1484974043f9dd':0.024978493)0.657:0.004040452)0.770:0.012541145)0.625:0.013503165)0.769:0.005912585)0.836:0.007361809)0.941:0.019681565)0.792:0.006067157)0.875:0.011979026,'6a2cd25dd734674301f062aac864c0b9':0.056922482)0.661:0.002960271,('03a275319993776975af0088092f5e33':0.021056176,(((('ba8f6b576295cab3f871f34ebc59f046':0.003524384,'b3caf5ef7d8d7886bc0a05b5b5cd7963':0.000000005)0.784:0.000000005,('92995aca733dd3505a082d4fa49aca85':0.004718149,((('7d6250ca58a35c586c1574f56c623cc3':0.000000005,('1e34449edede5f234376a6e2dabe8537':0.007162624,('780380bb1e1022151e5eeb8cfd52d803':0.000000006,('4523ab81583b96480f3f043753b32f9b':0.003541001,'613783450eca853953912b4d8b5bad9c':0.000000006)0.914:0.003519245)0.733:0.000000006)0.811:0.003541002)0.968:0.010829737,('40aba5aa69ab48ab009d04ffb79a53b0':0.007124743,'33e8c89ff939f0fb1c4a86997085f181':0.000000005)0.760:0.000000005)0.585:0.003580057,(((((('efd0fb5852afcb965e40d558f3636fd3':0.0,'a9d0cd0f7cff3a7f9c14bd49ba41222e':0.0):0.003525345,(((('10f0461cb8a244c14aa2fb73e127e9e5':0.003528001,(('ad145b5c8b7c9b7ffb1c647fa0da640d':0.000000005,'fc96f955a67f351b82f47323b1a86a5d':0.003515489)0.920:0.003516227,(('af737fa9cded3e81f2076e42e6717048':0.010500718,(('2141c7953f25a1c4be8b0a47a28a157f':0.000000005,'6e6ef3e31d9d37638c5247247c23df8f':0.003508211)0.913:0.007131012,('a140991b67f0edfbcf7d9433d958ec1f':0.000000005,'12ae53663c562576773f2bad1868310e':0.007074131)0.768:0.003563927)0.764:0.001908777)0.766:0.001862806,(('2651bbe242103467a59a4144244139de':0.007070076,('5cd37e05111717fc8bbb6b94769a58f0':0.000000005,'ef2b2a8a0db9a15afac5aa3dff504ca3':0.003512746)0.675:0.000000005)0.833:0.003528641,(('307ec848ad0d845b8850035cb0081d3e':0.001870387,'bde88b8c446819903503e7c9b14347c1':0.001930421)0.941:0.010423748,(((('160cb0f55038adbaa074f30a1b1f0d00':0.007128738,('cd5df85dfbde27aba3527f4238322ed8':0.000000005,((('1caee876a0fe52a8ddcc6ef01c8b98a6':0.003530593,'0a60184eb11318c87e1a2328f8c95582':0.007115614)0.770:0.003525447,'9dc1c66e5ca9abdbbbf47f6e9437a485':0.000000005)0.864:0.000000005,'1f41b065f3a9bb83edd8e64bb4e77380':0.007087224)0.910:0.007087226)0.800:0.003497557)0.786:0.003556956,(('9ec090eb769f069b0f1202b460e2651a':0.0,'c1b91636712aa3d19fbd5af463a7cdee':0.0):0.003512748,(('f9c3f934077d5890ac48ff941f8ac2ce':0.000000005,('dba682409a748b26ce327b1b112550e9':0.003531191,(('1cc8bd29046e49a1f49886fb6852858e':0.000000005,'8c9e236265c5b92dda18bf596e56da59':0.003541002)0.858:0.003513019,'3762c2b1e91eb8ff683a092954d47027':0.003512978)0.386:0.000000005)0.909:0.003515728)0.871:0.003519245,'7ba37b4378acf11e7cdc5f94c4f6fc81':0.003531407)0.232:0.000000005)0.000:0.000000006)0.901:0.003512748,('bd24b7966ce594d3534ff34d53c3e8da':0.000000005,('84755cc2b5e4de1e02b94799aacc4449':0.003515488,'ced7743442c91a73d69bf08cd40eecef':0.007081674)0.892:0.000000005)0.744:0.000000005)0.524:0.000000005,('6de41c43bb33f686642c3e8fb80c6444':0.0,'8f1d7b679f5f8faacf7bb6926becf7b7':0.0):0.003523005)0.898:0.003505853)0.727:0.000000005)0.799:0.007085119)0.106:0.000000005)0.924:0.007036314)0.820:0.000000005,(('c7a766d06d80ef6e2ad150327a7cd0e9':0.0,'f852d468b13c0e36e7082d5a0b023fb2':0.0):0.007119106,(('78618372301d54643a16afcc2ff4a2c1':0.0,'cd2ed2970d1be8bfaf89925b7479b7aa':0.0):0.000000005,('51aee664c21bd301061e44d482f6716c':0.007081676,('506b4ddb4c9b791e204e8dfa1f25309e':0.003519246,'d5ba1ce7a93877eaa4a1b1142b93a9d6':0.000000005)0.467:0.000000005)0.947:0.007105107)0.772:0.000000005)0.980:0.014291130)0.581:0.001911836,('20e3e325d665d1ccfa19b6915f78bfc8':0.018813598,(('e9732fe0140cb68fdddb9419aee441f9':0.003487193,'b492ef8fe9259700f4cf7ba86b903e5a':0.010876220)0.831:0.007735668,('6c7e967886cb5343d1c2b7aa1262ac9e':0.011525101,('9c23c8201866799f614a01493a6c03ba':0.003577582,'20915b0437c8db6f13d3afec23684a47':0.003532142)0.693:0.002892492)0.921:0.011493361)0.885:0.013493091)0.205:0.007634067)0.921:0.017178991,('ef00ac690b99598521b6ff6e0d634d8f':0.007077990,'7d44aa289ef77d436239d8d3d4f10741':0.014493088)0.836:0.007173937)0.792:0.000000005)0.849:0.003510495,('8a9f91954818f89db7547810b1a8ea87':0.013918246,'202ce6f860232a24f74149629d1ed7e4':0.009832673)0.786:0.005322217)0.767:0.000000005,'9c3dd975028d7bebcbd18aa2ad8642ce':0.003519288)0.916:0.007089655,('e80252db99d4e13033504a662d0fa5ee':0.010809500,'d58b6cf2e9af6364330b92566e14d59e':0.000000005)0.807:0.003522923)0.762:0.003514469,('4c69fd5ac021b36e5db9ac7d2b5ea19a':0.000000005,((((('c999819c489f9576b9302f4d7691f905':0.007111483,(('109b7e7ae5caf6eccd793536eba4d95d':0.007068601,('5f95dbbe9a87106b5f0d155b2363159b':0.003519244,'3dd208a7a4fe7566655679332e453c8d':0.000000005)0.383:0.000000005)0.905:0.003525990,('6c4d9c0af1e5ee335acf31c2adea4e87':0.003530732,(('135c54fd0b2c2cd074f7be044efce948':0.0,'956f15a69b1fac98cc58d6143a5d75d8':0.0,'b35e30cf9079e8eaeb96cb88b183a91c':0.0):0.007148171,('2a1b95f280310734ee9a73f6e4fe75e7':0.000000005,'f19cf137771272162f4aa0ef7fed651b':0.003524384)0.799:0.003506902)0.783:0.003562932)0.800:0.000000005)0.871:0.003532936)0.135:0.000000005,(('6f9e329f40a68fec705b45217d6147c7':0.0,'08916d6956d718eab96962c70812cc8c':0.0):0.000000005,((('f7f3361628ad2d24d8979c5d17d1c1df':0.003535998,'ee54cd6ddc3132cf2d71a65c61009840':0.003570576)0.802:0.003549601,'11240552a77938fac454fbcdf5b705d4':0.000000005)0.858:0.003519246,(((('a454ecf491b70b1b1180ec9834906c81':0.000000006,'836afd6c2baed7c97eb90a32bc9057ed':0.003531409)0.851:0.003524384,'c2c77b8e88e01012f801f28aa18bc08c':0.000000005)0.256:0.000000005,'18b3d697dc238b17b5a29437604ac335':0.003531410)0.863:0.003541002,('6f97fcd5a17d888c6acddfa9dd0edb92':0.007149547,('1bfcd3090155127b48c4480cdf6fe14c':0.003540305,'d8ae863af0a62dab9d559a2de77d3d07':0.003554538)0.796:0.003602002)0.875:0.007153788)0.794:0.000000005)0.896:0.000000005)0.927:0.000000005)0.863:0.003541001,(('8af9b72c1b3847562719d980e6cab6ef':0.0,'d10d39ccbe5df52a07da60799d79ebac':0.0):0.000000005,('63b60cbe9f46bc2e424331af15220aa0':0.010725092,('f85631d4c3ad28c56dbfd5389ae3d656':0.000000005,(('bd4cd162642968377898c87a2ab9af7f':0.007068600,'2b1f23ecc167e672f34464fc8fd6eae9':0.000000005)0.968:0.010688959,(('d10c72b287f6e198757f9d267625d1ed':0.0,'8ab568449b13d18282dbe8319e83d56c':0.0,'313af54e8ed043351e53bf7ef9e520be':0.0):0.000000005,'ce06b523222118c67fe8f1f650d4d24b':0.003531409)0.000:0.000000005)0.860:0.003531409)0.876:0.003524384)0.896:0.000000005)0.886:0.000000006)0.793:0.003539478,'e8e80f95d104ad2e191a1e399b44853e':0.003542647)0.807:0.003522825,((((('c2982294bb00f70adc0c44c2e6e3a1c8':0.0,'333768672c8679a25734a44dbde2deaa':0.0):0.000000005,(('b82570e64f76db2f9ea54a8499bf5210':0.007148461,'71887b594bab00d7c1910730d991b07b':0.003531410)0.749:0.000000005,('5b03f52632a959d687bd407c5e0ffc85':0.000000006,('0683f913ecd6befa2e067ceeffe180ad':0.003524383,('42363ca2dcd263cdcf0badddc2676504':0.000000005,'32ff0eba19fc80e6e7c95a09366438d6':0.003519245)0.410:0.000000005)0.938:0.007138027)0.872:0.003515489)0.908:0.000000006)0.893:0.000000005,(('8e5ed1f4a2f200af276ac82563deb88d':0.003522365,'db39e6dd946016c02c2f5826af36597e':0.000000005)0.893:0.003511892,(((('dbb96938b50804ee7a84b7fe8d98ce78':0.007087224,'b057ac0831a0dfe6417c13cf9eb4bc40':0.000000005)0.778:0.003545405,(('ab766c34bff17e7c9f865f74ed5f153d':0.003531408,'7483b49fd3c2e40e8f02f09a4ac8c83d':0.000000005)0.417:0.000000005,('f720bde4ea405deeb83b14715955fe69':0.003541001,'b917491f7591bb62089eb4b4bbf8ff20':0.000000005)0.959:0.007129487)0.805:0.003532992)0.496:0.003569632,('0ab31f7e797f551227445f0fd40c40d2':0.003492765,'bb4a97aa1a0054dca4cec1141a350035':0.010914375)0.851:0.007217832)0.727:0.000000005,'997955d666566f32f0d57cdaeab21aa7':0.000000005)0.959:0.007116966)0.925:0.000000005)0.897:0.000000005,('8599524cec26e00cc7df72e7ecc01220':0.000000005,('5f90bf23eff4fe387e1acd192f2b58fe':0.003541001,'94ee4b5af727c67e8cca33272729569a':0.000000005)0.857:0.003541001)0.943:0.007097181)0.848:0.003540957,('e1e6cbefff2b75b2fbbb0bfa7e4aaaf6':0.000000005,('c7ad342fd99f9aef16464130c1ea8ac3':0.003524383,'be60d82902f027712a6bf1d3f177c010':0.000000005)0.949:0.007162624)0.861:0.003524941)0.765:0.000000005)0.835:0.003513472)0.878:0.000000005)0.790:0.003520683)0.927:0.004798338)0.937:0.004694113)0.856:0.010979640,('db113945788d29f4f0ad01fb51ba0b3c':0.000000005,('0cb8eee455e9c0cc65090512af953687':0.000000005,('6891410f265e307f1fd1346682293f23':0.0,'bce42fd6bbb0f7ef2a73f2024b2a86f5':0.0):0.010845525)0.607:0.003519245)0.883:0.010947242)0.866:0.015050315,(((('69304d479a6cbf8e4d348d51bbdffe7a':0.007111482,'a9dd069db7078863d46942f02040ae56':0.000000006)0.780:0.003554551,('2ce1f0518ab983edb22303fb2a280489':0.010903690,('de31bb03f3d7398695aa04e993a77e12':0.000000005,((('e75a41b4b2b72c23161be56a18e63922':0.014944307,'793c624475f89a812c8ec0b1cd070773':0.003149992)0.944:0.014691954,'facfc1d36f8e978e05da121217606f94':0.001936799)0.764:0.001802719,(('52bf102a8ce5e5aa35a1b2be041bca12':0.0,'d1052e13b2ab964b6902fe29cf5f36db':0.0):0.000000005,(('3213a9aa22b85714954050c1aa833f16':0.002352503,('5a265222dd4da6e1a8168f76a70eb1ae':0.003531408,('f99ccaaf35afbf4166f84ccb6c357d31':0.000000005,('013da8100612304a5c5969e87b75dec8':0.000000005,('3a00c38346928ab78d005065e9a65fed':0.002347008,'47ac5ca58a00fc3761fd3358993649ef':0.002346374)0.924:0.002346593)0.840:0.003519246)0.291:0.000000005)0.919:0.002350935)0.919:0.002350992,('6304f029e16d4a53edd0f10de67949b8':0.003510742,'317865ea6c50e83c72a4d779d02d8b58':0.000000005)0.882:0.003541002)0.898:0.000000005)0.903:0.000000005)0.871:0.003531410)0.855:0.007195506)0.929:0.011034242)0.766:0.003510557,(((((('e7e7332909c66631ee441ca79af4234f':0.000000005,'98fbd5cb0b85c52ccb1d2440919aba08':0.003512745)0.771:0.003509748,('7e72ba8401a6ca64eab6c6692dd5d8f2':0.003531409,('b3bea282ea2abbbed7f25935dfdcfa02':0.000000005,'46bc2d39cfd2c5e4ced67fa10b05d1c9':0.003512745)0.843:0.000000005)0.764:0.003568195)0.847:0.007250073,(('44ce6482692430da34be7e4359b43d08':0.007919157,('14731e9a1cfc2e3480b0ce7e75b4d4cd':0.016338467,'179442d9ddc8e3951184c9ecebcba50a':0.006289399)0.684:0.010293454)0.064:0.009303661,'4c27f0821a4e23a2b88e0d275b3bfb92':0.012858789)0.578:0.002221931)0.548:0.007232905,'37aba149606dde2c7ad23252d4f29e5a':0.010585308)0.789:0.003849458,('309b365d34124e9ba86828eb9978ddad':0.000000005,'483c94f3ad03a3a5b1a0b4bc113bfcf4':0.003512746)0.248:0.000000005)0.874:0.003515489,'e8d66241b8ebd25730b431fa2d264c10':0.000000005)0.850:0.003540512)0.000:0.000000005,('67588f6f0b9b141bc5f37204a50da5bf':0.000000005,'32ca304f2dfbba6f25ac3957e84fef69':0.003541001)0.995:0.021777051)0.720:0.005862302)0.855:0.015710154)0.719:0.004221715)0.886:0.008032681)0.593:0.005494813,(('8678ff8e434ecacdecbdaddfdb16e8c7':0.021175099,'6b24511da92660d8184fc85e6e00de28':0.036098282)0.864:0.015071853,('06df11ee4b80e574487dad3ecfffc4fe':0.029670932,'bb9fcea07b7d71c24890dfa960711b8a':0.055758420)0.878:0.017617575)0.783:0.007345638)0.858:0.012525416)0.879:0.015941243,(((('f17a833d87ef51e76be31363dbe744d7':0.030661375,'94db4561911e2e88a970dc615ccca212':0.068181878)0.837:0.009537207,('a89d1b5a490e07ec8a04d6a93ac16b4d':0.047228874,'48a2dd549613bd103ee25d3a940c12a0':0.044804709)0.738:0.015664852)0.732:0.006673835,(((((((((('0baeb57be90d452d688df693d13a8ada':0.000000005,'c81432ad8ff12f3049b247a213faf640':0.018082624)0.949:0.010856321,('e95f958af3672b8ebf30f83b49c6ad35':0.034075432,('392663fa728bf31c66fd26a89c851a4f':0.030778789,(('bebe0d7fb3dcb52b47fa05da386d8420':0.007050278,'b02e6dc2dbb2df9fe3074724465cbc84':0.000000005)0.900:0.007120481,(('692948ddeb7f47e0317625551e7b0ec6':0.000000005,(('f9fd5f65b749654730c9d5fd00b22ac0':0.003541002,'7066973389a685fa171d45b3f8c57aa3':0.000000005)0.965:0.014523649,('cf664696e0cf7ee2f6544f3be3466787':0.000000005,'28cb5635b39b2bc64719f6287f763bd3':0.010688959)0.749:0.000000005)0.958:0.007162625)0.922:0.003508212,'8c6e8174624a8dc4f1a77aed0c5ceb7a':0.000000005)0.772:0.003543804)0.848:0.006628853)0.952:0.022257643)0.789:0.009693234)0.753:0.003513803,('f32f1104333a809658592a5f654f0081':0.000000005,'c8e1e101b44ec4dc67582020f1d59aa5':0.018045819)0.891:0.007283622)0.875:0.007518033,(('9cb9438c1c078238f5cec103bde3dec9':0.031630715,('841103a8d6f188b5ffb3387eca047bc6':0.022775549,('b2c0031f466fe8f9b51b2650d20f8ced':0.003780432,'665fadf0add7f67ae454b0954139775c':0.003332825)0.744:0.003416230)0.988:0.034300472)0.817:0.007629446,'b1930448a1fb27ac60d9812ffd967f80':0.025958122)0.848:0.007929150)0.740:0.003102981,('23a70362dd9e2a3f922dbff83f659503':0.000000006,(('e6fcd08782725a0157bbd7091d46a9b3':0.010793798,(('cbc811937951172c0f2242500a0c0782':0.000000005,'4f634531e4f64537094648233f727ff5':0.003524383)0.973:0.017676734,('05a77436d055437388b8ac2a47230908':0.018114384,('ef7378d926b2832febda2c014fe13308':0.026715337,'3237cbf0d060883113dd9ad0a763b669':0.007851592)0.216:0.005351012)0.912:0.000000005)0.859:0.009613733)0.122:0.000000005,(((('34e324c1918526994c1ce21d12cc8a6d':0.008030016,('6f0e1034d479b80675836021d254ab88':0.002934695,('e7f73c2087b0a9a089e445730230f6fe':0.000000005,'947d0398f12ee16a232164c668f0bd9a':0.007094799)0.910:0.007876140)0.249:0.003348839)0.981:0.025543631,('259292e27c7847fb2a903b72ce826aec':0.000000005,('69f502de8061943a80a1e0233fcea621':0.000000005,'5471bd4e58c816bf29519863e32b9928':0.033304688)0.774:0.003531409)0.977:0.029348054)0.848:0.011381196,('fd8bc24249627703cab895d1b8109c57':0.025678443,('c1fd3f53b2239ce8d88a8ae2280bf965':0.054738934,('e3d0be36ac012fbc1fdbcc2739e9531a':0.009328953,'1c6813b1f17a9fa5eccf72cd3ec663b3':0.013208151)0.842:0.011696352)0.894:0.019634752)0.841:0.010213813)0.403:0.007051426,(('28b818fded7df9117fcd604aaf44415f':0.006089684,'004308fb08e8ae5babba25d653373afe':0.004607503)0.750:0.007195222,('202bd7715dd272fa41ddcfa5fb6702dd':0.006338070,('7f123a3d0a70fc75dfdbacb656c282ff':0.038985721,'14c2a8cdf38857d4df9e49f1075af773':0.026546268)0.870:0.014561718)0.877:0.014491514)0.863:0.010177917)0.879:0.009255633)0.829:0.003539880)0.860:0.007296967)0.953:0.014626842,(('a50efdc83585bec1265060653eded081':0.013205148,(('e965a4f4628b13619f1f76df941d8aa4':0.000000005,((('38b1528eba729ffa24d94f067ca72f01':0.0,'6d6309817fe926ff1d11edf46d1f1575':0.0):0.000000005,('e916933059b49a5eca360632b99b1d55':0.000000005,'2acad64e09fcdc73cde48d3f35e2f652':0.018014120)0.932:0.010796995)0.795:0.000000005,('8881b61779f320f5aa3193a2aa24b802':0.003498660,'1124e68fa8cfd9c21be2b34af1258b2f':0.022230029)0.966:0.018328948)0.908:0.007143578)0.880:0.003524384,'bac774c42014a6c1c7b82538f4273fb9':0.000000005)0.931:0.017146441)0.965:0.025977008,('098f666e00819319915856fb0b3ce46e':0.022983349,'4207c12eb787ec5930ac846b340801db':0.018660345)0.958:0.018901686)0.000:0.000000005)0.924:0.010941428,(('636f6f4a1f46c01c0e94b1af958d49bb':0.034764410,((('0249c88405ab0cfe53d76bb7a32664a9':0.014821946,('20005c74eda550ed046a1441298e3bb0':0.008229044,('f7ad3884947a34a4d4acf2be83389c58':0.010088677,(('97ad75691b79e205d8e6d73755b355c8':0.003552892,('17024ce052414f787f4e8093ae93d8a6':0.000000005,('157ef59dc9e7f0df843132e466c035a1':0.003512744,'d15d2518c819aff6561737926d980083':0.000000005)0.949:0.007119105)0.803:0.003518493)0.425:0.003539262,('1e18bd62f8b120e398899f4bd6f0cb42':0.007095325,'e6bcb6e9377154a18fe18bfb89e04ff9':0.007058591)0.771:0.000000005)0.786:0.004346674)0.738:0.007021572)0.840:0.012692838)0.707:0.006221628,('b37e57f411a6747faef4927934e5f2b8':0.066166910,('2e1ae12fde4e2c0b8db63cb0dc924548':0.004215268,'f2676ca3135b91de39f5b5e20cfa8930':0.046240766)0.917:0.017190943)0.065:0.000000005)0.953:0.020179991,((('5b242ab7c36d4e50243664fc952d8fd4':0.023507387,('8240d230692d41f8665fd172e65196bd':0.000000006,((('8dedb1f19f249f0e9a2293d7210ef2e6':0.022322010,'3e832bd91548d7b5c885daefd51c614d':0.000000005)0.791:0.005741025,'4ce160a17cc91ae7105c0a3d1fcfc5a2':0.010011684)0.785:0.005724373,'6798e5a16aa5e578f1e80bb53962e7ba':0.010947789)0.881:0.007259070)0.738:0.006015236)0.865:0.010518944,'c93bdcd9037d015e523ce6980705b550':0.026588318)0.755:0.004943298,(('08f16d50b0502ccf37b9a43794233199':0.010738126,'110b173680e33b02e6e223b0d58751e6':0.014775308)0.892:0.013164713,('d1777439007ed93947ba81f1052b8b12':0.012380758,('226a5561851a7d997e37e5c5ca55ff52':0.000000005,'a7cefefcf6e9c0b6cfe76746d9dc905c':0.025603160)0.960:0.016852660)0.915:0.015598450)0.793:0.009918480)0.804:0.006894695)0.749:0.003616608)0.904:0.014424749,(('295335dfd500961c8ef9833300864d15':0.026624150,((('de0ced15d7f07b5cb07ccf3e2b623f35':0.011266468,('94bbbadc98c1fe0b5ad225d222fef224':0.024069899,('3669a0cf2cd3afdc5329a47d9f045afe':0.041919779,('0395d00aeab5bb98914180175f7892a7':0.025934127,'c780e1f24e066f1acddbbee14192169b':0.039947056)0.740:0.007878000)0.535:0.013924818)0.843:0.013506213)0.857:0.010887876,('12b6a9cb8795c794d2c6bf169ff42d06':0.023917297,(((('fad9cd2b6a8f0da94351646441c3bbc1':0.033246535,(('aa753e7da9f5fc4a8a16c8a7c4e2b22b':0.0,'b2e0d136213cda6c042bec6e0092efaa':0.0):0.030768443,('a02c2aa82111187ad32a70b59e3506ec':0.000000005,('25872324414221187041aa7dd68681bf':0.007151418,'b0986481adcdc04ae42d7d9d57472683':0.003515929)0.906:0.007148426)0.925:0.013878193)0.529:0.003541099)0.793:0.004597030,(('ff511057d4809b3afa66833821bb7324':0.000000005,'49b672c6e645fae3d7b0360c092b7bb0':0.014269494)0.996:0.026316727,('9ff9c8f9122482876820a5355650f888':0.007169106,'df87d9038f9911022f07195a87142f68':0.007167104)0.884:0.007436959)0.145:0.000000005)0.879:0.010680632,(((('3f6c83e1b66c0b544163e7c74e444067':0.016980918,'7c4024ad1cfcaa3f717e944a1ebe5f09':0.016817156)0.973:0.021931684,('284c06b38d2861c4c1fddb1e23f71e7a':0.000000005,'3013f30be5f4d2c3b626892c6c8735d4':0.003512744)0.730:0.002944833)0.881:0.010410125,('e666e029f4dee29594d7c373c9ff4fd8':0.043422327,('e8950865b0b42de66cab7e8aeb85f317':0.021103124,('2840b4286a94e5b82f00b3a8f4e0116e':0.042673128,('4f1eebc57ed6166fe00fed6f3e06bf71':0.007071421,'8719441f24f1e72d33b7b57f86dbe76b':0.022053992)0.875:0.022078999)0.541:0.009324858)0.839:0.008714797)0.635:0.006911070)0.926:0.015865577,'49d451e8577a04175138d605a667cf42':0.000000005)0.706:0.007008514)0.764:0.005183844,('9fc16f840d29d984cdd05424a841b130':0.003567024,('4de29bd816f1ee2c284038eef84e46af':0.003371489,(((('a80616dba1a6d362b957660c08aa3517':0.0,'e61566fdfdbb5e32fa4452870e1ee1b0':0.0):0.000000005,('12ad889462a681958e40e6915e78df38':0.003513487,('7d0a4514c314450dfac901ba0da12e29':0.000000005,'e595d194d322048c7616802469ad9249':0.018118616)0.386:0.003510258)0.936:0.000000005)0.927:0.000000005,'2930418e39c6eb87ab3cda80e8c74f1f':0.007061592)0.502:0.000000005,(('776aad054da5b514ead82929fa12be29':0.037403967,'b269c6bb7b76e28ba7f690fc4503d84c':0.032381643)0.874:0.014217664,'f3b731aaf5fe69d1e7127de012e1909c':0.003562728)0.770:0.003469351)0.851:0.007361595)0.907:0.011112999)0.996:0.037529688)0.092:0.006967318)0.780:0.006434873)0.698:0.003663215,('a36e1eb22cc5b764a448bda1d7b0ec0c':0.031461372,('c65a819b6cc1c4302c99a3f67e790ae8':0.003531409,'3b96eef8460787880368f6edbc202770':0.000000005)0.986:0.034614914)0.897:0.015371913)0.883:0.011227822)0.809:0.009895838,(('4c8f556dfd18a424610736d3acb27681':0.000000005,(('67798ad2a9a78d73593c0afd8d5ee6c9':0.034823021,'15c65bf41b9c4dd29da3f370aedb4f4b':0.022147126)0.394:0.007010273,((('75b44213d3eb06e0bb31719b6fe91411':0.000000005,('fbf91dbde6ade8cd9a7e4feb21cbd05b':0.007221136,'2b65d0837989a904111f664964d979f5':0.011008640)0.737:0.007213993)0.899:0.010691943,('4be9825ce1dd828e743258dc5756cc03':0.010933966,'ec67b2051c6a963c822ca7b18dda9077':0.021746119)0.887:0.000000005)0.873:0.011033497,('260d45b3a7c12d751b4cb3f7e97e1a8c':0.000000005,(('947fec8acaecc9192248352187ca24ad':0.000000005,('1a2dbed20c7841a8e3023705e21bcd12':0.000000005,'204c7dc27fe45021f1f18514d04a8de7':0.003519245)0.997:0.018215251)0.979:0.022345300,'225b20340f2d50ed20112f63fb83c32d':0.014668655)0.278:0.007088182)0.999:0.063490713)0.171:0.000000005)0.939:0.014465137)0.903:0.014445667,('75845a5e092f2c641c8ddd8fb3ea53af':0.006818906,('cdaf4d7822d13897d68bf99541c38d54':0.039095383,'a94580fa88fe729d218ec00f1c7191ea':0.011268149)0.837:0.006339847)0.578:0.000503397)0.075:0.005308909)0.946:0.021000363)0.772:0.005250005)0.000:0.000197984,('aab1d216ed81583779b9dce1d1c3fcd6':0.012474114,('5b46b7c0b6a3d019758a671bd67f929b':0.000000005,'c2f74fb9a111072aa2405efc040bbf15':0.013888223)0.939:0.025559018)0.996:0.042638967)0.626:0.007511188,((((('2f6307536f1d7d9ec1e327deb5bbaa59':0.046278476,(((('cdb400ef0b6eb804252c06bb6dbaf851':0.003488804,(('93cf6f61703606deab6424e8f72f09c3':0.0,'160bf729c5bf77a3914b6f7703a5758d':0.0):0.000000005,('eecf61d4aa82a3be87265f59271feb78':0.007008580,'86e7fc303a3c6a86aa9bcc1e6f99b280':0.003482418)0.899:0.000000006)0.911:0.000000005)0.980:0.026372295,('965ebe9a778c51212bf404940a4492a0':0.024415833,'f75ae99826ab431391043726d597fae3':0.045944059)0.893:0.014784637)0.925:0.015004356,('3979a69c7f450003e91201efcd8629e1':0.000000006,('4d0e89e683cca3535f2383821a9a4b2f':0.000000005,'a900f09da8d3067a1b75d23766758f49':0.003505559)0.995:0.025866212)0.779:0.003560043)0.814:0.003473385,'406d2049afc545fff9ca66c77497f9c1':0.000000005)0.897:0.026899917)0.012:0.007682971,(((((('12e8be8b638086964cd9c100a347997c':0.003543867,'2789a94a6ef23cc3c2b63549d77825b8':0.003542379)0.798:0.000000006,(('ceb8880233c53aa8c6e3b5df23c3c2b1':0.014621243,'35dc89d156be6a6a07f8c5226f87cc32':0.000000005)0.905:0.003519244,'a8df7fd4145a729ef9ce0d6bf3c9799b':0.000000005)0.768:0.010711128)0.924:0.014759871,('362701664ccd0dd57ed709c45d580c18':0.000000005,'c898f228c43438c21516365c3ccb6376':0.010845524)0.972:0.018624491)0.894:0.010757080,(('6dde7aa5ee02350ff53629c1268f23d0':0.018405966,('d9fea624d07bbda08db629a8d1d5bab6':0.014771230,('6eee2230f1be49a0197da5fa1027a675':0.010943624,'9922f1d032c2d9e08d962c62d240b5fa':0.003508459)0.636:0.007453890)0.838:0.000000005)0.847:0.010724055,('fdb9fda717283a23be1ed151b6a718c3':0.007792518,('c8f295cf932afcc7e106a50e1f0e7ae2':0.010140849,('1f65eec580821cd3aa389a1918811f06':0.000000005,'51887e23333e9874b3135bad24177c62':0.037025065)0.967:0.020659586)0.864:0.009589008)0.858:0.013982394)0.206:0.000000005)0.760:0.003763630,('0f0fbe96da1a1b73f18c333364d8fd6c':0.018780499,('a5b4b03643bdb5aecf38ce32dab11648':0.000000005,('b19ef9b814ff0d82719598f7a845d928':0.009900293,'c4377223f0b1e51941a3556221685f0c':0.005460893)0.899:0.009927930)0.948:0.018578243)0.940:0.015224522)0.787:0.003486219,((('1b94537f64287d18fb2164348c4039a5':0.018918576,'d5ad43111502617e570ff7e4082a6e47':0.002852964)0.887:0.016220948,(('649f026cd615015b1c0f8e760d309122':0.000000005,((('a120ace2823a953a1a8cc10dd9d805e8':0.000000006,'d666dd55f5e8dde91c6901e60e9763a4':0.007119105)0.925:0.008494404,(((('683423a355b1c16cf2e31751d48bb305':0.029279883,'18efd31371f2451bf002e66ce2b78568':0.053144479)0.918:0.025261634,((('9529bd22d0d75fdbe70c2d60300c08f1':0.000000005,('920cdfc0daa6caa343676ed5d154adf1':0.000000005,(('84f2e42005c3f94e60c046360bfbf7b5':0.000000005,('b736dd682ab7fea6e0cc39fa1c8378bb':0.000000005,'0ef38bf03bf109f09c6888272b0c7bee':0.003519244)0.911:0.007111481)0.935:0.010796279,'3a66a38841ba6877568198b9dac3a1dc':0.007148457)0.887:0.000000005)0.959:0.007087227)0.824:0.003561871,('34fa56acbe26e0dbaf6563fc4c52d16f':0.000000005,(('fbdd455568b037d1882f72f12314a9a6':0.003524385,'9f1a16c885f1e099e0ef492b8c07f758':0.000000005)0.903:0.003519246,'c4c903cf630656dae3166b203e94b0cc':0.000000005)0.874:0.003524384)0.783:0.003528288)0.790:0.003548636,'334b65ac7ccdcd0b8dab50433242314c':0.000000005)0.430:0.000000005)0.882:0.007111483,'14d05bcb6de5774c6a83affe499761f1':0.000000005)0.816:0.009338452,(('e8bd5a5228cd426c496dcd50f6dad542':0.000000005,'5f1e574982a8d051af8f55f132638e00':0.010705753)0.948:0.016122071,('496ecde24f9ab698992413d3d4f04b5f':0.000000005,(('9eab7a1249300ee6e9757c224201f94d':0.0,'c9e95fac134fded0c5ffd2e67b7fae61':0.0):0.010897623,'fb67b286b0f781b0de13d50179318995':0.007141786)0.878:0.007200084)0.924:0.013592598)0.782:0.014649512)0.000:0.000000005)0.753:0.007205834,(('fc53f4c6401c6a2fb8190bdb3bb60648':0.000000005,('850ef7ca3d0d7e27bc99ef9c8a4c7dfc':0.005051069,('8060c34819a42f3a2e5f1690f0dad7f2':0.000000005,((('805d331f88bc7b2f2b82942ccd068aff':0.000000005,('b60765bf2e10d524fe9872a961bc4c53':0.003541002,'d5597224e77808aa34962e88365b21da':0.000000005)0.923:0.007143579)0.927:0.007094797,'700b01967b3ff426d4f2259a29822815':0.000000005)0.857:0.003541001,'4804669ff00c7ec682696fdd03d60923':0.000000005)0.925:0.010717179)0.932:0.013919580)0.932:0.013920911)0.863:0.003515489,'330120f6981e9d6dfac8df42a85aa8fd':0.000000005)0.940:0.017333920)0.825:0.008262403)0.347:0.003702909,'29bd4c05b8703b972ca9abbcc2929822':0.018617550)0.700:0.002955567)0.902:0.011612402,(('c941ed6fec74609d119f95f8dc933fef':0.007265257,('c894dcd11302d31169c9090cea48f04b':0.003522368,'d14f520cdee2365b4312ed892c31c2a0':0.000000005)0.760:0.003510108)0.916:0.011881274,(('eb26b926401a7aeaea3099f870e54dc4':0.000000005,'6f4004e5b9c0c17a0ab54f77a20d46e9':0.003519246)0.795:0.007472981,'ad741c45c2197b5b90dc7316e833350d':0.060759530)0.312:0.010777455)0.887:0.011253395)0.902:0.013998766)0.790:0.006624836)0.795:0.007535043,('72e5966f72cb9766b9710e4c53fa1c56':0.021930453,'2327caf06868fbc754f8034b519e4ed5':0.000000005)0.983:0.040535215)0.903:0.011554601,(((('8d9f03bea45ec520f4523bf7c3f77bf5':0.000000005,('a151747453ba18d13036c692dfd8482d':0.000000005,'4dc87164fd8212939dca34cad845ceee':0.054284396)0.894:0.010712763)0.997:0.069233481,('48308bfb8f4d946cc9e3345a33fa2f65':0.062331526,(((('71cacb225b52359d055d46ac22fe9533':0.033465479,'3a4736a67ba6d29c5786ee19541e7652':0.019412887)0.767:0.003681302,('e744cb9a8e8bdec2ffc6ef618302fa47':0.034723112,(((('30abade08aec8918ef75f16ce5e67218':0.032187434,((('405a9939956387ebee0157eb7762e1ed':0.014221995,'e3ea444f077735475907e3cf30cae76d':0.023203361)0.956:0.023784625,('622fa20f34d6fa56e7a941b31bd94ddf':0.050126283,'b504d23d960ec2e2956942790c9ca1b9':0.009573948)0.746:0.006407142)0.934:0.017821601,('86e7e9036730017997a58f33c93d55c7':0.004881110,'1309461016e93581d33b79fd53813ee9':0.013200137)0.936:0.022279748)0.888:0.018518702)0.751:0.011275120,('42d9ab04da5681b799b79b244ccb3148':0.005513014,'c67c95684bdff68f6d910745bb0f566d':0.027674373)0.875:0.008864573)0.796:0.011739054,'5b37794435eff15990858d0118a68ea2':0.054717315)0.983:0.045437746,'e2f2237e444f15b4d95fe78faec1a332':0.000000005)0.846:0.007531729)0.756:0.004004633)0.854:0.014748127,'4a6de638d3be5af6bfc267a5c13990c0':0.067168923)0.941:0.030896975,('0cd0f350db2d60749c5e9ac03723ca08':0.013414534,'48338be3fb2cbc530894afb121ab90b9':0.094888139)0.918:0.032310396)0.595:0.014686701)0.063:0.010950373)0.937:0.026203296,('d1dedc898ab60eb5ec19f81ce60b8d5f':0.007071454,(('c58e4898a8412ac56ab615f1bf988d29':0.003945865,'cfafa4471afa4000108d0f8c380ef503':0.006755220)0.996:0.070388316,(('e9aec06e73d1692906c9426d91f5e566':0.010132179,('fda8b63027015f6395ac4f72b7686abe':0.015756424,'64db5bc068000b33d5cdd2cad1b3d855':0.017998317)0.000:0.000000005)0.951:0.034390777,(('b7ead65724759fa6d79e5487e7e57450':0.007111794,'f878377aa040cfb66f8b384673eb7aea':0.000000006)0.988:0.047360630,('87fa940ddb5c13e832551e4013ea79ed':0.022039506,('67fbcd65b2dae72e7aa0960f2e33c7b4':0.003380888,'fe2362c95d48baa5862b9933d1334771':0.014638153)0.955:0.033608074)0.789:0.017873779)0.255:0.008718688)0.171:0.021640990)0.865:0.032856544)0.968:0.040326530)0.846:0.013870970,('34132b56dae2a7d14703c9f3fd0f819b':0.072034725,((('d8f95235d3fa54513e8664b9f34a0fa2':0.022393635,('753b6a3fc52a79fa8ebec71e5f5da3bd':0.022012782,('fb6933d064e1077990659e1113ab7fdf':0.008296124,('58fda97af4c2b419b4462c8cabbefcaa':0.000000005,('904d98dd5c4aa75961067060b2a0323d':0.003541001,'b0831332fdff86b09b50c899640852f4':0.000000005)0.857:0.003524383)0.906:0.010143826)0.351:0.000000005)0.971:0.034178003)0.956:0.029138107,((('454ca067926e9d59153e434b41e7a365':0.017987848,'67614596d913fb397d039892c8fc79e2':0.037079164)0.946:0.021584248,(('9096e8498ad7b4fa94c06602fbd31896':0.000000006,('78759aee1330b0d214374c456e72d3e4':0.007124746,('13ed4fbb42f37362bb8358c53f11ec4a':0.000000005,'320d6799e83f64b8b7a0e3e015fa9413':0.003512745)0.913:0.000000005)0.956:0.007105109)0.772:0.003618506,('3382d69cb5d86d200af2bc473b42de4b':0.014521127,(('a4cfce89ceaf46330f1e0f46f82f35c7':0.000000005,'53c8fa0406050c12c9d63c6df26597c1':0.014474447)0.773:0.003639383,((('234c1139c9b9244af146666379aebd07':0.047212783,'972337f949fca05b4d666a44907e89f8':0.040378290)0.898:0.021975514,'06070dff64e8b556de08cf014f510973':0.009145167)0.348:0.003919899,'525210369d167e808914e2954d6b2a66':0.014123075)0.860:0.010152178)0.881:0.007286896)0.755:0.003575950)0.976:0.015461897)0.472:0.000000005,('7aa40985d558b3853422c887a84a1b65':0.041708760,'6f68992ca7947fa862d8215074f00f48':0.057174207)0.498:0.005153865)0.941:0.023543384)0.722:0.010379426,((('c8cb795032d056b1fa1a1d7d70523840':0.019041742,'0d9a761ac4b2d6de571187a2a415912e':0.018938713)0.947:0.035914492,('5afee2e7e16ac57a0f0b894c0a52aa81':0.000000005,('2b1891e2ae6cc99e8415227872225684':0.000000005,'971fb7b532f0b45f24b5fc912c2738e4':0.058818269)0.669:0.003524384)0.977:0.035350004)0.943:0.030207827,(('686817ee97cdd8144d7406d256f441f2':0.000000005,'b04290f8a5d5a384cceb694afa2ebac3':0.007079668)0.757:0.003659520,('33d48ff3db756cbc46ae56859bc016ee':0.007124317,('41c5138d8891c3ff5e1779f3e590e2d4':0.029958329,'30ac1d9f425e3299da572febff03068e':0.000000005)0.344:0.000000005)0.429:0.007082209)0.920:0.015257152)0.344:0.000000005)0.943:0.021706013)0.819:0.007800326)0.912:0.012243085)0.862:0.008531709,((((('86a32e97f368b4952ff97d674b84fb96':0.004658866,('4f5e11d8c9f637f2bca1279a5240d897':0.009110638,(('647aef0befe869263cb8a612f854224f':0.003514119,('1a3231e8c3234d0aa74c16baee08c0fd':0.000000005,'6b88357f2d8c16dbe94b678af05368c7':0.010755046)0.843:0.003511902)0.234:0.000000005,'fd582d67eb516db6898abb57e8b15b50':0.003539886)0.866:0.009427029)0.969:0.021328425)0.806:0.017617050,((((('7437cd20a064cce555c460bad3f7dc90':0.023039043,(('8c2b832dd5491a40a79aea2525e54341':0.000000005,('a15bd8b7f099b97300829104af0919e4':0.003531409,('8cff7bc3fb5f7586f26e4837583cb108':0.000000005,('1cabc767637eea0d8fee45d1445ea3c7':0.000000005,'b59f106187410551c5836e84c460030a':0.003506449)0.852:0.003531409)0.841:0.003524384)0.880:0.000000005)0.000:0.000000006,('975351ef4108840d04ea6ed73693088e':0.000000005,'cef91809ffcf73f85863f1c2a4a2b3ab':0.003531410)0.865:0.003531408)0.930:0.014680562)0.745:0.005566067,('6d0b7a1c011d0ba876c0ed70158a0670':0.051330141,(('95c731ec71c9a3d80fe4c483f40fb5b3':0.000054003,('5634187774fcc11b792c8150227b1f85':0.005662151,('286049c4d2da0deeb25a0e8f11efe5f4':0.001937688,('1bd0f43942fae3c4d8d4dac340cba107':0.000000005,'280e0449c4e6221dfbe38640e1a344d2':0.003531409)0.755:0.001827307)0.930:0.013929089)0.304:0.005726572)0.807:0.005596863,(('2de48af10d4a835f36d69660b5290bd9':0.000000005,'9f1ddae5f29d6c8d738192e6e2cb4721':0.041729817)0.890:0.007150317,'caa68010e3e574c4f1069b0ea4e6437e':0.010961687)0.778:0.005869870)0.810:0.011591821)0.887:0.016217661)0.918:0.019377761,(('0518e21e2e362fd0ecbfe97e1971604d':0.003610479,('2b39dc0aa7438d6f28936056d10b7989':0.032693397,'9f9d4811d82825a38c36377aaa70ed5a':0.028660017)0.829:0.009855422)0.968:0.014810825,(('ade199b4338ae33962e9d2bcad37ca1a':0.003614362,('bdddad1d1aa516054299d5a0df259646':0.014172664,'17d7e094469057781913acf09b7ef0fe':0.003779201)0.889:0.022887571)0.933:0.018674981,((('176808b69684644dbe08ba4952a7a71a':0.000000005,'4f29be0f70777412996c2ff6eb32f004':0.046507818)0.906:0.007083860,'00344508a3f7b32cad50fe5a2428ac55':0.025763861)0.000:0.000000005,('a9d9f8d497ced84761c23bdb405d14be':0.007129487,('30f13493bf0e5021340a5d6d298c2efa':0.003512745,'d5660ec1f7d37755a1aa106beb82e423':0.000000005)0.902:0.000000005)0.965:0.021999262)0.974:0.018377740)0.857:0.010964693)0.000:0.000127167)0.899:0.011075985,(('27c409e2781ff8570be126f8ba463f08':0.000000005,('d59c41855739276e5574e45f3e53fbc8':0.000000005,('5e1ba28e65fbcbaed3c0ce58747ffde8':0.041817552,'51e66fbb55c0477e7f1c7db1ff2a8771':0.003519246)0.664:0.000000005)0.957:0.007068602)0.995:0.034172381,(('91b8b6fe54d132cf61fd019f057f0ce1':0.026418029,('4840d8520a33c8c0e3e2b394988c424f':0.019547542,'bc000f4fbc10bd12c0af658523e16512':0.034963121)0.756:0.006995977)0.857:0.008633524,('02e3cc02f13d604306e767edda8de423':0.046066311,('57b8c014bfd5227d2655c49baa7354a6':0.000000005,('9188752e7ef9b24d232541f100e20cf5':0.010769789,'2307b247deb4299afdc35b9c195c3301':0.000000005)0.681:0.003515489)0.813:0.008739083)0.891:0.015017267)0.840:0.012978088)0.735:0.004629555)0.891:0.011144268,('9c08af7ada5f8bc782bf86c51d98a95c':0.006774133,'a7b44393bf3008e0a62ba38e845584da':0.022559295)0.981:0.031622270)0.809:0.010874771)0.000:0.000000005,('1bfe988599f5e19fa7fdfd572e285e76':0.019593213,'e8119a1e89694b688771218178d0d54a':0.028886905)0.928:0.019854535)0.661:0.003677962,(((('e71e87b3dfcef199399c224b77096aff':0.000000005,('f86474efc99276bfe82593fd5ed947fa':0.000000005,'2b0626c785c956736d7e8d22e79a9aeb':0.003531409)0.977:0.014572662)0.000:0.000000005,(('5ae6b61c221e47b24fa81689453660b3':0.006991687,'c6a20752362b9c533158fe8f72e974dd':0.014626423)0.000:0.000000005,(('f8741954dea4b50cc025552f7ac717f4':0.042515822,'d0933b9d26ec3d940ab0007e873c0c88':0.039655667)0.826:0.015540306,('e6eb1b0655e3761bea8675b7c33ea16c':0.019400804,'23afacb79ba55fb1fd2a75415495c4c0':0.033982176)0.572:0.010126908)0.908:0.018895013)0.341:0.014661202)0.886:0.017387831,(('7ff9b490b972fd8c1a59e9aab5f78f26':0.012811422,(((('9816b726a7441766f7f3c6eea8f694b3':0.037171633,('c1ffec3e68d94c905a648e7664c2d2b3':0.000000005,('59aca3465b3ff57d042c7d8a6109a4de':0.000000005,'524f945306ac2c325b6027df82cc10c2':0.003531410)0.452:0.003519244)0.773:0.006361499)0.348:0.005207836,'0dda7500efea0ecdf991cb33a2b94cdc':0.006575904)0.889:0.007868559,((('2dbc1777a3d602a5d81f1a8df3da37f7':0.000000005,('47037f37ecc83de8ea5b017fda49c8f8':0.003519245,'e90befa0bcdc9cc02770a7e9f35e8e5c':0.007138026)0.915:0.000000005)0.912:0.000000005,(('436736dde2bcafb6b17fa5381329e9ca':0.004184203,'1b89949a3c3ac8ca4371667ee203afcf':0.004191139)0.856:0.009257738,'c34b39d92e12b9be51da54f1640b011b':0.018720254)0.206:0.011164616)0.821:0.003586087,(('1f94890722fcfcb572f377a2c87c139f':0.031487417,(('3f673cc9a440efbedf547782e6cc23dc':0.052738331,'7d6289413c1eb1450c5fcfcbab3aa9e2':0.014858782)0.889:0.039706981,('b6b265975e924b1bcfc0148fcd78de1a':0.024076412,('8f22261ceb32507bc400f428d205f8b0':0.039322699,('379a7bfe9541128c8d31b7661d05c212':0.002431191,'7f6a2af627adfea803eafe1983590467':0.043541039)0.967:0.039497411)0.752:0.007032830)0.797:0.012807687)0.858:0.021758077)0.870:0.021358269,'cbbdf3975da911804fbbfd5bd7454eb8':0.048653609)0.901:0.014328616)0.869:0.007112174)0.749:0.003616008,(((((('290e6e6f4daa629df58a2441a7a2511c':0.000000005,'165493dc9234d2e7bca66a55576afd51':0.003531409)0.945:0.021236116,(((('cb5ca9ea57b4297619b4459a0347252f':0.000000006,('2e4a2e5ad75f2d321aadefddacb2fca7':0.000000005,('cb5b9907447a49154182dee3ea78d16e':0.0,'fcc2ef30241633af4d9263274c95d6d6':0.0):0.007079670)0.856:0.003531410)0.763:0.000000005,('7210fe57b610755efbfdf2a6efb7e197':0.003524384,'896083bb019d1c346782d30f7ea49d86':0.000000005)0.857:0.003531410)0.733:0.003570325,(('7cf674777241465ff8790fabeffc47e5':0.003531399,(('b3bc75b5a73133d32c26ffd8ae90d41d':0.000000005,(('4b7638e15357c2b7ef96c37f5228145d':0.000000005,'6050bff294adcd0dd1ba6861b5363dd5':0.014432025)0.854:0.003524384,'b6fa34bc8a42e2ace9f97b246be454cb':0.007105895)0.883:0.000000006)0.932:0.003508210,'84ff3f2b42cf47220875d176a92b3af3':0.000000005)0.296:0.007167707)0.736:0.000000005,('414e6618e0f078ccaf915f0c129e4704':0.000000005,('efc0da10e9702040c2486b47032fd025':0.003531409,'a3c7bdcfbea60c3c7d45bf5e4019102e':0.003531410)0.298:0.000000005)0.791:0.003495353)0.389:0.007145086)0.735:0.003614441,('ea757b44e1b46080e78662dee76de0e8':0.001235013,'a41ebb381112f31a5530611ae1112c0a':0.037946664)0.487:0.013802353)0.906:0.013571948)0.386:0.006251613,(('b54ea4c912247b60ec541a4bf7ee5787':0.000000005,(('3f4ed624f5d48912e38e325830488c41':0.0,'6ec789b056e236743ddb8d87b415227f':0.0):0.000000006,('399ee1134b3c88c8817373525cca990f':0.007077612,'1bc59e441462b353ac435587fb3b9b34':0.000000005)0.884:0.003531408)0.893:0.007079671)0.786:0.006729207,'7555d28efbef0a6e4077596a92de1b36':0.060237951)0.896:0.016665187)0.806:0.010488933,'ca5569c0fe787349acec065b1a1b0674':0.012101062)0.873:0.011241935,(('07dec81645a6900c29f0b8c7cfc77068':0.048941169,'ae263efedc46224048222894c67da80e':0.028892442)0.920:0.018526419,'3d67411a8df43090196f48b82ee031d1':0.011655108)0.795:0.009958832)0.993:0.042399906,('f65ffe1c651739ab1a6c9350b39ac19c':0.018433418,('eeeb1b6665e726237630fc52ed6c3b15':0.025305857,((('d70f82f7b1e477f7c839e3b0f96508a7':0.014500566,('15e6bc0de6c4b951333f13116c53c55b':0.000000006,(('5322bb71b75a48471433429aac47f667':0.000000005,(('77b87fb2aff9b9d7f57192e1a74d11ca':0.003532932,('2b9482670b461dd40118fd45da2a7748':0.007143581,'c1bbd71ecb109dcd205053eac03e9aa4':0.000000005)0.799:0.003526305)0.792:0.003527031,'092e5bf4beabee9db376529667e157f3':0.000000005)0.882:0.003541001)0.838:0.003519244,('e4d9699729e0e056a0c772efc6dd6005':0.014455708,'a84f1ad92e0f29cad2555959f7170c1e':0.000000005)0.860:0.003512745)0.145:0.000000005)0.765:0.003558576)0.870:0.007220577,'21b5ebdd04b7ba3a3a672c22dcf8cae2':0.010814544)0.719:0.002789931,(('fffa52555f0d542613a26955a558d76d':0.026074296,((((('3a320ab64ccd5bae45bf0b94973d06da':0.007119107,'3deec1919abfd1646dced06a1b5f4fdf':0.003515489)0.918:0.000000005,((('8004c20a6df628a0ebff1d28768da1be':0.000000005,'5d32fe2a7bc7e374d094931a3ae13ce6':0.018031886)0.749:0.007087228,(('e16d86b7fe770de88e7e8fd0fb6c8b5a':0.0,'73ff0a30a35907b93f8e4e13e4874bf0':0.0,'a2f1c264c292343bb70e416a2f5de923':0.0):0.000000005,('7e0dddb37d678519580970883db4bae6':0.003569228,('17dcfabfdf6fd9ae2e6e083166ab0b7c':0.000000005,'441601e479972cab1d053c653a22e4c2':0.007087226)0.919:0.007115662)0.780:0.003484223)0.899:0.003519244)0.897:0.000000005,('a49ebaa948e108ae98f03541a85f2d9d':0.0,'b150e8dda850deeb1a6d20646aa3658a':0.0):0.000000005)0.802:0.000000005)0.934:0.000000005,'186f5081fae8deee02dae3db1c5bf0b9':0.014556201)0.813:0.003543844,'01d9900d518464c37dc1a62911124e69':0.003525688)0.729:0.003540092,'aebca44f84cadd9ff6844d79fd81706d':0.000000005)0.760:0.003697967)0.401:0.003607651,('8b8334d3bba356d260b6c1bb5dd277f6':0.000000005,('9ec6c32027e4c9e177a8f06130e4433c':0.000000005,'0cd0d807a9f03f5c37fca42be29d9d51':0.003519246)0.922:0.007081669)0.535:0.010639992)0.743:0.004553325)0.268:0.007355203)0.744:0.004246986)0.758:0.003623514)0.701:0.003692475)0.926:0.021191235)0.292:0.008804664,('5bd02b8a6550b22689393c626a5194cd':0.024231639,(('ede15fb563222a59b54464ff3857badb':0.003531407,'5bc2d5bea3cb6de680da2fe29cce055c':0.000000005)0.560:0.007174192,('1454c5e4a83154bbbacfd00156ff7824':0.000000005,'9bc715f362508be5e55213da879ef3f8':0.054730023)0.773:0.003567711)0.757:0.009409248)0.931:0.030804166)0.974:0.042030072)0.823:0.014299774,((((((('3c5d7af6bf37ba0c13b96f6285a0d09f':0.000000005,'fd0133f25b7475769a000cbee7e78fad':0.003505559)0.946:0.027850601,('059fa0162c5ca35f10c5823c64cc7ed2':0.010657522,('99ecf6c5b753495f285be7b6c2b0f403':0.000000005,'5cc00506fd5ccfcd210df7a0d828275b':0.010862461)0.508:0.000000005)0.932:0.028721990)0.953:0.031853110,('f2dbe887faa45c96eda7c9c8ae55c3b8':0.016456296,(('ad0d8adeecafe618a386fda4c7058beb':0.001992706,'9bcdcfc76c7b242e02c55e3aa526d3aa':0.012720617)0.487:0.007772071,('93096434ec01e1af03c85d75395668aa':0.010062542,(('0dbdefce28121afcf2166361f2dd3551':0.003531408,'ede28f08378e5630007fb38dfbc7590f':0.000000005)0.786:0.003695946,('f6da163672ad774ddc3ca4bc4dc96245':0.003595327,'163c86fcdf80ac9eb663963fbd0b3937':0.007185221)0.855:0.007239335)0.976:0.027895135)0.913:0.015349951)0.924:0.022839604)0.548:0.014083625)0.889:0.015006873,('7bae63cbf72cde3db2b47b0203baaf75':0.001483786,('b90403efe47bed9dadaa7fe1ba024be1':0.013103102,'48f30bcf9e30ad3e7d5c32d0b46cd61b':0.025398456)0.900:0.015303053)0.994:0.038045439)0.869:0.009949963,(('23e65206cda42c0ab2ecd1eaeb64d309':0.003061664,'6e6f306a337ba255a7f4a7f8469ff691':0.004060002)0.901:0.011014344,('e03d1671fefecab1b128ea55720f3e78':0.006635428,('fd2899fba49792389b004ff5b4edc105':0.000000005,('6112d362565c5797eb555106a550d353':0.007068598,'8e6a3fe26cefc539638ed3d8ca50da13':0.003515489)0.000:0.000000005)0.900:0.007614004)0.749:0.003637762)0.997:0.031619414)0.455:0.000000005,('232d019915af7b1830c1b79c53644c40':0.076146605,((('abce19d4579fb7c86850f0a0fd1249bc':0.010862127,'32c27dae5161f1e6cfcddc44aabc2980':0.000000005)0.721:0.016110415,(('cc761daf51f27c423da57f3f1f0ff5cc':0.003558858,('aee9f354c80ca7baa872c3da2fe462c2':0.000000005,'d46e2205f0c6ecf67b51f83d111c509c':0.014514201)0.920:0.007155522)0.794:0.003524115,('945184b6386c192c0066e0a98a154780':0.000000005,'3b94c19ef326eea0918e1c3d244c999c':0.003519245)0.765:0.003543502)0.694:0.002309634)0.492:0.008071167,(('11f0558dca37009cbf1a6083b0b658e5':0.029859050,(('107273e73071282e4d0f4a0b46548da5':0.0,'2500422919f98bed627f3fd491e508a8':0.0):0.000000005,'aa13e068f0ab855c2e1c28a5143158d6':0.003505559)0.829:0.008039096)0.389:0.005770693,'aa1087482a5bd53ec4580a739d282d60':0.056212850)0.770:0.008834977)0.534:0.019382369)0.921:0.021474374)0.820:0.007340533,(((('0a773d0b5afc4902a42ea8bc97d294d9':0.009495449,('8be6fe43b0779259165ab92b73540b1a':0.000000005,'d4b4c6001e3f2fbd02b3afa57c2c86d2':0.014351905)0.840:0.008421630)0.836:0.007941997,('fb5e7c37417f293264c320d08483a733':0.055374051,('e4670a7a1fa53b2dda3d9181dcc54e49':0.055497337,(('d8c62be96f8a309aa22114594ba92b3f':0.000000005,('a87080aaeb742e7a1d30a2c79b313aa8':0.007181767,('99b8773978f53ba272df6ff30260eacf':0.000000005,'186a7ef1cfac7ad44fa475ee41c7bd64':0.003505764)0.965:0.000000005)0.973:0.010765022)0.815:0.003929037,('2b91cf4ef705df9a083a3e29e924f522':0.007019385,'0d2d3d6310a28ad1ae5240477b80d9a1':0.025201488)0.000:0.000000006)0.133:0.007846363)0.974:0.042604595)0.734:0.007955768)0.939:0.012299651,('ee98b64367d80ef153a1923ccba213e6':0.030031811,((((('c1a7d5ccdb74dae88b04d1e473e7c6cb':0.000000005,'36b58b2c9a61e7e9912267d42f609169':0.003505560)0.905:0.011579049,('692b06d7948a2bec0fe27833aac9798e':0.000000005,'1ed781b315c97b372a3df2a9c30feb69':0.010824338)0.731:0.002896805)0.979:0.022963313,(('9bf35bc8b8b70303579f8ac8ab01e81e':0.007097514,(('76c54356e45ffe3749ec5a626fc6ea5f':0.0,'1095c21c1573f5fa44c39e89154f5f7f':0.0):0.000000005,('7d60a0f6da0944d9c0d00cef5a6c866d':0.003524384,'6272f4efb32bb4a800840222b8eb2210':0.000000005)0.906:0.003512745)0.906:0.000000005)0.878:0.007184154,('868928312ea5a5b0d2383ad081df9bd4':0.000000005,'563dde06732b19d89f4521bb84a7501e':0.014563168)0.395:0.003528813)0.169:0.010896598)0.897:0.000000005,'6b95c120798be26d86331f7a13430907':0.003534240)0.715:0.000000005,('8b92e1e913c41d505ab4227eca1303ed':0.054694201,'2e078d025c3cf8a5244d78feddd812f9':0.000000005)0.900:0.007126622)0.567:0.012016566)0.976:0.035883348)0.770:0.006437036,(('18a6944b1854f36ded3503485a88f1e1':0.018219167,(('0f2a91823df3b5afb6917df2d6de0b69':0.001109477,('cfca12f15d8b112666d23a154c0f11fd':0.018473262,'6ab48cbbc6783b2753d44414f3121b91':0.010955816)0.756:0.005887111)0.419:0.009596978,(((('637b9b3f4d1cbb1a10c07817619cdf69':0.010529057,('0ddcd311e02f742e2e0e61ce02cf9c29':0.003519246,'0b36c352632cb1346cdc7d73f9fb376c':0.000000005)0.744:0.001907428)0.744:0.001912505,'6376ea6dab7d0fde3cd66f53b57e1484':0.000000005)0.783:0.001988983,'9af3467db68cf6063627304cecd46a65':0.001988513)0.815:0.006644543,((('0f18144d308ada95632ab5193d92073f':0.000000005,('0d46ccea29d8ee8e60903f6238962a07':0.007091945,('38c27ceaed634984c1225a82648cf571':0.000000005,'c06ccd1f7d57566ef669942328b1a946':0.003519246)0.000:0.000000005)0.914:0.003519245)0.711:0.000000005,('692faccf40bad98c13b12236f583fb30':0.046282814,'86d6db0b6e15510fa5d27ceae8fd5e0d':0.000000005)0.991:0.014448829)0.838:0.003541001,'1bc599cac5647c5c30496e93ca551557':0.000000005)0.786:0.000000005)0.763:0.011200348)0.749:0.017061563)0.800:0.010979777,('9de08023d3f8b8056a1f6ff4106b48c6':0.036987368,('7e3ef76a24f5efee86277896e28a18d3':0.031202238,('b2442c1e3dded829fb3e2cfdd542781d':0.007560745,'e913dcb9097b8c6910bf6a2e4c7b912a':0.003148625)0.668:0.003337169)0.999:0.070135431)0.671:0.005054134)0.952:0.028954309)0.916:0.016539018)0.785:0.007191762)0.689:0.006772386)0.783:0.000000005,((('806686359f2dfe54d34a49d3c52ac5ac':0.000000005,('881c0b034336c36f7b8afde7c915807d':0.026187491,'f7a7e0104aa9573fcd7229e3840dec6c':0.000000005)0.961:0.007091947)0.784:0.001965108,('e301e99992ae3df2c891984206946079':0.037361644,('507c97a6489cbe09704279448b0791ce':0.000000005,('92d382ada8672687c6ac6025c6568d50':0.000000005,('6f9422e5283744566911a4075f6899d5':0.046350761,'885d3bb1d8b8ad109110881dd5cd9cd2':0.003948977)0.828:0.006746282)0.858:0.003512746)0.750:0.000000005)0.784:0.001965238)0.849:0.007213643,('03438aa396841159515e3edc3c826bb0':0.000000005,'7a55c88ba2f2a9555f532ea23e9aa6e8':0.014351901)0.786:0.008103128)0.939:0.017155829)0.751:0.003526025)0.935:0.014282177)0.837:0.008347554,((((('c86410caf120057b9daf1bbe3222f1d6':0.024769593,('7121f12e3141c7b3e520e4bbddbfa1e8':0.046814761,'6c05bfeb4c875033bd9d4b326857738d':0.033891028)0.886:0.017846571)0.924:0.023476875,((('3ee1c3edef00bd38bd7306159cebb39d':0.016224244,'b1d7138a8f140570e89f7ad09fd6ab2f':0.111798144)0.966:0.044299838,('5173085eefb5a3814edd8c1ff86fa1a6':0.033614882,('8ca17de4ca65dda609d5cfb06e52fe60':0.026561020,'67d8ccea5ba463a4a29e15d6deb31dda':0.038083459)0.196:0.000000005)0.986:0.030260609)0.000:0.000000005,((('024e05289a0ce878644a27830b968bc8':0.017508692,((('b27f1f2f6f941280c16c38d041fbdf1f':0.015828197,'c8dd66ff6c7cd2f7cb3ff536915d7dbb':0.061547384)0.755:0.006037536,('e4eefa4b8d9ba699b52820110eaa492f':0.014374730,'71e3c27d5cdea70303382f3cc3dacbdf':0.000000005)0.969:0.018332610)0.744:0.003901758,((('122ce3da50e6d68b948a360c2c2fb9bc':0.048821867,'ae071d2abe758920731abfca54e05e39':0.040995881)0.628:0.003257563,('9b270dc7d2243d656762558ed1e337b1':0.073843903,'500741c8b6f146e19a2341db2fb5a67c':0.047194335)0.923:0.028914550)0.961:0.027035339,('f23776d74acb215474284ab55e7cf528':0.026480819,((((('4fb0f0be0dde53ecd94145cd37314e28':0.050469460,'3ce07825ad09b858590d63ca35b7965b':0.031064214)0.932:0.034584744,(('e755042d6e9544e80260332aad3e02b0':0.058301917,'6408d1127692608cb0145ee8dd99752e':0.064523494)0.770:0.016447989,('48cf43fd09f5aaa246955e0104b94556':0.071094487,(('4831d26b4b0e9f2096db09b115fb75bb':0.040576872,('3d34c18e2a3022b44d4e980393d05095':0.048836302,((((('5adb2861891940d5708b6ef63c1d15d3':0.001921480,'cd655b060ddee4a73b22a91d34abfa95':0.012348576)0.989:0.027318850,('f3eb1f5aadb0a883dba2317cfe1371c9':0.007048000,'dcf1ebc834920f4370a6abac9f30b28c':0.000000006)0.936:0.015208755)0.921:0.015493061,('41235f78280d0304e45c61651f6237db':0.000000005,('0478c7cf3530362d73011c50ba376e7c':0.038404378,'4cf94a8f11818c8297acd0c7f8c9386e':0.024547546)0.972:0.026065749)0.806:0.006058250)0.907:0.011615405,(('9e5186f0afe739a2c4d785d2b6c458d0':0.000000005,(('218fa9096a12ecf4535f9998b6d2af45':0.007005832,'f80df6c354b7c0f4019261f0463f4c38':0.000000005)0.774:0.003484522,('d80de89804f1b657b26fd2220b9dadbe':0.000000005,('5fff2c1efb186d8f9d6c1fa0bec3832d':0.010657549,('7f4b79091c78477769c41850eca97076':0.003469918,'159444bc0b813da46a659d21a4d714fe':0.000000005)0.722:0.000000005)0.880:0.003491071)0.915:0.007056746)0.811:0.003496517)0.777:0.000000006,'8d1e0b4b862515fe7ce552940d5b1022':0.003491070)0.883:0.008163817)0.847:0.009951643,(((((('598e0614f106970d50b699b47ec7c39c':0.000000005,('30451f666aa021d81d9a4c57554e2399':0.0,'3fc8f181d264988de231f2b69582b913':0.0):0.003469918)0.907:0.006605090,('e592147bf1d71a7bcb91aa71fe3104ae':0.000000005,'c764f873d68f9c15e740352d3c1ef33c':0.003469919)0.785:0.001966023)0.785:0.001965641,'80a2b0cc888ffcc582b4fd3f6a72fd59':0.000000005)0.887:0.007125108,('b8582d16950ac0d152da31836c1712ca':0.003334587,('9f1627e70251f7f91c9122c56f35f0f3':0.007053435,(('dacca6ea6be804309631970572ba6d39':0.000000005,'75ece5bea198a61d68818c44dc6a6199':0.003474915)0.959:0.010594458,(('de994266986d0ab3e22c7979a250498a':0.003469921,'6ab5cee185641daf1fea894cc9e7d624':0.000000005)0.952:0.010576360,((('57608fce970f7f3c1d7cacb6cd93cb1c':0.0,'0b17c5ba1682ee92b42547a542722229':0.0,'110af1a25622d25331ad5a80e9996fe3':0.0):0.000000005,(('6ea729dc743cee1583e7c23b64151dd8':0.000000005,('76ce9ff45aa145aaa036be7fa758b414':0.003481745,('e9be89e5f3af146983a37902ab4fa3ca':0.000000005,('679b4b0d6eff98ab22033c5313be4626':0.006988436,'0a11072f8b7106e0e6e3d5db46fb07e2':0.000000005)0.920:0.003463602)0.530:0.000000005)0.888:0.003491070)0.867:0.003466268,((('9d7e570ab76d0605c29228750ca6c51b':0.0,'cae33a7d5f2c2e4efab7a096e71afddf':0.0):0.000000005,'75b40b36c0e1e5835c157bbb7b148eb6':0.003491070)0.982:0.014156914,'0120687216806e6cc98f80f2e7b76f24':0.000000005)0.861:0.003491071)0.873:0.000000005)0.947:0.000000005,('6756fe4ec629f84fc9bc498d6cad325b':0.000000005,(('298ca47b721b5572d715a5d757f19252':0.0,'b3405dc128bf878b940f3f0a93d2d66f':0.0):0.000000005,('eb5706be69383f72ea7490b01ee8efe1':0.007048001,'ecdbc35f6e536cea659eccf12016d53c':0.003491071)0.445:0.000000005)0.957:0.006970322)0.949:0.010603249)0.921:0.006964747)0.792:0.000000005)0.889:0.006994002)0.875:0.007267713)0.927:0.010898015)0.858:0.007014427,(((('4869379a1d315c0d2c7b37f461d8dd21':0.018461298,'3298480b94b45140a99fd7a24618e0f2':0.010962714)0.842:0.007037486,('021f9f6d5cea1fb4903d7e3b4db61d33':0.003438459,('260ccad9b1d593a0f16b93da3f749020':0.000000005,('da9ec3620170964b596c23faef1f61da':0.000000005,'1b483c9e0662c21926460d31ee5ffa68':0.003457188)0.883:0.003491071)0.748:0.003523500)0.931:0.010952819)0.770:0.003339639,'8aaecbcc8af4cba72ae7521704416a37':0.000000006)0.955:0.010837749,((('44c66b1f46cdd0b3e1f538edc2fa9ec9':0.004662221,('bc79c44130948eb2ec1657519798ea7c':0.066726553,'1dfd0797a53f08d3a8b10c7bc7c8f88d':0.039394517)0.950:0.031021038)0.543:0.026260795,'9b8950fc6ae084ba71165b875d937121':0.023357545)0.997:0.055738841,(('d18e9d624d8998002c408f0d07e9862a':0.068883952,('56bc9f369fcdaac3138a359ab8bc49fe':0.019424955,'9c3424f654c82a27bc82d3aaf3023400':0.017928792)0.683:0.011007834)0.964:0.040314681,(('f3c805affdd8d55c0595a6a25a3aa970':0.000000005,'f5e151aa64ab46502b5dd7c7e6e95c99':0.003543646)0.965:0.036026266,('205158a24890f4e0e2f496a0611c1c70':0.062689451,'2da412cad53a2061b26731197a56ebfd':0.047802468)0.589:0.022239950)0.807:0.031303280)0.962:0.039175307)0.453:0.000000005)0.750:0.003304802)0.969:0.014464177,('ec308ea3f4ba76cf5ebad81e7e80c979':0.000000005,'5a89af83695c8a3dc192769231a498e3':0.006971762)0.897:0.007168102)0.753:0.003483289)0.926:0.017949577)0.844:0.011115942)0.647:0.006521953,('435d942041eae659031707e6f1f30bc9':0.051525096,'00c6827243c8b7882bee4e2f6a27c75d':0.040505585)0.922:0.035984476)0.845:0.028364117)0.763:0.013517656)0.947:0.032205444)0.943:0.037095541,((('890bc4c0cc17bac4903cd39335829eb7':0.031435680,'acf9641bf9e39cefe443c7f4aa84553e':0.050014919)0.634:0.005544061,((('8789f04964dbb76c584e99f310757c32':0.036975985,('f7eb5279f5b451bc36bafafa25156656':0.056493480,('1baf0960f35d53e2701cdc92182e5158':0.054226112,('705d089072e3e830b6607b91e8d21416':0.018323478,'10424d939e9743fd9b896672936ff22f':0.062897974)0.926:0.025539213)0.808:0.017742321)0.807:0.012163756)0.782:0.007706792,(('5613c40894e38f7c4243dfbc1ac18c21':0.037332765,'32081067a47cb54b712e95d9e3b311c6':0.044472951)0.428:0.021146078,'bcdcc8eca0b9b7fa48af771160272f42':0.044836175)0.638:0.005028353)0.872:0.012514054,('3980fc075da79803e5b099d6bc47ee76':0.047371415,'4d834ee8aadf4082a6b0d90ff99bdd4f':0.046902682)0.458:0.011675756)0.849:0.010261379)0.771:0.008257254,('c819079262bf9ec8142f45ce9769d9c9':0.022718294,'c76314c320d434fd66744d124795fc35':0.045690350)0.039:0.020812970)0.897:0.023772481)0.853:0.013308014,(((((((('313a85f98077c1aa5b5ab76f7fb4b64a':0.0,'a8b5dde81534db5b782adb6e50f46714':0.0):0.000000005,('9ff9b4f506c8cd1222dd948865eec468':0.042841813,'aad23604af4f02cf2a856d787d8f0da9':0.000000005)0.379:0.003516678)0.773:0.009989237,('75396dd6c6c2895973453bc757735403':0.059843005,('733f0e0cc85b0fe036051612beb437dc':0.045900721,'aa1820652789de129ba0a5bbdc2a44fb':0.048470873)0.852:0.020155779)0.932:0.030851518)0.585:0.002967152,(('5357e757206dbd140735801da4d01c10':0.003531216,'e67cada393697a42b094bea57c4790ba':0.003546814)0.798:0.003513015,((((('c2f1e4a84c78a4a246e8b14d6a01e1d3':0.000000005,('e68c674b1a1a7605afd87276062dc93e':0.017827921,'8f9b5eaff52c2277827f046d89adf185':0.009843251)0.760:0.005060993)0.844:0.003519875,('9c15223b94fd2989f6a234cd5834bcb7':0.007102401,(('f82282ed93f6b7a2b219d02d43546fa7':0.0,'840da214791d4f4a6f3f743366731c59':0.0):0.002346903,'3cf223e88921856e7568f81bf65eea50':0.002346284)0.920:0.002346648)0.212:0.000000005)0.904:0.003524898,((('4e6862a7fbfed8e6e57fcdbaf0b6f14e':0.000000005,(((('a834cea63ff560fae27ac1690069cb9e':0.000000005,'eaaa8468052658318c7d254c725be445':0.003519244)0.849:0.003519244,'282128cb66ae5d73daed29331925fca6':0.003508212)0.878:0.000000005,'9e33dd5b3508cc25164383717089c8f1':0.000000005)0.898:0.000000005,('a49a4330179edf3bc0d66d3adb3a3d3f':0.000000005,'06ad92b8571a601a6ba26f122d2b2a55':0.003531410)0.860:0.003510740)0.855:0.003531410)0.839:0.003519245,'5eda1694974ea7cf8e287004b57f938d':0.003519246)0.869:0.000000005,'d381b0c4baf4c092e37d645b910d42d7':0.000000005)0.888:0.000000005)0.794:0.001958599,'7ceaf9800110e12983e7041d9c5e76a6':0.006632529)0.764:0.001939354,(('49b31876a6635b4aa34c0133dcf888eb':0.051758215,('8f1c5427bea9e0385bdd35eb80fbb2e0':0.003541002,('aa2835bddd9f52093b539898636dc42b':0.010801655,'a9d166f419dc1201f46e6cf8b6b1dc7e':0.000000005)0.608:0.000000005)0.744:0.003400548)0.959:0.018625805,('751cdbf7d5753dfab3d8c8ed40ee2063':0.000000005,('0740617f705bc2633538ce90527905cb':0.007159612,('d6411e8e649ae755eec9766cfdd5d728':0.003581297,'f19f072acafa160cba18e8b34fb729b4':0.003498382)0.870:0.007280806)0.903:0.007140988)0.377:0.007078779)0.746:0.003703157)0.870:0.007301897)0.943:0.017497046)0.987:0.031696847,'579de927785484ecc3b8cd0a693f11ca':0.051081344)0.672:0.005312548,(('679d1ac0f84e1addcdd5944046c9fc6b':0.059176305,'935c82c8749a11f57f728c51e17ea459':0.056029757)0.348:0.011815875,('1ae339db8d3a5485f57ddfc79e16eeb6':0.033535502,('4b14042ed9792ddb99272220d15e0b1b':0.032714890,('e539784f681f91106e037ea3a07723e2':0.000000005,('bde251162ad0cea92c6d0dfacda4ac10':0.000000005,'6882638c182a8d8585eae21e247a01fd':0.007043338)0.916:0.007072468)0.949:0.034142292)0.960:0.031833752)0.932:0.032947425)0.772:0.007717881)0.858:0.011866900,'3d2266bf1af9d5081efa41cf874661c8':0.020547649)0.996:0.039103369,((((('5b8d3bf6a92a663dbc9365b76908c95a':0.020242655,('dfcb44dc266fc30a190e851099990810':0.022284420,('7b6db966ff51c6c6e52a76bcb3d10b02':0.029237455,'a0130a9a3534bc17a86b558770c91300':0.028447503)0.943:0.023396104)0.739:0.003834163)0.918:0.018804842,'c45eeea779126423b740eb68c1b5ffa1':0.017410376)0.212:0.005744735,('787d86863a7abd299605915e19345330':0.041361383,'733fa33fe4f9a079f5fe3217ffac923d':0.054290051)0.788:0.021938896)0.777:0.012957883,((('c8c902cc2600b29b6e7a3d1c61557566':0.036450598,'7819f61f55de237673d8130c53ceccbf':0.042430243)0.444:0.017296336,'5c265fdd163c48c1625bdef7b9a0ac85':0.039845444)0.894:0.024804028,('bb14483bf0183f055581f63f87268ee5':0.028831558,'75e927d4a450261c29316f30eaec0a1e':0.071941025)0.668:0.006278210)0.885:0.018512336)0.777:0.008662875,(('fb10ae65b75d5b63f14633e3447bcbb5':0.021304909,'a77aabd8e715b9b537864cf7ae582f75':0.049115233)0.922:0.023523435,('0887e44f3a04748de7124b80c084aca2':0.043278337,('c7a002c49365d95cfb479a10baf3dd4a':0.051184191,'3fb132b56ea8610028a18f2047a53831':0.062982005)0.860:0.016060940)0.110:0.007678174)0.704:0.008058458)0.846:0.008154992)0.748:0.003323453)0.864:0.009731871,('337773bd2b5f34dcc04ffd49ecdd054e':0.068866977,((('c8432d71ff9b1293e47313a280508050':0.040397660,'9bc8995da6f7edacc4fcbb2ce92330ec':0.063009801)0.787:0.015227456,(((('2c8384ec72cd6f82193d89e559984735':0.035116655,((('92caefa039d32472b77a4a303216bfd4':0.007387956,(('a3e4543fd8046378868823a20267d728':0.057159756,('5851994787afc4c34ee8eb57e7093ec3':0.013060629,'962691e95d327121eecaf17c602efa50':0.045330421)0.929:0.016968533)0.169:0.003046065,('4cbbf451c4f3964a11d5f62a96da4e80':0.027065637,('b4245b8a982a5456a0063b10e65dcb8b':0.035658591,(('aedd632e9772b67df9a56cf21d9bb3ba':0.030036756,'ff5e5661338d2d4dd303e7188b791e41':0.056804276)0.905:0.022341966,('69fda96266a68be2b707fe6cd34bd443':0.010601958,'2970bb9f338e0f831b5aa02fff613d04':0.038606669)0.884:0.015055828)0.317:0.008175376)0.749:0.006573651)0.903:0.016289015)0.859:0.008404861)0.807:0.008721915,'27190eed970164e64c21e9800c5d23ed':0.038766941)0.849:0.013658931,'5ed578294c3ce426fdafdac1f8a0089a':0.000000005)0.835:0.006677086)0.596:0.002560935,((('903c9569b354408ba171fcaa2e82ef8f':0.003892109,(('9a3f5db0b61b55b63e8ad26e8326863d':0.003519244,'234c4a13bfe5d223f43b1180800a87d7':0.000000005)0.936:0.014772665,(((('908e39d38154e02ea650800b2b50d253':0.003531410,(('dd8229814f2d127e61ac92c5d275db8b':0.000000006,('df71de0e92459aa808364311135bb8fc':0.003519246,('00c905253e84aab5042613bcc22d568c':0.000000005,('9cae9a038aee83c2eb2f7c7ea4dd41e7':0.007124743,(('3a9d8210ea485305e8fd93cdf1039935':0.003531409,'be96b0379aaf02eb9171360588ad30f1':0.000000005)0.996:0.029844062,'a65e1d36b2466ac224ab4958354c6d3d':0.001913777)0.749:0.001715838)0.026:0.000000005)0.915:0.003519245)0.937:0.000000005)0.960:0.000000005,((('8735f92a7f18db944bc862777fbd3222':0.000000006,(('868e0165fe32a8925b7f20afa5e1dbfc':0.000000005,'0fb538dc7ae93db1aad8af6b841e0274':0.003531410)0.924:0.007097513,('25cb02fb17426d878afd69a79572b858':0.007115451,'0eb88b722902316b11770922bcdaca7b':0.000000005)0.867:0.003519244)0.895:0.000000005)0.966:0.000000005,('f34cdcd73e535507d29c29b19d01f658':0.000000005,'9895e000e53038eda7daf2530926ba3d':0.003519245)0.934:0.007091947)0.828:0.007143579,('d32e579b3ae7b2aae8d5bf9f027c29af':0.000000005,(((('fd17a64ab2f858088c2dd95106e21fa8':0.000000006,('50e97054ae2fdf3fc7e40611247a3cae':0.003519245,(('9bb276530d60c2d320b7fd8bc8cf8613':0.000000005,(('c9de210c5a513e7749d7e67ce403d19a':0.003519245,('f36c50279a8fa1c121cb9dda1ab1cb42':0.000000005,'c538eb0111718927f6eab6773e308ddc':0.003512746)0.367:0.000000005)0.889:0.003522856,('92b93f16ea0f0da6c5ab6bda492398f1':0.003524385,'5695fb0cd7c40fc1538557033c842fbd':0.000000005)0.120:0.003519244)0.932:0.000000005)0.489:0.000000005,('4f31fc43bb2ba611fa37c25e788fecf7':0.003522362,'b2af2d86f64b5aa555813c2e5ccf5125':0.000000005)0.915:0.003517338)0.053:0.000000006)0.890:0.003531409)0.827:0.003530799,(('cc2915b764b53d86be9c17337954ba02':0.003531409,'462ba34fb70bcaf21c13f072311ced43':0.000000005)0.871:0.003525317,('a5e343df0faf5071bc1a13623a27ed42':0.000000005,('653334c36340a20181971e05d9b4e110':0.007097513,'a6f79e3a6f7208f341b020bccfccb339':0.003531409)0.757:0.000000006)0.843:0.003513887)0.767:0.000000005)0.923:0.007250070,(('5aa8162cfc8391d6493a981fc707f3dc':0.003601686,'a64c9f721a0da3865a6bc7e905a05635':0.007150507)0.744:0.007229409,(('97297d07b881b73125831e0f2a81ff29':0.000000005,('d98ea66d07b33c1c66308ffff8d2cae1':0.000000005,'49b4394d46e28f4f718c47611025d785':0.003524384)0.867:0.003519246)0.939:0.014034485,(('9082755aaea5b54e2f17e5507054a6ff':0.000000005,((((((('459f1ec9fcb354679f87653b215619ed':0.005907124,'01ef1f83c86823200c8c0e7597cd6a3a':0.005938014)0.336:0.005938750,'d4ecfe33623f297a74de51d7f28b39aa':0.000000005)0.868:0.007126779,'02ce837615bd9a8961975062cca61bb6':0.000000005)0.959:0.007131081,(('e6f4c5379d689c4b215e37d051c58303':0.007211461,('3bb526f812ad72c4fc2343e2214fd429':0.000000005,'537b8b3f2f6c7405af0cd0e94ad9b640':0.021901570)0.884:0.007144596)0.747:0.007202508,'36c20bb72e700ff8cef7ee6e937325de':0.000000005)0.863:0.007116482)0.771:0.000000005,((((('d9e6982193285d591042c4a1f3b57e9a':0.000000005,('983a76641e16f7c28ec6c2f5717a41d4':0.005980950,('07b9db0375df4a5e63c8a479145d4478':0.000000005,((('ed89598c59ee717abc7cb7c34ee6d46e':0.000000005,'db22bc81c38d3c8547e1463626990b63':0.007128016)0.821:0.003518671,'dab1160ee7a4ecf9945086ff09f99528':0.000000006)0.775:0.001821948,'2d61112b04cba266c8cb1e9941bb0e72':0.010471361)0.775:0.001967829)0.794:0.005979922)0.799:0.005997345)0.859:0.003531410,'c69d3590805b39b144c6be9a9538c9c5':0.000000005)0.860:0.003529382,('b4dc64a33884a89e3f114f95bb828a4e':0.010801313,(((('d590c23ecc6ae2ebb1cd5619aef7b97b':0.001990327,('d045955851e061135cbb3a00e74259cd':0.003531410,'08519050d4d2b35ab0267550f5f038eb':0.000000005)0.897:0.006663449)0.759:0.001991788,'656af8c995801542045cab02a11b588c':0.000000006)0.604:0.003519245,('cc68514a6008ad55026d0403664a3e40':0.002352358,('ba7c460bf2d0ff592fc2a6f198046b7b':0.000000005,(('d922e28fdfb36aa671e51df99219225a':0.007099839,'f672aa3aea2d03f0b297739022e9b716':0.007107055)0.160:0.000000005,'e7f4be516e20a0530641922dd90920f5':0.007089823)0.838:0.003530583)0.919:0.002350983)0.919:0.002350928)0.881:0.000000006,'6a2df05a33ebd58e2c2c29d46fd21c2e':0.000000005)0.895:0.000000005)0.002:0.003531286)0.867:0.000000005,'a30f212b0b80a8de34d952b50ba93f8e':0.000000006)0.924:0.000000005,(('39f24668494cccafa520fe15d10c98b7':0.014824387,('1007aa7447de0d03999cd1d4b705fc6e':0.000000005,('6e5e9fe36fb0640918cbfe49b2571b2b':0.003476512,('3c255e1b41ecbc01272d95bdc5458c6a':0.003524384,'01e378822bae560ce64a5e7d5643fa6f':0.000000005)0.781:0.003622516)0.977:0.014696273)0.855:0.007041373)0.761:0.003619084,('278a455d0edc27f3fcfb16ad5243ce26':0.003544213,('dc4ffc386cf2dcd2d61d80a258a696f9':0.011007048,('7d9939a6ef19737362537bb152e5f80f':0.000000005,'45a914db987300bd8f704862463aa6cd':0.003531408)0.373:0.003530705)0.778:0.003622361)0.783:0.003564575)0.815:0.003652311)0.814:0.003579319)0.341:0.003548675,('47a9d10e32ffbceb163e240b65825d7e':0.000000005,(('575da17cafb9ea817c52142e93eef0a2':0.003543535,'79a68088e83e17462bceb80bdca571bb':0.003541154)0.939:0.010864766,'85305eb18fc8adc65fcdcc2d243e9016':0.000000005)0.921:0.007162622)0.746:0.003517542)0.763:0.000000005,(('a3ba630c62f25de89ce72b8c2a1954af':0.007214356,'a669eb6ad9a74b0022af57efee724096':0.003565026)0.784:0.003543282,'655273c1c38e976754fa517fa9a40f4a':0.000000005)0.867:0.003544101)0.847:0.003538665)0.790:0.000000005,'765bf588ab2336450fc4ccc1eae81acb':0.003541000)0.776:0.005694574)0.237:0.005545997)0.892:0.000000005)0.786:0.003420328,'8e6a6b43c604142667166bbaa9d00282':0.041560214)0.761:0.003743500)0.931:0.007129486)0.865:0.000000005)0.909:0.003519245)0.877:0.000000005,('584dbd9cf4b609aecf37caf15ee9ebab':0.003524384,'8012da7c810e58147175f741af2a78d2':0.007079669)0.913:0.000000005)0.893:0.000000005,((('c6e9c9fe9159441c4ffe44947875236a':0.000000006,(('54658c5cabc3c6c07f1e6556120cc99c':0.0,'e8724520788bb38a7f9d22c91318f016':0.0):0.000000005,(('e990c276fbc1c79a05390fbf6840daf2':0.000000005,('02b4cbe5c2955ab2f66dc82cdf6dad64':0.000000005,'f4141d8bac0c1aa1a889524533e7c9d9':0.010721196)0.786:0.007097515)0.841:0.003524384,('ceca2dcfd8afd8f0863cbc6c1c60df50':0.000000005,'98f442cc93b146fff3f814bc22fdd48f':0.003519244)0.492:0.000000005)0.912:0.003524383)0.848:0.003541002)0.851:0.003524383,'d3530350480a2196e24a004fa0027558':0.000000005)0.389:0.000000005,(('5610e8fb17396c0d2744ccb4c286d6ed':0.0,'08c51ac349f7129432f90c89fb075da3':0.0):0.000000005,'5abcade08bf3558cbf4c372a2013f631':0.003531409)0.933:0.007129486)0.839:0.003531410)0.775:0.003569995,'8e1fcedc470496e0a9beda003f27794e':0.007113173)0.856:0.007043708)0.977:0.026485940)0.887:0.012588279,('1d4360d82677e43d22d3b1fa254615ce':0.031072084,('fc820cea08c8edb1365b958e2dbea98c':0.008204530,('042142598081c1137d0dbac9646832f8':0.007120818,'511d6b7c7c23d10f605a7f1c030b0880':0.033962756)0.942:0.021396850)0.522:0.007364237)0.694:0.004104816)0.916:0.011541570,('4ae6d144f173fedcd17a4881a455cf78':0.007429008,'8f2a38a5512431f1dfa911352d857843':0.033887937)0.938:0.016528978)0.746:0.004284971)0.800:0.007539747,('0c3e7481b0a83795578da02c94dc1037':0.040478027,('14a35f6a8700e07866c780e01be08314':0.035899599,'e1d6013a38180eaa6c1ca3dffc825691':0.089466167)0.881:0.025691684)0.907:0.026277868)0.795:0.007288112,(('7451f9758143a35a1af4c10e59e2e80f':0.023877343,('5141734ee16e9042595e60d7943340b9':0.049512945,'76d20aa6574cda771b99e7680974c943':0.020429486)0.936:0.036589593)0.923:0.027550953,('4b3715caa0b973ed8b4bf4d28b0f3a03':0.026999333,'92d15e291e05defc9bea3cbf6692d2c2':0.054701247)0.651:0.010832086)0.852:0.010495331)0.884:0.011115029)0.896:0.011038912,(('3ee895d2e1e82efc781ae04294c5c160':0.042012707,('603639909e44db1001538e999b4576ae':0.055683892,'4909602c76cc3143587ad24b8aab1dd3':0.062294795)0.835:0.017145116)0.683:0.013556872,('649e85d13e182d6408a34e954be4d508':0.044765731,(('b35bb4ed699bbdfdcb3aeb3df85fcbac':0.079437826,'4937b4a0a2d1b65edb8d04028b5b234d':0.036133802)0.804:0.015982587,(('68930fb34c018a349ebac5ee36bbeb43':0.053333350,(('018bd6006560d55d920945c95a7401b4':0.025712184,('04c9eaa439beaeb0892fce147ff1f522':0.041356023,'db6a0c542a15640161504cb5343e812a':0.042857104)0.856:0.025275835)0.572:0.016595410,('b7ff32b81f5060878624ad361a0bc0a1':0.065104294,'223f2dce4cdde2b60f6554a857e8b375':0.028896977)0.938:0.030372710)0.829:0.016248315)0.205:0.004910981,'f9746a834a1986794d2cfec7d882dd25':0.091006305)0.804:0.011779893)0.913:0.027180500)0.189:0.013617680)0.873:0.018764144)0.744:0.004679531)0.720:0.002687655)0.930:0.014865718)0.851:0.007621578)0.892:0.010508764)0.778:0.005342664)0.580:0.009986191,'28ee11e7bae37eb4da60bf634db555be':0.029191999)0.749:0.004387939,('f40083fc335a9c4f74b11fbfcad492df':0.042779454,('e6ec1f8e0af157054d36a4068b736ced':0.014934338,'72103d304703f29a007548bdadafedfc':0.124022875)0.976:0.051240339)0.835:0.018278550)0.514:0.003641335)0.660:0.002408211)0.775:0.009536270,(('5993b43e062f4723e051f154bf8d1149':0.032559434,('5edf7b25ce86a6ad924236f32c299cf0':0.043384140,'e5e8d1221a9bfda7686abe4fcb84ea5f':0.057924575)0.633:0.002447280)0.898:0.019668388,(('8651f9671007682664cb86b84a46c046':0.039411646,'b5b26b77f51ad8b2a18a27a90ab82ea0':0.040240552)0.865:0.017012011,('504b5ad5d1b067c643aa2f43d1edadbb':0.054524355,(('f50b13c36a66aab684516d026f1b0f1a':0.023647265,'9ca9402b12afd5c6ea8eaeec600b220a':0.026619766)0.935:0.023091688,('581aca8c781cee2801d030fe3f04be1e':0.020006685,'bce3d0e2cc5f42f7560e459934df95e5':0.031083851)0.338:0.007857095)0.749:0.005438857)0.479:0.008390378)0.909:0.023481443)0.813:0.020562540)0.224:0.011915470,('04140e66360ebbfad47a08972de7fdab':0.011023516,('bfcc7e237fe6a77b523dd9d3b03098b2':0.000000005,('12e2e5faffb1fd81174485db8ed555b9':0.000000005,(((('be4b6c474552a93e96c619276f1b3905':0.001096187,(('3ebe761bfb1238c87195d431f41bf976':0.000000005,('d15bc449222795a9ff230013aa633686':0.003524383,('889b3824f9f3709fc805ea887f859e90':0.007941280,('fa3be2840777c910e6ffcce73ddc962d':0.007022264,'c22b16cc6108c04f29fea3b6d4c81571':0.006681467)0.870:0.022923944)0.656:0.018016717)0.433:0.000000005)0.877:0.000000005,'69179c4a6011d0c9d30036cf18626520':0.007181766)0.994:0.032750927)0.788:0.008628174,('f74d3e9cf8ab72a1de9a92449da597ae':0.000000005,'cd5ea89a036a1941fac1bdb134f9be2e':0.041964476)0.841:0.009708713)0.995:0.038263220,('4cfe5b5468150f8a54cf003ea4c15603':0.000000005,'4a67128cf50de38ed6f201d7b8ac2969':0.021632559)0.982:0.018334308)0.940:0.000000005,'ecae51222ada642049b135bc00e5004f':0.007143514)0.808:0.003565046)0.858:0.003516483)0.983:0.047414522)0.986:0.046681920)0.827:0.014322343,((('b020226f3b61352e8ad0273a6cbf49d9':0.083642639,'2e724816f067d59a33907b74d60f9a08':0.033181097)0.925:0.034771187,('6c6f2a2ce202fed03967a2d8b55aae1a':0.044071513,'e88881e23f0d7a8a368d28a42176ad8f':0.083490488)0.934:0.039731319)0.658:0.003362476,(((((('e22a4cd1dc7329aea67a6e694ffd79a8':0.000000005,'4a4683e09efe3f06f827281265096a53':0.029812416)0.753:0.004768102,('85d9562a86f49e90ad4b7268f745cff5':0.029795128,('cfb2a34229e15b20150db78abdbad469':0.006877193,('4485f750175074a24832e0b4f4511de5':0.003223766,'7c4b345e1ea896afedb02def6369b257':0.023562479)0.596:0.004991003)0.422:0.007950282)0.373:0.006972597)0.579:0.002053656,((((('922fc3dd44c6987cb935875201d52511':0.023031203,'cef1dc9166001418780d64c5455979b2':0.055658081)0.920:0.024854879,('18c6893b5bb66f39f7ab9aab836e4137':0.019459250,'63112d2f670fcd93a464161870518f9a':0.046907691)0.980:0.038981594)0.680:0.004476947,'d5c207d42eb02f0da98d6b073f938814':0.055597611)0.756:0.005718897,(((((('9fde6437d77c438dd407616d2b4bc314':0.015020883,'d87be46cc5d60fc9300606cc8ecfbefd':0.007435578)0.742:0.003367727,('ca74e10571e6efdf1673303602c758b1':0.000000005,('80727fb5eb4ee0c120daae7b25c9db07':0.010759156,'1f0013a35c69953a8821966fadcd5dd1':0.003504881)0.780:0.003548654)0.906:0.000000005)0.760:0.003528791,(('87dac640a97f2a4da085dd9290eff27a':0.053638282,'653f73355282d1469b61f7b63d79c8fe':0.023737755)0.647:0.009883047,'2f524f708292d13520578cd96989df01':0.000000005)0.970:0.014687772)0.802:0.006440046,((('9f086cadf9d381305c825dbfa511e10a':0.005057336,(('9764e691c3e32cb5feca54cf56106b88':0.006991675,('1eac7537684c67bacfcecce782b93ff9':0.018036509,('9e9182c7e4abba3359e8f852418a52bc':0.000000005,'6d5defce551d866ef83cce6ed9922bf6':0.003507431)0.857:0.007768952)0.333:0.007963148)0.987:0.038254444,('d599283f27d554fc2ed84203f3952406':0.022471117,('79163fb19b343d97f0802f9f193f4d2b':0.043585714,'37a39fabe49ccab7fcb2cce1eb35cfe5':0.042313239)0.740:0.004535585)0.753:0.009734335)0.899:0.017218257)0.530:0.013683127,'ac8d42df75f11bb85277606a68af4cfe':0.010116129)0.645:0.003545722,'f14c87c521a7801cf9758cc60c156e41':0.016832410)0.346:0.010022818)0.782:0.006692512,((('2dd76ad73841a13cb613855d416f5f83':0.007657511,('9d26a27f7598945a9d07fe8bfaa44eee':0.000000005,'8b4d12e7281f3127f99bfaa930b17edf':0.021751278)0.911:0.010683839)0.824:0.007183535,('00e7c3d914bea2b360d1dc94e9478a05':0.003512744,'ef15e5db592b99ea38b5b718e40775e4':0.000000005)0.941:0.015251348)0.888:0.011168954,'ae40c0f70616e31821f2fafe4d92e2a6':0.011405986)0.899:0.013074672)0.815:0.007136809,(('4f2b68485ea64bf2afffea95ba9a6114':0.029591586,'fbe861e51a9372eea6683547cdc46df5':0.057323238)0.606:0.002576836,'a0756e499ac5d56e094e84837962ac30':0.038414667)0.964:0.023696737)0.748:0.003080968)0.749:0.004358111,(('51624245d831d7b32576e0b0cbab3112':0.010745454,((('ddaabd06670c314ac05b66698c9f59b9':0.006968035,'ee3c733b63a1350aba04fb03e7cc85fe':0.011341510)0.889:0.007350397,('9dca153dad60e1c56f8edab5a2b4e5b8':0.026447728,(('ad3f663ff7fbf5328435552f494d8df4':0.000000006,'7a99ea187e29195bfc9fda954848859e':0.014358434)0.907:0.008618208,('e9f9f0bfc17c305c152736619e1f5eac':0.012355958,'d0d44cb434f71fb9354a6f2b5c8e5d48':0.013197804)0.349:0.003573775)0.914:0.013246477)0.471:0.000000006)0.935:0.011222091,('19989cc732569f2b353aa11a21f0a83a':0.015520930,('bbfff24cf41f74e79d5ab2bc00b70f76':0.000000005,'a7f53b35770a2be8aa1881227ac80ba2':0.007182197)0.652:0.010743516)0.803:0.006831097)0.763:0.003823878)0.898:0.010030524,('2027afd8a3be820cac4f20f7d4163fee':0.017080940,('d78cf6c769db2eae797f6ffaf3f70d8c':0.017911971,'a0e82fa3d4894b2e2e6468bee73e029a':0.017032298)0.863:0.016125398)0.909:0.019301372)0.600:0.003682337)0.794:0.005309461)0.977:0.022765057,((('4f8b19fe84a66f3826f83477b67fc0f5':0.048836978,(('e0b9f710f24daf3777bc2116df791238':0.000000005,'03279d1c2a322ded888d93bdc1196b27':0.003508209)0.992:0.034080163,((('8d42dd90448a5ebf075e4f116c480137':0.0,'15c19f8ba7cb8a9e77417c2bc000b3e9':0.0):0.000000005,'4154ba7a369f83068ad06dc74b6a7448':0.003506145)0.900:0.016133838,('20dc7f399796ace049353131b710cdcb':0.003641848,'60cd6a1f65965133e6f1d81435d200c2':0.003455515)0.864:0.014010942)0.873:0.011813983)0.803:0.008848230)0.386:0.010131194,(('8603c75717072da2a6a044b096831f6f':0.000000005,'98caa397ebc1c73d635724a733438d11':0.003524384)0.838:0.008419494,('d720dcf8aa43661bb5d4bec8ff9e2f38':0.034846840,'7b5e0310824fa35d311601e2b1ad9fa8':0.060243975)0.718:0.008407591)0.817:0.015936243)0.825:0.009467240,((((('e6c7e7e1e05d3a4af2cf370f817cd556':0.0,'f6b4728844a3f6663890e25a9fcca8a6':0.0):0.026127801,'08b9e53ca3c586afc4e0a4fae33dde1c':0.007728449)0.849:0.007806340,('727cb1d34890526a7f4142be9298b78b':0.069719014,(('7a1e4e7e2f9d8e6b9cd3f4697ba3920a':0.000000005,'c989437eb56161ada69f0f46386b020d':0.003519244)0.980:0.039613726,(('9784e08d64c132b285a614350c10947e':0.000000005,('dbea960a71800c86487b40ef6142baaf':0.022899777,'6f9d2bc452e9deff220ba44ccef126e6':0.019152258)0.727:0.002632618)0.938:0.022431727,(('71f85491d680562d557e5852097213d6':0.000000005,'7bb3f0f5baba56b8db11380f8f2f9734':0.003505559)0.882:0.007251675,('867d5b4cbaa2170259b9a89ff61e6fe8':0.000000005,'c5e3dd1dd42af9c02187e210072a5c57':0.003524383)0.754:0.003440034)0.935:0.024426545)0.952:0.026278587)0.000:0.000000006)0.984:0.040896911)0.394:0.003722694,(('29eefe8359a4d982eebf3f858db033c9':0.022579750,'c4a32dbfe5ef2e445780b1d09ee7839f':0.019167008)0.956:0.025212421,('ae3e0640d29d6154df2d61657b6019d0':0.028402965,('35e6aa9100fba62b77c9672c58c05666':0.013637574,'dde9892a4582f94f244f5ba9b74c0b5b':0.025781941)0.865:0.015671854)0.955:0.030136794)0.683:0.005329153)0.934:0.014646785,(('fc91851a2a8431022260f9ad7ce04d6c':0.003524385,'b8d6d5a5f4171ebdff11a005b6fbeb88':0.000000006)0.846:0.012812545,('859126804247a17ddebfdb255f761c84':0.000000005,('9e62c71c735708e090decbe184d80f33':0.026333398,'d61e55064b327630ceb4777a3068532c':0.015062080)0.098:0.003050901)0.980:0.030076691)0.970:0.022037040)0.000:0.000000005)0.680:0.006944179)0.758:0.005574961,((((('a13fb6c2fca605b6316a5f4cee3214ee':0.029942844,('4fb203e3e3100ecbb0c432656829bef9':0.020225349,(('03538fb6dacb7813f6eb17ad2a97ac75':0.018562634,'468f998da57d682f57c398c2c0b69202':0.026863916)0.966:0.023443719,'ac6aadfe616aabdfbc912e8b1037a848':0.016404312)0.000:0.000000005)0.235:0.013010301)0.897:0.016702753,('bc62727a17422aab96d92fbf128af9b3':0.057814410,('c27e86fdaf64914a88066d7645cfad61':0.000000005,'08e6e2863ba94121cb98a7e803c9d146':0.003506450)0.929:0.024507780)0.850:0.020021999)0.957:0.027406685,((('05cf6e278c578a06021535f82cd9f6a7':0.004703527,'37c377042d3e2dcebcfd688ed5ab2251':0.013526920)0.992:0.059094588,((('c3d094bc76274b4d2c2711fb848e2961':0.018297534,(((('6f3faeca252c647823edeb6d26ed9c78':0.026036206,(('b463ed12d2d6e721424040f44b45a079':0.029672879,(('453302d8b9ab42379ed810976925a52c':0.021768795,('7facaf137769b7beb5fd57d80d86c01b':0.022848453,'0f3f19e3d2c63be7608ee464b457e21e':0.104470527)0.851:0.012898491)0.709:0.009191879,('ce2197261eca26a87639f8ddc47a8a19':0.051024204,('a5e74666742555e8204fea02edcad050':0.000000005,('d0ee300dbc7b282583f184edc9ec51db':0.010717178,('9a8447547050eefba8133d21f277c56b':0.007130361,'dcd7777bdb55ec92520ee38145a80224':0.000000005)0.125:0.000000005)0.913:0.007143580)0.918:0.015714741)0.911:0.013802241)0.886:0.012785513)0.000:0.000000005,((('dd49a2414d8f396acb2380ceac7bf96f':0.009263734,'2883f610774f37c92a1a8ffe8c28f5f1':0.033968268)0.575:0.001888148,('5ff80fe55b54e5aacc4ebc04135af890':0.015587580,'57368eb1ac10adcb0b8a85ec5be94eed':0.033793994)0.461:0.007786962)0.758:0.006904310,('cfb632e953218273353a52fe17ea953b':0.007920088,('665363cc96494b122505f32b0db2b787':0.008774229,'02f446919198ec375f6d6ba31a84954b':0.006522541)0.867:0.010202047)0.951:0.018005750)0.764:0.007271110)0.000:0.000000005)0.762:0.004803780,('f98d9a26e8645a41063cb4393b075220':0.018979538,(('302a540e71ac466aeaf9501b71139cd9':0.003519245,'9f0e0466b9afcbeeaa66fa3b3c632919':0.000000005)0.621:0.003512744,('67e8e80ad45fd772dee8296d038a3112':0.000000005,('ddd20aea5d69aa7fd363f52d3ee72c4b':0.021302101,('cd1d9cd7049e542502496c3975ed9634':0.018926095,'a1cb31d287e0e009ca36bdd2fc6940ce':0.013078845)0.413:0.004821347)0.768:0.004440107)0.000:0.000000005)0.892:0.015186945)0.744:0.001754803)0.866:0.007230723,('e5f1d1ccfecbbeac6177c4341211eddc':0.026201373,(('2540005eb108557f5b083197367c3e65':0.011523141,('32a874d8911a89f9e6df75deef4f6938':0.026536945,'20b7a41a1a5999cc3581444d770da3ac':0.038191469)0.776:0.007889264)0.816:0.015884187,'a6226b13babda24033207827788d11a9':0.027248260)0.722:0.006464036)0.000:0.000000005)0.841:0.010517543,(('e813f41d85aba0a3f80d6596a255f516':0.014707047,(('5241952b145edbab19b91fcbc8869386':0.0,'6f98db1e3e9c403297a62035c88b6772':0.0):0.000000005,('275dec5f6f7e10782f639149f4a851b6':0.007196576,'177c909ddea060cb63e15327ffdb2ef9':0.003484199)0.907:0.010841247)0.862:0.007316344)0.727:0.003493705,(('8fed3c148bb2a8939bada74d5d909710':0.030226557,'06d2946a43be149112649411486f1da9':0.000000005)0.956:0.014358479,'7e576f9fe86747ea9c551db2405037d4':0.029668374)0.775:0.000000005)0.892:0.000000006)0.956:0.026975817)0.871:0.015736852,'015bbc4d171aca2db084363fa1f91249':0.063647958)0.513:0.004852531,('4b17ff1fa803fb74ccc121430f908ec6':0.041118730,(('19865845bbf249d4e28d312778c61eab':0.022886285,'f86daec536073173f8dbf4e2baebe07a':0.062767842)0.903:0.018464873,'0038f7daa5ce2f16692e0b73b85b2d5e':0.053061528)0.690:0.008748301)0.824:0.008810100)0.974:0.037856712)0.868:0.017825486,(('083904c5e25b7cb2bd923fe3dd622caf':0.010805207,(('d45dad6399548920cac9c8e6413cedde':0.003510750,('15697c4b0bf4e140fac3da8696a8e471':0.003506454,('0969bc99ad073cd087e0857e57c20c18':0.003531398,'2019cc6d37bc9c2b77390d954cd49e18':0.007064564)0.866:0.000000005)0.839:0.000000005)0.943:0.007078854,(('395398ad15c3d535b4495406064264ef':0.008525375,'544ba129dac755e558bc373843065559':0.013752466)0.996:0.043562195,('cd3904a00e00f94540d32793815a0066':0.014476569,'ebcdb7d43bde5eea45ec3d48bfe6e695':0.000000005)0.753:0.003384012)0.875:0.007287310)0.763:0.000000005)0.787:0.006952012,'9696b150955678a495761a8d8c70778b':0.007321486)0.995:0.057674532)0.154:0.004298003)0.505:0.004835572,((((('fd132e295d72af7a48d4ad7b776ba672':0.037728736,'40fadb6238ca86bc53a64e33f9adb5c7':0.060173959)0.666:0.027342818,'61f272c994ba601ae8a8783d4f47c050':0.076333642)0.822:0.013163205,(('4803990f5bf72f38fdcb341f8c3d3881':0.034283642,('f8c9d33700648808825ee65ad98bea8f':0.035012496,('24866d74a031445dfefae1154de8bde6':0.000000005,'8238e765fa9942da987cf020b3265826':0.037734387)0.500:0.019477169)0.922:0.032774726)0.909:0.026660539,((('1a3a97bb3748f69d8de43980004048d0':0.067616887,'4b4356f4f4e1a2ecc0c70f072c41b764':0.024029186)0.785:0.017581550,('60d4b0091f832704d338ee9ea5e3c647':0.016860753,('6e6df0eaa0c2fc991683a170284f99b2':0.022989407,'a97e5d08a68035dd65bbf832026aa578':0.055684319)0.874:0.027526120)0.856:0.018952722)0.734:0.015955880,('3285ad464b57f897e46d11001e9d8d7b':0.093768032,('c681d6c2ae3e00b733dd19970bb16e92':0.059420556,('1f56bb8d09cd620edaae3538ebf76328':0.072893180,'9a95ac04d6817a4d5307eb326b0db159':0.022854256)0.913:0.025941017)0.703:0.008323435)0.745:0.004865527)0.661:0.003008104)0.789:0.007561266)0.707:0.003493939,('933ff1ef6b4d6170ea03e4c3f6b13875':0.025904855,(((('12590b6a82fe5e8b37fb531b2ee9bbf1':0.023613071,('d54510a45a24c81b8a12262787105f45':0.004729205,(('dd273daf0ec5317b998000c246c1fe64':0.000000005,(('6d8bf232058dc83ec2e7d1099d737de8':0.005555403,'c0d80b78d89d2c5823e464c43bc82c63':0.013135546)0.893:0.018510893,('401286a401634775999720ff93f64a95':0.025315500,'a73de5aa43cefc684d6ffb6e2ee47640':0.035750609)0.882:0.017033657)0.658:0.007982425)0.790:0.010743235,('222b6a261d1a5d3973e45fe8884186f0':0.010228477,('033a260764667211f324156692fb9d63':0.000000005,'29c6a5edf3e0ea26a8da249d05a21dd9':0.003505924)0.980:0.027298865)0.873:0.011057239)0.805:0.006207494)0.787:0.007173887)0.765:0.006178951,((('599cecdad38854ddb3f1ac9749fd0410':0.037702585,('525ae2a938b5319fb3427ae2267ea5fe':0.024486407,'cb55858b426cb0f691ede5dc6f3998f0':0.041447783)0.102:0.007318272)0.161:0.012280039,('04d9cdf805d121c11e9fb12e42371d83':0.050587819,'f159341542e6bc98d7104440a73481d1':0.066523907)0.903:0.034638685)0.596:0.011532513,'b6ba0c8ae9f5594bd544f4a62664e877':0.038911657)0.429:0.000000005)0.867:0.016058825,((('b16f79c6a1011838cca977f9a7485600':0.014982148,'470364fe97d0fbacb8cc0f88930d09dd':0.007134015)0.854:0.007343249,('0d41838d34885bde3e92027acce15ace':0.025842077,(('3764a0a097b0107a10172e377c3e3b0f':0.002457950,'a08a96aa81cb0d486fe2b4383fd23d31':0.041933306)0.734:0.001213120,'4b0608920cb315f47a16439882503ad7':0.003561152)0.347:0.003575320)0.762:0.000000005)0.826:0.007152033,'05e496b2480b084bc8c0a4d5eabba6b4':0.000000005)0.060:0.006309247)0.892:0.021369200,(('260aac27b127cb49e9401f8acb288eac':0.060915038,('fc7e412752214483fece05efbda4f2f2':0.105189648,('29217c346d6d0ea05d8121fd47ab3d54':0.029522338,'cda0f482e00bb3450e74134cfa8e4cba':0.012019306)0.749:0.036067041)0.753:0.017984862)0.857:0.040697992,'9f7f1912b3b1055907bffd65b01c21a3':0.063506224)0.894:0.033435542)0.488:0.019823962)0.991:0.049286181)0.353:0.011703453,(('8531baf4d640c1a35c02386eda8cff9d':0.028361266,'5c90d55d8c693e2260de1ced07826f23':0.019434642)0.991:0.060051988,('30db777046ae0b14f0acaa687b0cac5c':0.033608180,('f206ce326039758773d652a49ef3a6f6':0.003531051,'258453b6af1daa564405cebf93925ff2':0.000000005)0.991:0.048193965)0.845:0.017486740)0.947:0.032689122)0.632:0.008558964)0.846:0.010841208,(((((('c34d4246daa1b13c92e188fd6fcc7100':0.015252069,('bce0b249c37e0869c67d6da39392cc77':0.000000005,('95d6ebc97de78ce9549ca6f54cb87b08':0.000000005,'3155dfd0c63a15fdcfecf868ef3e523d':0.025645678)0.868:0.003524384)0.996:0.049769895)0.826:0.014765143,('d988c5b1a82dda3b8e712bfc83b5da04':0.031049668,(('b1499813dde23699d5e0dd41125a3678':0.023644761,('2f0e892660d2bd4b6aae527559fff150':0.004547545,('a08d8d697f87825b645774d36455fd55':0.042423016,'a8454449a1d26f028ba7cb916090f378':0.015608892)0.755:0.005612769)0.981:0.033726182)0.884:0.016998271,(('21313d3bfb0fb81a34374eb5ecba8391':0.018637802,('56ec93790020a4d77a78c8dd0899d84b':0.029395296,'aedc535213238fb6731e1a3205bc0073':0.000000005)0.728:0.003309948)0.390:0.005553529,'9111fab25149e9bc989d85bc25b7fab0':0.060201874)0.777:0.007165843)0.753:0.005616457)0.787:0.008308628)0.802:0.011155138,('225a5b64e1c3307f24f4930cc746f450':0.022408504,(('9dce8fffc09b7159456061dcd7a11bee':0.014774444,((('886992e93070d7573a0212e103ac64b1':0.002798526,'ed99d02869ad9dfcd605188367aea214':0.007957121)0.997:0.038372722,('ea857b8613266e21103f0e16003d5722':0.022350132,'4e0d3c875ae79db941787db795a30866':0.015100943)0.891:0.012886708)0.020:0.011145339,('a8c7b8e343d60603ecb98ac7e57cec4e':0.003381713,('046570ab28a7e50eba3a1dbf5e528720':0.000000005,'5218cf23df6e65405046664cdd889929':0.003541001)0.776:0.003700068)0.688:0.004814333)0.836:0.010147268)0.802:0.006573828,'62ed96dc94d481d48223c2f35de248b8':0.027769573)0.749:0.004569285)0.410:0.011523725)0.821:0.009039274,'204c402182dc042c08dfb4139dc4e834':0.046898911)0.820:0.008048339,(((('5e09f8b1b5506b6d51fa9cba2608de02':0.045731780,('11f695ac64680a343ef6bab358dc018f':0.003533402,('767ee7495450751de636b767217bc2c6':0.000000005,('ab831a5efd9aec558cc91b1b8c2de424':0.003531409,'a7b6b95d5a9a35c254e1503a3629fa33':0.000000005)0.895:0.007124746)0.861:0.007100632)0.999:0.068400365)0.225:0.016746870,(((('a75dcba29cef0912d6f3effe48487c41':0.031574122,('ff3c84224b8639978fa82818fc3a56ff':0.019962776,'c1b8019442c6bcea186017981f5debea':0.017821256)0.954:0.028321121)0.802:0.011636379,((('d2db41bf79bc85ee532e9c660d21b518':0.014663824,'88ce5d54e772f69943b35aa69174ea7f':0.022315657)0.773:0.004481429,(('79672defc5f93fa3a9a56c877273598a':0.051691394,'f6d5a2841ff21561e4176f189727b1d0':0.067967137)0.771:0.009788892,(('c20c1bd9bde7996d40571abd30c99062':0.000000005,('f6c790e7ebe37525e91a822031e8ec32':0.007159151,'f97be57fd31d1a5a63aa44212166e86d':0.051790990)0.731:0.003508291)0.307:0.000000005,'4c986457a68f6809d1335023fa8f8a9b':0.003515488)0.998:0.066109561)0.721:0.007308224)0.060:0.000000005,((('ffab17a134638a639cdb8ed3c4afb34a':0.022790938,('febd2e8cff5d68a5898ce19af6cefb77':0.000000005,'372321c6d57b654bf23844eaf970980a':0.049850120)0.977:0.022657490)0.836:0.014920091,(((('20c0f6a24c9d1255d075f82b02aa5ed3':0.020552382,'4eb33a8cbfd1680632a72fa2e04ea764':0.013369874)0.601:0.007117619,((('4e5a9c84238a03a2e100bd54285b30a1':0.027484272,('42805bfd9eec0c63110699c236f46c81':0.010782928,('82216d9c4632602dcc0e24a19e02c108':0.000000005,'9173975a63125ef92fd86c31cf5f6f2f':0.003519244)0.959:0.019053777)0.773:0.011873206)0.700:0.008820864,('03056f579c3baae2820a154c75f16e52':0.014735846,'ac5485c135df19a425a75ec775b03596':0.007323916)0.719:0.005032617)0.820:0.000000006,'7fcbe04a913e7565d6a27183f03a5ec5':0.017728667)0.842:0.008105479)0.841:0.009052953,'b56f1d981ddcf9d941013794e37ee202':0.010809613)0.687:0.000000005,(('b17bbcb75907ad4b2cfae738f5951dac':0.026040112,('c1130a5f832cc3d369a2cb98b716a5ee':0.013912713,('438bf17ee9a93ec0de55166dd338caad':0.003524384,('6f63b78df1d03eb1b235fb21c4802a52':0.000000005,'10455a6774cd82d476f4c91af43d1ce1':0.003505764)0.912:0.000000005)0.876:0.007770677)0.225:0.003609158)0.849:0.007729525,(((((('070a6f87bb7690e9585857cd888a521f':0.009571053,'b11c2005a49bf7d321a68d55baab846b':0.005991510)0.780:0.007103564,('e34bde1e3480dba15a5c515f7404a0f3':0.012992039,('50cc006d450093b383858f300669ab19':0.001957120,('02324b50800c8dfcdeeb1a547be1eaf1':0.000000005,'5cc2fb6204ce6acfb43a89eacd884cf3':0.003508211)0.739:0.001822655)0.902:0.011792127)0.759:0.006388864)0.560:0.003900651,'ba94d14ff9bb39ccedd7dcd2d60ec770':0.008154917)0.703:0.006103773,('90e29830343e97b90a4eb8401305964a':0.013939070,('67275e14371dd691daf684778fb91ead':0.007875044,'29c13baf1e69ba7d4f5c264dc15d45a8':0.025546941)0.939:0.014936241)0.454:0.011342151)0.767:0.000000005,'7b4c1a430769ee68315e1754f793d2ba':0.003505750)0.888:0.000000005,('70e5013ff530ccc9c6e001284ae1e31e':0.000000005,('0ea982b350e1a9350ee207a6a9a827fd':0.014591071,'a3398fbce3c2220abc1376bcd0319d76':0.007073159)0.679:0.007185620)0.963:0.018270000)0.749:0.003494534)0.881:0.007277860)0.309:0.003627710)0.763:0.000000005,'d0a41191f2811c133d990efb4da0d5d7':0.000000005)0.808:0.006292021)0.920:0.017801980)0.535:0.011796799,(('bc7be1672453f6a97abc08891a7890dc':0.051563513,'78bcbb1af4a0e6c200e630df1532c57c':0.047925147)0.829:0.018902376,(('35f802517338bec0f529aa4a79550489':0.000650863,(('e383390a74225f9b625f25bc4cf545b1':0.003666525,('8dc4130e3ee2a4b587acbbb96bc36dbc':0.007060734,'a81b233e30b81f1f117811ede9c6e885':0.003582360)0.903:0.007212332)0.307:0.000000005,'7a1b66dd4ab6fc760fd885caa981e747':0.079399810)0.847:0.010019155)0.540:0.008774932,'0ebc114986cea4e5a7015cd91add0898':0.020908540)0.976:0.039925749)0.747:0.008167458)0.837:0.013671650,'254ce963c2c57213c4f3fe6e691daea2':0.060474128)0.915:0.017707612)0.447:0.000000005,(('7fbdc1268bf22b2063e0292929d3df63':0.022334031,'36995d182cef86d9bedbb1abdc3202aa':0.003931255)0.976:0.029031976,(((('4467783cf9109e74e0cd255cdc70b15b':0.004782208,'aee2159bd1412c035c4631c75366e7e7':0.017100847)0.809:0.007978638,(('0ea38a4621cc1510c50119677fa1ebfc':0.046370847,(('25b2ab411577375d581d62519c45d0e0':0.000000005,('1028e9ec9774f0216b78f6c1492e0792':0.000000005,'9dcb632d4b3ff2c897663ef226a9941a':0.003505645)0.861:0.003524382)0.932:0.021171707,('440a0f8b7bc5b0c9844d6e091d7f5cb0':0.000000005,('fc38aefb3d9b3693f46f040610b42508':0.010829736,('570750643f546bf188a79ebb0833f89c':0.003519246,'84da5b8d57deb07018e4b409b17d64bd':0.000000006)0.766:0.000000005)0.816:0.007115425)0.924:0.026616688)0.170:0.006583653)0.302:0.008373366,'7101425e428d134bf0978aa26301f7b3':0.059491967)0.713:0.005261838)0.756:0.004832209,('f2896cb1735744be37be6143de95b3f6':0.051089127,('19c961818d22b7ade1c6809b4907791b':0.044158137,'0e0b22023083381bf0eb6d3b004075de':0.097592128)0.426:0.005023962)0.939:0.023728042)0.911:0.013054199,('7fbcb342accf8071f8a6c35ec99c075d':0.020055887,'71826bc9f4c1927e0cd678d248bc0904':0.040094387)0.901:0.012975599)0.147:0.000000006)0.618:0.008057340)0.966:0.020323346,((('db6cc951c0d918afcfe8eb489b158f76':0.037415281,('83c8c5b1e111325324c7c436b85ac363':0.046701620,'8cb9f4be72b70d647e3e9489b898151d':0.003137770)0.833:0.014587506)0.985:0.039074314,(('53553df2d125541d1a59c17139128036':0.105009538,('cf73c27901ce75b9fb919fe505441aa8':0.022711345,('1e02f82df422245686f4a4c5c2efbb39':0.051014648,'57e6bbb12641f8bd44db34d5c5952495':0.000000005)0.998:0.079535387)0.913:0.031516360)0.821:0.027443687,('e86e32bb6efc3e72f0274dfc214f6e44':0.025822972,'9bb257f95d3667ca8c4ddb49d87c7230':0.053419154)0.947:0.032091704)0.658:0.012062315)0.770:0.005285059,((('2f05e28433acf3f307dcb29fb570d008':0.017331663,'c5869d8cfc0c291736e8f574ed88d13c':0.043374241)0.825:0.009625300,('79ef8308c98d9cad5bf1f15f9fa3da24':0.017043578,'5d2e5ea01a23b96f7aef08f24ee0fda1':0.022089718)0.872:0.013268461)0.000:0.000000006,'27957f2f5f914270db39ff134803d1ff':0.091967747)0.893:0.013425675)0.545:0.011285484)0.850:0.009320518)0.750:0.003468759,(((('e404aa0bfc7942f48bceae774fe9f0fa':0.042374265,(('920ffdecaed0fcf4962c868c6cd865f7':0.014329730,('dd3ac8e0257a23ad4200d4298927125b':0.003042562,('0e48f85447261deb63352f3bdc3575e2':0.000000005,'c7504ee8afc55753fe39fe596d86366b':0.022291666)0.981:0.018751095)0.973:0.019621165)0.845:0.007111800,((('8c93d83b5298abe6410f8c22e6d2cc24':0.005601602,'b8fee80eb33248ad327091e94e54cb1d':0.005099890)0.490:0.007390483,('b1f14def72c9fc9447ba8258b42f4b3c':0.015271956,'18343417ca34ad5a5d84c38351a5c87a':0.014551540)0.939:0.021499364)0.873:0.014263180,('c34ec89e635b693d0fefb631459375ec':0.017962663,'7c65012f80b112f45d6ea842b4231019':0.000000005)0.999:0.062976244)0.751:0.005513723)0.857:0.000000005)0.641:0.011154544,((('506b024dda364a67d853e2f0238c4ef2':0.033498703,('ec554e7a49f4ff40cb5e3bc4e818b9c2':0.014583418,'9b67897dd034f2dbcd742799f238da60':0.007111550)0.965:0.024507957)0.858:0.010963840,(((((((('bd13f570a91030a150488ecfe0286410':0.010841686,('9ac51cc749665281e34e7d2c8c1f8c2c':0.003531408,('3bef2110a0ebc019cc64e8b8cc225fbf':0.000000005,'af6cb8a3198fd71e768985d0af711652':0.003510741)0.809:0.000000006)0.965:0.018378816)0.897:0.010893106,(('8a67940da4af1cf0cc43ae335007fa68':0.018330282,'3bfd8a97c178cec86adf2803eff3224e':0.007031833)0.718:0.007121371,('089cfb211bec77ee329431ae3ee7e2d2':0.000000005,'de4f228209d3157ee689637bacbf7ca8':0.010718008)0.795:0.010673204)0.607:0.000000005)0.779:0.003765061,('b662591576c9e7a65a56c9809750935b':0.018256519,('f86b34cc80d14ff7c266c5f41e82751f':0.000000005,('abf3bf107510b0e83c626a8cbf5086e9':0.022147793,'8c9a42bb359be62d815e21cc9100aa4d':0.003474034)0.781:0.003593825)0.756:0.003768892)0.649:0.003564810)0.921:0.014461117,'2b81368f65c940e938172930bd3690ef':0.000000006)0.764:0.003815179,('36f379e1d71b65c4b596c4258766ac83':0.010436155,'749f117f4a2914487976d2773c43a0c2':0.018947610)0.872:0.007733607)0.880:0.012432728,('4d86d65a9e0b0d11e3369151ec05363b':0.009495034,'20602f51323a62742d5be1b845c3255e':0.013583719)0.796:0.007482609)0.786:0.007693480,((('93e40d1ebb7ec00ded7c3fb2b95be210':0.000000005,'5696719a66f6b3fae0166b4db8b60432':0.014465102)0.307:0.003594425,('9fcaa831954aad34d5ee499b907c27e7':0.003557425,('bc95d62361741db74e1081067c513f92':0.000000005,('510c07ab6ef66fca1d2319dd090adc1d':0.003524384,('ff9510e6890edff6834355666de34d0a':0.003505561,'d566ac9e107bce4b9dd584fc716cd332':0.000000005)0.695:0.000000005)0.877:0.003531410)0.792:0.003549619)0.755:0.003491540)0.807:0.006515328,'af142d0f6ac9fc8ec83bff752d1da873':0.064595283)0.739:0.004733739)0.532:0.007226276,('aa8ad4f43408c89d19aba3a490ad939d':0.021318978,('b159ed09251a1a02be2d7d6b36f462f3':0.025956205,('be1b27620f391ecd21aec2ba0ddca437':0.005604469,'425d61d4bfe9b6e454ceb41ffd91c8a0':0.016633983)0.963:0.027809373)0.739:0.005211296)0.854:0.011053780)0.728:0.004160964)0.933:0.012223494,(('9bc98d594f71bf70b22dea64f5b263e8':0.037833457,'d199ff2405ec2faddded46fe34ee2c9e':0.067708674)0.940:0.022026634,('4a89f19c3220bcb3745cbf7d981fc94a':0.030019806,('d0e597d634eb1f18c952c4afaee0f3ae':0.040742617,'cb19b9b4e56577ed62ef7c1f9f729fce':0.031054531)0.156:0.010030612)0.870:0.018585679)0.746:0.004874048)0.904:0.013828152)0.823:0.015154811,('a0b4b377afe3da099f6ea040561b6d81':0.035061041,'0228b9cb134794e818260fb667fa0b27':0.097802850)0.468:0.027665179)0.590:0.004273642,((('844490bcf08e14312384f07cf80ca857':0.000000005,'df053cb948f1aed227182ca17dae7485':0.003501909)0.955:0.035049251,(('9606517a7c079c2ad7aac5faec26e2ea':0.0,'93fca9298652a7f859b43d5d8814accf':0.0):0.088746683,'968aaad28009281fc9fce3dc854a3845':0.039287797)0.120:0.024752313)0.794:0.028582160,(('c51b185bf9e269eefd5528faeb58c70d':0.009491115,('ae4a969aaeaaf87370ea2a2c1e7f7959':0.000000005,('7402c6fd98e177d4694261a9dd23eac6':0.000000005,'51db6c17a8af0665eb434e7034e4cdfd':0.018382567)0.878:0.003519244)0.177:0.012668187)0.967:0.027753632,(('72ba893c5ad2a1f0b01515baf4cc6d2c':0.024446715,'c30085b72ad763f51bd76c4783ef4801':0.001595787)0.979:0.025042996,('82cc7e104a8f35fafc85a6702e139094':0.031498271,'d02a86a7bf406e533a1b0d5339790f6b':0.024426903)0.632:0.014380312)0.686:0.004820350)0.320:0.009127363)0.727:0.006431999)0.873:0.007459261)0.929:0.017948911)0.203:0.008709650)0.955:0.029986236,('f0e5e66619da187a226799a6905607dd':0.067833610,('c2956aa4c2919f5dc4e81b03de89aa93':0.094831606,'1e0bc0ef7fdac75de26f05b7e015b43d':0.037737455)0.450:0.014882019)0.674:0.013856289)0.678:0.006592734)0.835:0.012325468)0.407:0.004763435)0.888:0.013517968)0.840:0.011549433,('c386fe53d713fceb2ecdde80c149d9d6':0.040801190,(('faed6f15934ccba0434da6e76fd0b436':0.027831798,'65c4c1d3e0896780f300a5ec9c7b00cd':0.057160577)0.535:0.008779403,(((((('3b59ef3c029a20679364580c623f773b':0.018223104,'fa743d03a943c0e715807b028b345bfd':0.000000005)0.856:0.003519427,((('50997d1e6c398e7abaceb666004a2456':0.000000005,'58c94017d05a981d2d52c6850d48b6c5':0.003515489)0.737:0.000000005,('070fc272903ae7ea02e3a26448029004':0.000000005,('ba6fd6c0ce2d8178bc14db332d45e9b2':0.003541000,('e56b329096f8e103bd41a9648ad67221':0.010697348,'f28c4a97b64338fe7cfbf0c48970d1ff':0.000000006)0.921:0.007068261)0.571:0.000000005)0.915:0.003519244)0.931:0.007055871,('2a05f09a65251483b624be87ae8e1cee':0.000000005,'2b57c1e09c548a4d3925b675c4d4b894':0.003541001)0.897:0.003524241)0.230:0.000000005)0.939:0.004627809,('9cc330d2332b750c0decdd86efe9f8ad':0.026495658,'158a5839d1b8a17cceca514b430c798a':0.007146698)0.892:0.004893751)0.926:0.004658656,'7e923738cd4f2d89b3c19a937d0f772b':0.003555515)0.881:0.010793030,((('0fda947d2bf0981a41648d3f75c1e064':0.003629967,('8502d372a5e1b7d8e919050736c85d6f':0.010828252,('dae49f684190a419103708604b863b0f':0.000000005,('c50069c85a51c0cd341f363a6af83582':0.003541000,'0b7f1905bff0be539ed9adad8bf825cc':0.045029818)0.323:0.000000005)0.972:0.018375050)0.899:0.010716692)0.720:0.007179054,('216e86b7acff8457d4c1b7ebd5881d6d':0.007278901,('ba5fe55bad66634c698f78fe021af9d4':0.000000005,('f91d670febf9610b03bea2e53770bf83':0.000000005,'424ed5f3532aed142de472fb85ab358e':0.003508211)0.942:0.007119107)0.996:0.018159842)0.895:0.000000005)0.776:0.003423170,(('c9e471bcae1446b0585095bfe482e3cf':0.0,'f57faee4806e56bde1e516c6b8bec27e':0.0):0.000000005,'642aa379a36189c9ce0f12d4896b0b30':0.003531410)0.816:0.003566712)0.000:0.000000005)0.810:0.015955900,('b7831fa494c039f7b9d14da295ab06f9':0.054922443,'ebec81bd3888a92c1945d6cf90f33b2e':0.043893857)0.330:0.014558610)0.957:0.031740050)0.849:0.016269972)0.954:0.029954651)0.884:0.008963972)0.764:0.013661411,(((('06a38e9b2e2dc047d5abe3a3550e9c7f':0.015406499,'d29d9128c719b7e08b02565086e37421':0.022435940)0.996:0.064012418,(((('11c6ed8f6e586b58aa9d0c65a25a7b19':0.011507362,('41a351712cef61f22ae2d4452441edfc':0.120274615,('1f5855aec9d94493db3665aa33d4dfd6':0.038881581,'08a34e1312cd4004ceaaf1a107da3241':0.016337727)0.810:0.016546857)0.889:0.036760123)0.442:0.027257141,('9a4c7b01220674f8effaca9562ab64f9':0.086188145,('5e9cd82d75f11997765a15c55db35991':0.129626281,'c3769324640a14a73b04cd035e09e80f':0.026980335)0.938:0.036774914)0.841:0.026500843)0.776:0.010864883,((('6d1d9dfa18754da803d9c5a9deb33036':0.064287423,'fcf3266d6b2c7aac9a882230bce34c75':0.055310725)0.915:0.031564677,('fce2386a7e27e400e1a8faa6fa80c368':0.038299608,'88f50400393dd135fb5f88cad7b33e93':0.143819802)0.524:0.031121954)0.840:0.012909205,('a4bd41b7f3cbd03f12f5e4874403bae4':0.051586166,('f8b1da00367cbf0bf922830345cc4dee':0.058911062,'d61dcdf374e4b71314f91392ba878827':0.043837400)0.000:0.000000005)0.993:0.041689375)0.724:0.028317919)0.890:0.025943338,(('321358f8f2526929181b852686f7d87a':0.072621768,('c9eb04590a95fbbafb8f5a77b4e7d4e8':0.124519741,'fbbaf1b44bdb6c4b977687616cb9befd':0.053849529)0.817:0.025508241)0.240:0.005976598,(('301646b15d2f0b8bac8927729423f1dc':0.092161894,('a6fe178cb60faba667857e5f7e76151d':0.070335070,'53b637a8955a53ac19d97d2d9a8e6837':0.037396604)0.879:0.034247211)0.927:0.047254703,('d5f8e1cdb58d967e19f0aa6de34eb0af':0.039189965,('3cbc7a1f298280a576898efc8b773952':0.046110010,'63969136c2eeec40ea00ea0927cef193':0.063006672)0.411:0.028757871)0.902:0.028983316)0.110:0.011397702)0.961:0.044762535)0.879:0.027007403)0.632:0.003595025,((((('7a5cfe8618b3a9e66ab88ba0a4fe50d3':0.029617622,'542c24321d513dd0caeb8f8a484d0ec2':0.055520011)0.961:0.044052409,'4298cc10339acc512c2ea0a6216c782d':0.068628322)0.762:0.020157977,((((((((((((('fa47589547601c23600ce35c7e0666d4':0.000000005,'786530986ee24045deb6f9167fef8e97':0.014198984)0.982:0.042250332,(('510a040c024537cd198b2a750c6314a4':0.000000005,('13da55a2edd4e3d88e8d38dc3e3793cb':0.010655867,((('b690d7f20be45eda9d4dc889e9cb1cdc':0.003814121,'cf0dc77a4e8d6d2c01b0b011157b20dc':0.058394241)0.268:0.003136813,'212868c5392b798d5a262c14ce9d8051':0.010537027)0.915:0.000000005,'1065cbf8b437ec1eca3c776bccc8fb38':0.000000005)0.782:0.003510122)0.770:0.003451066)0.689:0.009695610,('a53182a7743049c20538738915cd6089':0.010070721,'d0faa3ecfc425060b1f425c2266f1dac':0.029115930)0.891:0.019135680)0.953:0.026909633)0.920:0.026479532,'89b9eb0bf5fbe15936b61f1136ac3e8b':0.037394728)0.626:0.024540135,'64c2fff04ab88f745bf14f90b55dc453':0.031504394)0.845:0.021205175,(((('cb611e1940496803ce3138f5d8040833':0.007019050,'dabf25b35ca8e7a989e6adde8361ee1f':0.000000005)0.893:0.020006440,(('6b8289f0b2f4d15816bd8dcf1533d55c':0.003457677,'22d59872290ae1e538b5bbf094fd6559':0.000000005)0.992:0.043535915,(('9fc471c0af41c8a6ff36b2e7b99d5d7a':0.017939307,'2e719a70b72f9bd98f55531e6772df11':0.007331333)0.924:0.024398756,(('e09c8cd819ae20a4ee7e4e04bf86e4b5':0.006951142,'047888c3826be146e6dedde50a450586':0.000000005)0.937:0.023189976,('25a47f5750ea2574381751b8f5c8ef41':0.020535575,'3d3b379dd7fdd2315957d354cb65ced7':0.004835828)0.321:0.005285510)0.953:0.038659968)0.766:0.022313797)0.846:0.011098238)0.391:0.013231171,('526b87205e6ea3eec487170811268043':0.041336725,('671ddf04ee4cfbe5749423850b9d0db7':0.010669802,'23d8a65259f19559fa198fbd481d27b3':0.010614622)0.951:0.021295379)0.914:0.024629619)0.810:0.009966704,'c0c01abee08b6edb81fa5c7d63463c81':0.020570495)0.915:0.013567129)0.681:0.004331314,'baed6da7c4ba515f979f5bd8f192afec':0.055941422)0.763:0.005535945,(('a139021d4e7ec6783a6963f4a3ab0aa7':0.030107966,'9963c1a7ff4fb446ef6e9614725f8bd7':0.042790330)0.911:0.015614006,((('c71c107220d70f05d5be085831e2657d':0.003625384,'5d2ff24696bcc2d85acfdd6e2b44d3a2':0.003339873)0.889:0.021048287,('1d37e8d22067c1e3543223c441b079fb':0.022023462,'44f92672a333db6234f63db9dc9b9898':0.030438394)0.980:0.044541498)0.870:0.020158788,'3c59c641d0d050c2d6e8a10960e99387':0.061781224)0.767:0.005284529)0.949:0.021309483)0.890:0.010968046,((('0a5d3511c65d7afb8d0863069ce93b60':0.010766651,('1b10aee2f8b0ad8b36e1bc5510e3afb0':0.033020170,(('3535f3549e8cfc1e9fba477b967de4bb':0.000000005,'34c3a1dd1b9853ab99b07adc55f5e4c6':0.003452733)0.870:0.009718747,('884052e2e58b509aad3551878c95285f':0.000000005,('49246f56db8512b33ffca09ccb4b8ef6':0.010560983,'23b85f8d889a806471ca0a0087bc73c7':0.017249324)0.776:0.004296359)0.923:0.016436657)0.859:0.016380662)0.819:0.008930022)0.776:0.005131100,(('502ca0fb46b7b89ac14255c26501fd7c':0.018379047,'aa6e6d92f25c559d182158e4a0dac439':0.043547397)0.925:0.016908255,('913e69d4fdce5e52eeedb5793e6fb4fc':0.019849127,'525cd5dec3c67d838baaa03152627bac':0.021248849)0.811:0.008254068)0.719:0.003298147)0.920:0.011055271,(('1c04d3f98b9e760a0ebf3d57ad7e8f36':0.021707325,(('78ca3776fd51225f2a17a7c514ec1c53':0.031869162,('610cc9388e17532c76e9a8047925fdea':0.008512582,'bbe768934ec95fbabb03c3dd3fa635c7':0.013167990)0.000:0.007309496)0.390:0.009362905,('ad8bbd63cfdd0ed67121ebc274edc6c6':0.004408184,('ec923bc6c06910a62db1ac4529de07d2':0.003173313,('520a84b98f891d709e1a4d60aba15d48':0.000000005,'f77bbe26a1c39c5a6ba4e4445b8a7848':0.006953016)0.869:0.007400915)0.998:0.041485817)0.720:0.017461860)0.900:0.015807617)0.827:0.013872760,(((((('9b499f358bb45f33edfd01c1763a3436':0.036720317,('93edc8bc9ab89823582037ac3c3c6bbf':0.000000005,'ed1a75dcf8bcdf381b40d1ccd6d3c4c5':0.033321512)0.495:0.012624403)0.974:0.032342256,((('e5b2894c42fb7bdf2a26a9273ed84516':0.0,'b8d747bc8eca22e55acd36e3a57d8d96':0.0):0.036061917,('fca6c89d7f369bbd4b3b0dcfb4b7dfa5':0.031511080,'c83038fa3937c44ce95aa93c207e232d':0.029397741)0.923:0.015235584)0.691:0.006269531,(('123b060d3ad513af782f5e537b074ee9':0.007083563,'224d57719a3284ed630d296c99e3d5ae':0.010467779)0.993:0.033928807,'768c738c0baa37f5e674ea082f177b29':0.025134842)0.571:0.007556811)0.689:0.004444743)0.308:0.008081002,('299ddf0bd768c30027ec0bdb2b69354b':0.010819854,'a834566542ecb2222556aa0dad3c1ed2':0.037482249)0.871:0.016085846)0.738:0.005241356,(('00f33b6b10ed9e1b10daef871cbd07ba':0.033825647,((('b8a1621a0404c5261f03ecde435326d6':0.039735537,(('8685c664fe437f8d8632bd6faefead1e':0.000000005,'eef121dad0698b6e660246c7cf600831':0.003470905)0.958:0.025669663,('019eb6efc39ed56fa5f16dfdfaa12704':0.011556027,'94baff7eebec2c0c4d45257a8d699723':0.037523167)0.350:0.011262983)0.855:0.014230874)0.523:0.009199897,'b3712e85fdc7de8f465d4683721a6e92':0.047608917)0.709:0.010868576,(((((((('f628b609cb9a998f271d160195cf3e51':0.000000005,('dc870abbd4bd12076c3bdff3c55a09d9':0.028748264,'f6a3e235d965a19cd18693f833826a38':0.012111493)0.745:0.006611893)0.860:0.003471983,'2f16477c3bb7a2b8489515d01dd30335':0.003478209)0.779:0.000000006,('b2a9d696a0073fc1782581613dd80fd4':0.000000005,'38485c5a81a7681dca6032ef2353c9e2':0.021298694)0.856:0.003460035)0.493:0.010757073,'2375057c5bab8f367766b73e5284edc9':0.003394345)0.998:0.033491648,'58ff80a318f04602d49e0b9890532317':0.000000005)0.971:0.027551679,((('2febf448ecdcdec7120b251f95a47fb7':0.002189410,'2ce68eb7ea0ce3b81ee2d4e3ed841c2b':0.026562853)0.998:0.043403844,'b9f236c12d2f25b9dafd312929322e81':0.020410411)0.326:0.002444884,'d854500ed70cd129426412a21258ff94':0.049706003)0.285:0.010574720)0.912:0.016790158,(('2f4342b44b083a945cd9e3a891896c44':0.055750105,'bff6b9a96a767685e0ed6e43e45112bb':0.054783530)0.795:0.016784345,('0e26b67996de014336e470169ec8d7cd':0.042915907,('24262e452242f20bfcbd3f6bb8b45869':0.000000005,'71aca45b797c1cd7ac31be0d498b229d':0.049295301)0.887:0.019087037)0.892:0.016828529)0.450:0.010365623)0.735:0.006401784,'e17c3c58f559d6197ef003496f3737b7':0.042979297)0.779:0.007065850)0.916:0.017323591)0.523:0.003802623,(('a9c787ef10a391a625ae7c6bcbf7945c':0.027760002,('019dd0d00bae3b815844eddde3e3282f':0.003477563,'8c7a9d3d86da1980e294c6e8cccb23d8':0.000000005)0.918:0.019194690)0.916:0.022529228,(('0f1281c53b32f85fa28c6d99b7a60045':0.000000005,('fa05d9c31c7ae1c1da6133366a5f73b2':0.007101753,'f1ba146d29456690db25d5c76a03d804':0.007081522)0.066:0.007010175)0.970:0.029755048,('f36e4a9ab789da6bcffa6ffad7fc87ea':0.051251225,('5738b8b483d5d1b15631394d9102c40c':0.024824203,'be61ee09c58579a42c8fa2c4187ef9fd':0.039968065)0.935:0.027959113)0.783:0.011822240)0.768:0.009306704)0.830:0.008406188)0.914:0.014775824)0.957:0.018739842,('cb381483057f9549c767eb3506bcb0e8':0.044853611,('811a688ed9f288dc5b404f1acda75e59':0.010706921,'c0e705d7eef8d71dfeb03c64f0c0537e':0.007932266)0.939:0.022879705)0.780:0.005731473)0.726:0.003667317,('f455a7f2e42f09b62503dc3c88314230':0.030553273,((('a529eee6098885f433c838eaa2138070':0.072895748,('c341001908994892e12cb680e7010265':0.003543841,('6509806d60eda6607dd307e1683f9cdc':0.000000005,('0351d72b548f58c986dc3f381d8701bb':0.003470907,'e4ba6896c53348a342090ce8d1a784cd':0.000000005)0.884:0.003470908)0.771:0.003427829)0.966:0.026253469)0.291:0.002421547,('8f3cd5a716b1affaee17a44818215946':0.059441845,('1bd30994abe950021538d42e851c0b3f':0.000000005,'d0f31f8e3849b0af163247a8a1bdb6f0':0.010523975)0.907:0.020160339)0.937:0.027062274)0.171:0.008020608,'6d4c67ad82c7089fa75e16f8159ce9bf':0.088446231)0.853:0.017225945)0.748:0.006044936)0.885:0.009489217)0.921:0.019785684)0.751:0.004835311)0.888:0.012401387,(('6df50e85be215ca4e37c26f07ceb8cef':0.064268527,('a74ed40221431edf38d039ab74ef396b':0.016397133,'c8d51f4c82bd3e98825d5d9e09dc9fc7':0.020158881)0.976:0.056838997)0.280:0.016194480,('8714f0ba44fae5430ea184ea5d6d45d7':0.051346274,('c8102e81ce3d56620bcc7f3aaf233342':0.005901666,('16ddceeefa10d55bbd2775348e9a474d':0.000000005,'f71b56d2bd290bc41817cce549f4e0de':0.003470905)0.507:0.008476044)0.921:0.034865694)0.893:0.026750993)0.812:0.012312168)0.781:0.008480011,((('8889b1cd68af28bed782e591c1ae9c05':0.038969874,('703ce3deec83c00be935c1d094953f48':0.009371203,('230063cd0e08d1e70ccd96ba3ab8c121':0.002659938,'2461434d6c030c2fc0916b8ed128ea27':0.004292954)0.915:0.017081649)0.986:0.036784572)0.506:0.000742751,((('f8c0291f962d17244286c0be462b0b93':0.051464601,('652d8ef24f5930f2dbafbf6515ba2c7f':0.033812817,'58a742424d17387f5f0e011c336a80e0':0.062811642)0.388:0.013161087)0.330:0.014746510,'9bf138270e4d0c8f2001d2bbab50c779':0.033642880)0.828:0.019588622,'ea31a6ff39a8594dcfe4c14cb961c7bc':0.018649373)0.959:0.025976205)0.944:0.021299552,(('ba1d6896f0aeb551377b82ad98c0fdd5':0.007005444,'3373bc4315fc4083d67ab9bb2851c8a0':0.000000005)0.990:0.049151742,('e89330df0f23147c5679b6989021ee07':0.024136541,('d7b3cd3ae1cf3ee1fa5ffbe3c398297a':0.015967873,'4cf2b5aa455663b478ea89d6eb2847c0':0.021704713)0.475:0.012453037)0.821:0.011376477)0.870:0.020191341)0.776:0.004539000)0.948:0.022663930,('e8e314706ad6ee9151cbfa4d1a781a25':0.041313724,((('aedb418593ce61e221c46ef126898237':0.017615510,'83eb606932d677da9de77373c98539cc':0.019160288)0.838:0.010381670,('ba93ef31006dacc351a586383850cf0e':0.003693939,('a02e7a4e499cbfccc7e1443e20d04432':0.006970759,'fbc75752eac947718e2e06d97284769a':0.000000005)0.862:0.006795560)0.727:0.004441179)0.940:0.021042991,(('fb41b9af9c52b73274a83c9bf948ff72':0.021986088,('125f4a13b740a23164e4fd552ebc72a5':0.000000005,'70aae90744d371a320d8c4592d6ce8e2':0.003470906)0.953:0.018274434)0.942:0.017822543,('e7a2de4f884808f914367c2cc658a8d0':0.003459615,'c3b0c4bc27f1d9a43d4f45b6285b89a7':0.000000005)0.973:0.022104650)0.729:0.004350201)0.938:0.027629440)0.844:0.016532461)0.985:0.044720737,(('f9f50d2991ca188b90e00f8cdf91e21a':0.011801368,('5a87fce55c74bfa8926be39503ac5ec7':0.036728636,('90b05ffc44c5ff31042b9ec04293e17b':0.021387529,('937f87bf91cbded4471db9826cf8d19a':0.003529248,'3b7e693145ffcada085b9130f2dc0b0c':0.003456276)0.854:0.007600923)0.314:0.007357007)0.749:0.008127349)0.858:0.015853367,('4148af242b87ad00fb9bae996ee655af':0.033652344,'02209482722db43a9658e1a909e7cda7':0.062761447)0.827:0.018080343)0.975:0.046439772)0.872:0.019866142,(('b69555a146a25f9318d9a9c807edf53b':0.056134329,('f529a15bbc4b4437f28cfb2fa8ce73eb':0.066423019,('fdb4ce7a7a69fde815140d80a8e0193f':0.006731597,('0201419c3de94b70a029b5eea665aede':0.003470905,('6bac8112b005ae4ab05aa9d333386769':0.003470906,'c5b927d427171f9b1b98361f4026c385':0.000000005)0.000:0.000000005)0.751:0.003771700)0.921:0.040269103)0.907:0.028615286)0.683:0.026414783,(((('ee4db71e4db14e9b3a775f8ba83db7bc':0.042111737,(('fc7aeb8464763787745715aeebd3238f':0.000000005,('cb5f3b676e67e550d5e24f1142188189':0.010333437,'3da6ed50200907f99abc7a5061fdcc41':0.030513953)0.940:0.018734194)0.919:0.015082591,'497b0c7d70251d691d852364e89f27c9':0.025458653)0.066:0.010601351)0.734:0.006549680,('ae4f2493973f2189184e04304767adc7':0.035997418,('f7f1723322d123e7a67c3fdce56f331f':0.034836002,('701ff21b0008f38c2edae3bbb3cf738d':0.020035517,'6e7b4e53c5d2d0028e00e0c22485479e':0.017240972)0.980:0.053590750)0.329:0.022706580)0.858:0.033282033)0.793:0.017181567,('d3930bcff7c60b38dbcd840a6a70b803':0.030613657,('3e1d5be482d7579dae55f7c19bbf5d6f':0.054259976,'a68ab0e173e5570e48741c6fffd13376':0.031303855)0.893:0.030226575)0.551:0.019444685)0.731:0.021106732,('2c881e85cd5a5c56de8e7f6f05f5289c':0.060498898,(('e98cc51a014e5c105c6864f830194eb5':0.003457676,'4bd5ccbfe13d3a431bf128b6248d610d':0.000000005)0.985:0.043844222,('cd6b708a92d9d632fb8069dc30edc8d0':0.017843734,('35a9892af00bf8e67e810f06b9991247':0.003218095,'1adc3a409a390bfb498897d643866c38':0.003769127)0.998:0.075703659)0.681:0.019929889)0.594:0.002203982)0.991:0.054507707)0.727:0.008649318)0.542:0.006475604)0.888:0.025272239)0.991:0.067274963,(('acebaf0e1d8b741c8a7b36c5bf093863':0.122076507,('882b5b49ef18215727a0900958cdec5d':0.045339940,'9feb1516cf1ba3c10c0612aae5eba6d1':0.091684495)0.875:0.028136171)0.900:0.029903349,((('103c3f14abf946f37daa78195c99a002':0.0,'21d83670d9bba35d55ea08972cad3ba4':0.0):0.020320476,(('f23851629ba4ad2f29d52ba3d64e8d24':0.007143255,'72294178aa1b28b6296870c5eafa24e0':0.007693636)0.906:0.026674734,('94715db234b29efc06903b4f53818e6f':0.002118893,'567c9745e4636b72026803b21141cedb':0.023845394)0.892:0.022671862)0.912:0.021814209)0.988:0.059135515,('014d3bbe9d8dc53d47b35a1ce9d377cc':0.085817292,('cf3bacd24a8e29408f08ae44f9e24947':0.010723765,'730a364f420288a95b9d6feb7ea3674c':0.000000005)0.874:0.023794954)0.989:0.064648699)0.588:0.012177980)0.959:0.053120379)0.933:0.036833382,(((((('e62dad8297b39eb1735e2ce9b5982500':0.055771523,'a9c2d220206530e74087f4ed0cbb4509':0.030140195)0.655:0.025168853,(('9d349a4dffa24d6c732c6ccc9406f207':0.064503064,'6d7010b73f283dcb4bfa1e83d05416d6':0.030474206)0.994:0.075867456,(((('0a10debfd4e7546cce132157d55d2b2d':0.029293142,('db4fca120a63135f4848bc8f31ed39c1':0.034425023,('72afeeacfd74eb8e8c947019c82f7597':0.008013189,'9a3811c88e0f891513be9a99c9a30252':0.027362202)0.813:0.010495626)0.879:0.012558236)0.790:0.011166028,('0f370f1896b914f994f5777cd7440fe4':0.044200674,((('00281191459def1ab7db489994c3607a':0.021099765,(('f2f3ab2339364c7951bc31cb6045b0ac':0.050308013,('31cceb66782d083713fad55908aa273b':0.008329525,('1b178265870e0b9c229401fa410faf85':0.025534594,('db51c0f813a526e705d6b2fe2a5c528d':0.000000005,('fa72cc350ca7ac83d25555befc5f558f':0.000000005,'dfcba13f8d77fcc3ef04a764d91036ac':0.003531410)0.866:0.003515487)0.431:0.000000005)0.993:0.037850040)0.865:0.017895693)0.950:0.034794133,('6842b0d02ba8bb2a105c6953393add83':0.033421541,('dd018abf039b9f40deae4c65361f7f14':0.022137402,'cf35fc8acc34db312e6acd9021ed04e6':0.034718846)0.501:0.004386718)0.838:0.019792416)0.870:0.014847837)0.811:0.010147167,((('02abaa162e313b473d62f66fd5d26303':0.043538334,(('d00aa1b0e7dcb775892adcf10c077f5d':0.036888367,('504108f93676545fb879541c72fe31a7':0.057094479,'b48ac64f917bcb3f035ceb905af3edfc':0.024329742)0.929:0.034523432)0.639:0.016835505,'94431c87e7c2ab53679c2fdbbec7eddc':0.030283865)0.898:0.017864241)0.759:0.008328163,('6abd04b742ed01ccc226d0c6611d633a':0.064505357,'9594ae69e2c9401e6f3c9a78db540792':0.031355716)0.587:0.019795462)0.049:0.000275875,(((('fe51145e641a06f293bb4a9057f29359':0.062809309,('5dc2275899660e3979f1d13e4480c679':0.032187308,('ba28f6aa3285840d2c1927fa437b8c05':0.000000005,'2b9eab7fc02a44d5581f4cb0dfaa52a9':0.025666900)0.933:0.021132073)0.842:0.009837859)0.865:0.016884118,((('3a8615a48dde472de080b2d00761fce4':0.033643318,'611a7d4041b546e033ad4d91360bb205':0.036793086)0.673:0.007413521,('4afc4080261803bfe1b6ad30807c0805':0.038895485,('27796435a6de1df235006855f6fef010':0.049607943,'84df173cfa4f1783269000c283b781ce':0.024534180)0.990:0.076057833)0.206:0.028250140)0.919:0.030518417,(((('9da969e90074617dea9f5df48c5e1003':0.016821579,('f976557dbc7f62efb4b9b13ce7d6556c':0.031749916,('1da37b6d9702a07bc9300abcb9d17823':0.029600210,'42b332b02afabdef22094187520f460a':0.020063566)0.630:0.005540230)0.930:0.026502914)0.534:0.013814283,('c6f74e8e18d8f060343553f45bc642c0':0.030713493,(('313c4324e255e351ca5b978cd2fa7b87':0.024463805,('05a08760de6a09b1361fd9d4a1e5a1b5':0.023018718,'20318014f6635222d5075d5ddab939b2':0.036578184)0.943:0.030048795)0.905:0.024729628,(('115a14bf74c703a989961d50f18956ae':0.065696433,('d20a679389e223526882ddbb0eb916d7':0.027946787,'2a9f5b10df632977689b318f3d10ae2b':0.064432035)0.235:0.015869093)0.628:0.019356139,'d7b0bee67e8481c5191db56194553a8a':0.044884357)0.029:0.008756259)0.423:0.010564009)0.933:0.027266258)0.863:0.011902433,(('d62f8ac046ee6892c3184715245f2a3e':0.026863164,'19f66fd5a0729070e58653b360ba6646':0.043863236)0.889:0.015357528,('fbc084b5600fdd8a8be4e7b6e49bff24':0.076859710,(('2cc5df2c0278d2b63e0838fc0bbfeeb7':0.016776751,'749f7bb4dfabd80845a59f7be69a9f77':0.033702255)0.930:0.021230487,('e071b2a285aef02609e0fadd13c145c9':0.066982891,'f8cb97f70293e84e4db264d24ee85e07':0.035936108)0.903:0.025717240)0.770:0.009451036)0.164:0.014561066)0.445:0.004839252)0.909:0.020988399,('5ef310425bc0c71d332ab14a0e229130':0.028544700,'6baf70739bb5bd91901141d48af76d34':0.067276792)0.836:0.015494515)0.620:0.016446330)0.819:0.013014571)0.755:0.005949621,('afa4938b9afc9ce76ac22cb1fe85a13c':0.052728890,(('a4e49a7605f7dfb972aa22d1481aab67':0.060461318,'ba2d0bb3f518824dd07eb2a996393346':0.046056835)0.887:0.019007610,'0fc1757c0f7f747bf124b50b6c1b27ef':0.065309244)0.056:0.000148449)0.946:0.022138486)0.746:0.004521753,('00c098b7be5a7d777ccfc2f5210ffad2':0.031226446,('904cbf59668f0af0b0ef581778032766':0.024823257,('57422186d263a794a80e75b1ebd2a0a5':0.014348698,'643a54be8e9033ee13618dc275ca7630':0.031996178)0.974:0.036622445)0.177:0.012943499)0.854:0.016683533)0.942:0.021317385)0.935:0.017301897)0.765:0.007103097,('a58c04acfc3d18a68a4315b4188dd19d':0.136392223,((((((('4511b8b208fb184533dc556711364d05':0.011127807,'a9f2f848c654fb68759be5214df61846':0.035556268)0.871:0.010418557,('7e373c52a4a1a0d6b41b629b0cb864ec':0.000000005,('197831dc4c7837a20d188e9b7a96b35a':0.017030277,'e266e844d8a70f74b09bbc3ec1f80e9a':0.063590087)0.969:0.034559454)0.895:0.007878211)0.419:0.000000006,(('6dccbe9378dee0c17edb61c99460334f':0.040012582,'b0502b3bd03b895ef8abbcd2805bb4e1':0.033963597)0.325:0.002832614,(('33510b81e5d7793e0a75b4ca01582fe8':0.036082656,(('da5f05786e8640b08e70d87f576ab8c0':0.020943977,'4f511d87454831f0853ddc10744ac766':0.040443748)0.857:0.012475354,('dd463b1a572deb8260408c1d1af758a5':0.023531181,'35b95d9a1773c1203857f85285941f3b':0.029435787)0.796:0.008099900)0.902:0.013498808)0.843:0.012774818,('84bb038193afda26e1caa4e7cf8c0076':0.025895227,'1ceb9a3db57940377858345c71ee3fe9':0.064502909)0.030:0.006846282)0.934:0.019566922)0.821:0.019493565)0.803:0.008952692,'38509d84f290f9bba4f9061943c2965b':0.049964737)0.810:0.010918478,'844bb0e7dd6cb99368769fbb0c13a48d':0.036296015)0.910:0.028883582,'ed41b47c8f83adc87a7466838b96ac96':0.056747330)0.000:0.005617370,(('ba580d9961d68688b5a2f500d591c905':0.052572604,(('24f2401465fe9c52c39d10fa4b2c9afb':0.037088819,(((('d5a2e3f9a99992b932a662448338fd1d':0.026002040,('43fee2000e9a50c496c7ebdb4339cf71':0.002737546,'a954c2267df3abe0e59f9229aafd5e2a':0.143090922)0.991:0.057857986)0.831:0.017217862,('978da87be22bd949d52e0c52d5e54f1f':0.059517959,'3317ca55d9fa3b881e67e9eee33a5c5c':0.043946886)0.460:0.011534862)0.823:0.014688903,'3f4caa511bab1ea625458008a070b02d':0.024995316)0.866:0.014973893,('5d514cdcae59bc96fe5e992d18f1b0da':0.027290439,'1be67a8f518828c0779b145b296878b9':0.067266968)0.946:0.029609135)0.431:0.014827826)0.805:0.012031620,((('8249be23345228651128237ae1f5c978':0.050303550,(('3231be94e40b630671cb3883a3355ad0':0.050348121,'fc3fe9e41ca017d3a0dc184caec75acd':0.038810007)0.877:0.020796245,('51a0dfcb90cfa82c6600fdd7504ca504':0.019164918,'1fd1c5eea5027a4df56871b998a5092d':0.071228960)0.882:0.017011006)0.159:0.010011200)0.952:0.032619792,(('b66bd041037cbad0a17fbe379e6f4b2d':0.046613043,('163251391c5270a5865c3438d9e068ed':0.004546766,'ddaf1c630ec206513e7ccdecae7061f3':0.044994167)0.903:0.017397020)0.398:0.013413338,((((((((((((('8291b35ccf99266045cd762995524586':0.007136650,('ab1b91c8728d6adc3e46c7df8cc6be6b':0.071226212,('2851f596738981f7686374bddc561bb1':0.000000005,'2af52bd9218c04f7ddc80f4b5fec14d2':0.003524383)0.174:0.000000005)0.820:0.003554232)0.879:0.007283673,(('ef3041fe4558f4f23116b5c7e816eceb':0.016639956,('d51a40e2892a85304e933c314727a3c5':0.010724208,('3b672e4e73c95505d0631e6cb6a91ca4':0.0,'895a2ce92ce6a80f34d120512522dd22':0.0):0.000000005)0.900:0.014590975)0.772:0.009722794,('7c8a2b72bafa325bf3f7bfa7aece1f60':0.003443110,(('893897504917e9dcd1bdc27b14d8c04f':0.005078078,'0d1a083674f2ede9ad05fcfb082341fa':0.014352715)0.875:0.010370161,('5fab4a40e4cf521aefdd6d4d2442ca1b':0.006671266,'8c977900d2708a6f3f8f28c576c2a040':0.007689117)0.750:0.003506628)0.874:0.007546000)0.731:0.004473653)0.899:0.014089478)0.745:0.003419939,'0f34910f37338a141d04e12b11a5c835':0.014622143)0.892:0.012344795,('35845519e75ee6d9432c24a8975e4dbc':0.017540916,('207df754f63f90ded1d5653aa7e57fd2':0.025171545,'a57fb9a728fb7f7347c3c6a5ec797a58':0.021258749)0.912:0.022752005)0.023:0.017310350)0.207:0.002507232,('f10ea1afc35e91b3f239debbda166b73':0.003540777,('681c99e3cd0c82ddec9ce9f952486a15':0.003524383,'b69aa178e69cb65b4d1d5c15099f5bdb':0.000000005)0.890:0.007108524)0.908:0.014357568)0.880:0.008262058,(('7d05397e621f14fd9f7637cbd89f3c1a':0.000000005,(('b3790a09856aae5be2d130689fd3fb05':0.003496755,('3d033e4275e3cf9a75237559fc166f8a':0.003549976,('f3c8b681c470c28f8b1be635bc3559a9':0.000000005,('d0fbc9aff818121519652ff493a83314':0.000000005,'a9ecb7d2182dc11d1e4ad6cf5aa335e7':0.010665312)0.837:0.003519245)0.790:0.003517832)0.785:0.003610396)0.484:0.007139221,'6fd05e11fe57bb5ba9fd3b0fdd8b80f1':0.000000006)0.936:0.010738795)0.804:0.003934791,(('2b9f3a8f685d68714acd248e5e683700':0.000000005,(('bcfed81b8c16297d2b704aed32142b94':0.003525327,'f74cbd68626881bbd3e51ce0d3974ed3':0.003521038)0.365:0.003527729,((('b93d4e1e4ca46d38f8063951b2490b88':0.010781340,'45e3791824d8e99b03a1db4bb14ba023':0.007138023)0.760:0.000000005,('8df2b2e6c1cb64bd18b81d5bae7f0898':0.000000005,'ca6c2b3b469c08212142e8821c65882a':0.007068601)0.929:0.007119107)0.757:0.000000005,'4608fae4bbc9964cdd17af8782f2155e':0.000000005)0.905:0.000000005)0.950:0.010705753)0.869:0.007495303,('310f770b29f06ce4716969901a68854e':0.010262938,('b4b37ae7fcba04e958e4a61084722d4e':0.019782104,('d63bb5c9c09f15976c06bd379dc4d340':0.003531408,('0a5aad3eae2051db6f78007981d6090e':0.000000005,'f0b8dceed29f1e74d679e53873be290e':0.003510737)0.303:0.000000005)0.862:0.009669460)0.698:0.007058606)0.905:0.014838370)0.788:0.007306147)0.922:0.014140491)0.856:0.007152116,(((('241b62f3fd73fec990dbaa64517ced2d':0.000000005,'f22fb66dd323634bb83e776f78f2aff6':0.003524384)0.974:0.024476735,'bf49796383a84aeec4fe895603d50742':0.017207061)0.364:0.006746953,((('64ba6a4bc0458272dc64132db9fbb562':0.018429836,'0bbc83209c14cd9b77e3b244b38e45fd':0.014573116)0.844:0.007218011,(('64afa46994adcbc4ae47a619b3b4b415':0.000000005,'2d860829e230fdb7acdf73c39edf7339':0.010721196)0.522:0.000000005,('bbb7a1c09da9eaa81a6e0b4343c7b9c8':0.013614541,'66613eabda7ac7530f5392577e37a9ae':0.013317485)0.859:0.013502700)0.000:0.003520344)0.757:0.003597305,('d5181ef34d5f362276fee5f693247af6':0.014388807,(('42d1b868cd3e4477dc6705ae5e892e52':0.003541002,'c1ba9460c7bf03aa48206243533697a9':0.000000006)0.165:0.000000005,('8772812924581cddd587c506fd7b7a09':0.022176916,('0a4c8bffc9aac53bd22ac6dd2c468c44':0.010689978,('86f39eac23562b2e16de53a9f3bf0085':0.003541001,'c4aed6f6a59fe072c4283ef882084b62':0.000000005)0.774:0.003794780)0.749:0.007214243)0.756:0.003732922)0.882:0.007172849)0.958:0.014529635)0.779:0.005241849)0.889:0.009276449,(('ea9d6f103196243eccf5353bb3bf60d4':0.000000005,(('e9c5c7f40dc0d24681936be2db1c8467':0.003589897,'c6a66dffe2e84e7a68478019a99f0655':0.010763952)0.953:0.014342590,'a9b8202f345b0bb56f963123178fbd00':0.001893735)0.754:0.001851244)0.950:0.007045831,((('9addae8528904433c8b16297202c42ea':0.000000006,('c29f92a9755d2972dee98de4e221979d':0.0,'e8fca6f4910840f6b7e832d7315406e2':0.0):0.007143579)0.853:0.003541001,'f7a6ecf244e3a3a6170cc1c85e715c68':0.007055391)0.905:0.000000005,('0be1f06a4fa1da9509f59d9b46ea33e2':0.000000005,(('ce4a7e530cf68cdaa2431fbf14d8adbc':0.003572152,'767f3283ab767c0a7adbf5a18db0742a':0.007229366)0.792:0.003548605,'e6f041b488525e08b176b15d6b0b4a33':0.003515489)0.915:0.000000005)0.435:0.000000006)0.935:0.000000006)0.757:0.003537084)0.779:0.003413098)0.744:0.003702931,(((((('bf11f23c13b677f9a48c2ab97baf1da0':0.003531408,'3f51ffb27bb6b3f9e0493a7c27eace57':0.000000005)0.982:0.020199039,('1fe1126e2ca14f94416175ee89161fbf':0.000000005,'b93c8731e7cacf3f4fe507c84850da8e':0.003519244)0.902:0.006903180)0.338:0.000000005,('ca302cfeff4b4fb84af58759a9c2bbc7':0.005356046,(('adfb67f460d65aa8614bed0880411c61':0.010669233,'a1e7e5f1f7ae60c2a8d702902ef9c8f9':0.000000005)0.789:0.003489008,(('40f600a3d65fc7b1a94dfce6813a5fff':0.003527724,('03499c0b29f47c37888026fd1d63f325':0.014800051,('813641d37b3bf2ec466299af148b87cb':0.007388993,('4f6f12c1983a7c7a339ba8b21c544a84':0.005071411,('5460856c8de7bbaa7674f743b1b4cd61':0.014600044,'e2db0e5adf4ec5fa415a1d890f667ab1':0.000000005)0.812:0.009820472)0.971:0.018124358)0.811:0.006914857)0.891:0.007456410)0.872:0.007265401,(('0713e1886ec859d0681563f94368dd6b':0.000000005,((('b73cb42e006377b6fde3161fcec1d0f9':0.014772806,('41718ae8c841e867c9b6b0b7db7164d3':0.000000005,'178db6d007501f9d8265af2b2a1d6eac':0.003531408)0.759:0.003562355)0.877:0.007199384,('41c9f50deef3dc89e9736ad2ac76cbde':0.003541001,'13d4298fb42c3f8e89346000fb729f2b':0.000000005)0.849:0.007143580)0.725:0.000000005,'4da1ab0190b065b4136bce78f2a475b7':0.000000006)0.974:0.010732651)0.846:0.003512746,'7c77763b03ccfb4a593734c836af6c1d':0.000000005)0.919:0.010877234)0.796:0.003659160)0.878:0.009324246)0.466:0.007474796)0.878:0.012203508,(('e8ec10c60ecb624c7f0f9023952c8d2d':0.014594566,(('68a779e22fc9ca6e3ec32f9ec81da49f':0.007621079,'ed4eb0c93690ed93b1306bbc507ef2ba':0.014451165)0.954:0.019878270,('bd8c256632d54573231e27266205af1b':0.010547450,((('361fabe39f5532826fb3cdd383d25a06':0.035640150,'717087e66958541c9e6fd7d3a3eaab72':0.010315800)0.229:0.014363736,(('8850d8ea87440f79602ba8ba2ff950dd':0.008183885,('dfa361f7df24b0833f6127bacd39ee37':0.000000005,'57949b730e2ae8e66376776f790f6ec3':0.022307798)0.855:0.012790303)0.786:0.007228404,('e62064155a6fb916b497815c5a54ffc9':0.000000006,(((('848da4b6ff9efd964087d8f18b128886':0.000000005,('9c190e263c6058544027bc229643bb29':0.001999241,'416d587357455745fff326bf21d748e0':0.006684529)0.787:0.001986610)0.938:0.007115448,'ac1d8e6fcadb62cc9464afd3c4d1ce2b':0.000000005)0.871:0.003531409,'fd7aaccfc8330d9b0d5fea21779ae953':0.000000005)0.868:0.009796851,('97c311ee1f8c782225d59af4851a203a':0.000000005,'74065906a062b845da770202c3c546eb':0.003541001)0.761:0.005185501)0.957:0.017904937)0.681:0.013761286)0.815:0.009055595)0.868:0.008883269,'33cc8f07b747c556d53f99bf11a59bfe':0.007240678)0.553:0.000197059)0.740:0.014765331)0.833:0.006967005)0.392:0.000000005,(('56739d2b43dc3009e516c9544ddef70a':0.016397547,(('2ca630e6fe323741fd0ff17cb8372305':0.003576537,('a367aa4514eecb1eacef00a87b7b1cc8':0.000000005,'2691863a0057fbeea74528ab2b107eac':0.003541002)0.772:0.003503502)0.945:0.011099367,(('da0aef015f66a13c246212f5eb4c7acc':0.003519245,'19a84a2d96879685eb1d2a2604666897':0.000000005)0.875:0.003531410,('537ec853a9af0c6f5b2f331cdac41068':0.000000005,'d4553fa8f90853f7cca447a24adf70b6':0.010706583)0.616:0.000000006)0.758:0.003369890)0.862:0.009413603)0.788:0.007095504,(('0b0e1b121e423e786b0f217daed01ad9':0.008198698,'293d25d95fff81d1ad2ad90fab305b76':0.014149061)0.984:0.024296699,('0788164f323b8c67fc2a731b5daa3fd3':0.003524383,'e4fcf8fefaf56504c1c86e726e73da77':0.000000005)0.992:0.019987112)0.811:0.000000005)0.821:0.005637981)0.903:0.010073861)0.774:0.005284579,(((('66b5311c384c3b85fcef6e8ec9bb9417':0.000000005,('884f10296777831e35e3491f10b85c74':0.000000005,'38ddfd7ea679c64a7848c8b54f7aefd6':0.010801653)0.953:0.014685648)0.869:0.003519246,'7b997984a0d994585f91af24b902b6ab':0.000000005)0.906:0.013500764,('e09f8321e5dc37c335bb99131239179f':0.011237003,('203f9a3f2c6c21f18a053a231aff1053':0.006953181,('12afae8577bf5b00fffd1cad076c7017':0.014725158,'04e3285d40bdfaddc42a05decf6f50a1':0.003209183)0.920:0.011754483)0.874:0.011233828)0.746:0.005216450)0.942:0.018425475,(('810d343df7c45d8afdc8ad1961431375':0.014481010,('aeae0fa1ab61e451ecf311bf05351670':0.021095869,'c15cf6db938f7a6765b623299ab43da9':0.038656492)0.963:0.035111680)0.777:0.007802643,('cf82b529c5a285be4fc9bb5e1340bc0b':0.014611710,('f0408cf0dd0f6f833406fe415af49943':0.003546018,('72541c4aba5e8eb7b2b428d8df194cc8':0.000000006,'3218a11696c29db153d7815e7d6c79be':0.010817364)0.231:0.003542775)0.884:0.000000005)0.828:0.010543200)0.305:0.003832103)0.885:0.000000005)0.778:0.003591217,(((('6b9c38fb28a3e60d3334fcf70d7b9d69':0.003402082,((('173e3f678a1292a8a5ee3d2e1c331c67':0.000000005,'d395b8fa8fe0e936e84b543e17cca717':0.003541002)0.869:0.009022645,('1be895508c58cd91c202a7b606d4fdd3':0.006039827,('aa3fc89e605de7071791b46577ecf5b2':0.006125603,'83a205320b7dd627547b8de661876a6a':0.006087586)0.710:0.003839112)0.848:0.008112421)0.259:0.003718788,'23d92529e34060a40b3eb531a5579497':0.005314530)0.760:0.005417420)0.883:0.007353890,'09e001b592afa7c54186b4bd0f7fd237':0.000000005)0.902:0.007126794,(('3d0f6eecb2f8a397611824cb3b07390f':0.010832184,('1b30f28643688606e9f8c64ea2bd7064':0.000000005,('2e35286649c8c99e7bc21848dea66d75':0.000000005,'306356d219ac8bd2d1d90ea131ca7b10':0.003531409)0.840:0.003519245)0.919:0.003512908)0.512:0.000000005,('efd27e31a25f50aea8fec2dda7eedd84':0.003463823,'321c46ec5654100d831b413917ad62c5':0.011014549)0.876:0.007289133)0.796:0.003499201)0.800:0.003560400,(('3533ba21bc379dc51fe0d9c8ed3f4ff6':0.007156239,(('4b2f45ad1e44fb37d3060cfcc4089e76':0.006815978,('fc9717beee6c69e998814f362217edb8':0.003048837,'801a87b35d6c18bee33db425d913678c':0.007732274)0.861:0.007537175)0.885:0.007731446,('8534386ffde67e4e08e45d4242ef9418':0.011763180,('5301c459df1e8c67a2f2def1cfa4c2e4':0.009076898,(('a9c1be0e6ff2fd3c9d4d36841b9e720b':0.001988705,('3c2fd66df180ac15bdf297f9efcd32ad':0.000000005,('a700eeb26c36d6685499fee8e72ba86c':0.000000005,'417fa43fe9d2a95a76f578281117de68':0.010727329)0.582:0.003541002)0.915:0.006644437)0.804:0.001988987,('a11f1b1c1cf919e18e049eba804fc314':0.000000005,'fefa54b6c12d5293df00abcaf6acd9e2':0.003515489)0.779:0.000000005)0.671:0.009031788)0.735:0.005503810)0.900:0.011919857)0.758:0.003528057)0.880:0.007119814,(('10a29e303eb2fcf2a58b17f6de95439d':0.000000005,('af491a580a9af1b84af536641bc639d5':0.010732653,'aebde67804fa12bab2db21a9c0e51ac8':0.000000005)0.757:0.007143580)0.984:0.022573093,'a7d98d0034b6da40f4e76a25166adb1e':0.014836458)0.314:0.007016899)0.776:0.000000005)0.782:0.003520968)0.897:0.007155761)0.786:0.003601172,(((('e70b0227e14818d449de07e6152ea0c7':0.000000005,'216185e7b269bce0e414644c88894d84':0.003531410)1.000:0.046333352,('16a060de0cb4b30ec70fefc5b33241cd':0.018477630,(('aa973eb0368a86683a3c30a52ab1abc0':0.003296254,('084beecf1fa1880e0dded40483c044bc':0.010317501,('6034448fd307b14a5035069137ee0a32':0.004085667,'f22e9b1e8c96982d6e07370da10ac526':0.010355563)0.276:0.003491595)0.778:0.004324259)0.400:0.003544447,('08c3734a74fbc2468a85307b0b30744a':0.003515488,'541dbbf5b94c61ff7a2cf0f814dbef1c':0.000000005)0.928:0.010515109)0.816:0.000000005)0.977:0.018375636)0.886:0.000000005,('e80c1d38713975f023a894256a50f771':0.003519243,'b8f64099026ffffde7cd2c6aa4642240':0.000000005)0.879:0.003517401)0.887:0.000000005,(((('aa9b1994d261066f2b1e34661ac7bfd0':0.000000005,(('67c7353060aceb84171669dbabd692a9':0.030043047,('1217954aaa13b4c7823b015d1671604f':0.035694489,'343fe666a47c449c8a213389007e4ffa':0.011794652)0.785:0.011589681)0.552:0.011570398,('00d8f1b97e4b8045b72bcdd386afe6dc':0.022287840,('b03dd47010713cf6d3f9af82fdb00554':0.007284412,'e6d0cf74296a69e45f48c5998d62c298':0.003394115)0.786:0.003383517)0.900:0.014109822)0.768:0.008261646)0.883:0.008605257,(('4535d2014e4190fb44a33b1752062790':0.026252409,('316ae54c3b5bd9979e0f6bcf94f640f5':0.007143580,'456c026371644b558b27d24f88d7471d':0.000000005)0.900:0.011635068)0.254:0.005926254,('2ab57ce93c9316ac244fe90162bcd977':0.000000005,'c925c11c0b34a7067e295a1d01f38db2':0.003519245)0.767:0.005172670)0.917:0.014088100)0.855:0.010830313,(('62f509b44c85ebeacef55638bc00fdc6':0.000000005,'9093a7c97dbdfc1df8cd8def835561cc':0.003531409)0.617:0.003545726,(('20b3df08cd5fac2be26a2928155bab69':0.007311637,'414d5a577ea97dae1692e05116fa9a17':0.014605412)0.938:0.018604964,(((('dc73497eff7d72c7bc8bb92c5a8e893e':0.000000005,('cfb196e564fdb306e59795d666dbca0c':0.000000005,'60d6aebce485be862de282eb2497989d':0.003524383)0.852:0.003519246)0.798:0.003515323,('8c89e7cf2b69097c1a0ccc8b486d0a1a':0.000000005,('9cddb3cd92e941955f72cd203c40dbec':0.010718007,('723e1ffd8a031ef033abb41e5a2babd3':0.013993626,('72e39971a85ec9ebbe1756f0e0a9b677':0.003512894,'3a9eda8a0f4208ff2be0cefaf08cbf5c':0.003574905)0.781:0.005636926)0.483:0.005707567)0.703:0.000000006)0.800:0.003578505)0.840:0.007105352,(('2823530d7fc3f578b198b401b5a0cfb1':0.010981756,('afdd02864afa465bf7c3c648b2b0c225':0.018246751,('e7c03e9e1b6e4298ad005549647ecb51':0.011005108,'d6a9b657687e35d4d5354c8257c32785':0.070178954)0.843:0.011734190)0.828:0.007672795)0.751:0.003549897,('c6b3f57301e3f2e56aebad75a9f98193':0.007121417,('fc1b83cf7e32f815fbcd9059bf024f3d':0.010890520,('c3357091b1eb1426ead2803433360b07':0.000000005,('fb82cf3f70ad925c37f09b130ca5c414':0.003542605,((('e497217b05aede360bb6c26b2c30ff9a':0.000000005,('f4801b7a68515d9005fa572ee6afdf41':0.007070077,('0f5f48d793a468de8ec2131049a25f1e':0.000000005,('773e286b0dbf1414c6d8908d88fa4546':0.000000005,'e20fe16bdee3e67cf3113697a667b6d3':0.003515490)0.855:0.003519245)0.389:0.000000005)0.884:0.003524383)0.862:0.003510741,'edccb9bc58f76f3d252897fb27677383':0.000000005)0.778:0.003531782,'a7765b81dc1b2dd9b905c93ef78e6887':0.003532859)0.785:0.003537157)0.800:0.003538975)0.753:0.003401717)0.787:0.003636118)0.791:0.003596751)0.456:0.000000005)0.773:0.004380076,('bc30fbb08e6b7149b8c679ebefbdf0f1':0.013097168,('1bc8f2b685c3fd1699eee11ba295b884':0.016667266,('56118cf5e72a74e430e0bb9806212e0f':0.004552341,('53be05e480389df4926139caaca38411':0.000000005,(('e5584a38336b44ee9c9c098a6a7864a2':0.0,'b37ae106bf540d3b79ef5a43c8a20184':0.0):0.000000005,'45a703c3d46ed9731722d03c72be9069':0.007060506)0.592:0.007129488)0.814:0.006556476)0.774:0.004913000)0.923:0.015194696)0.762:0.004509026)0.873:0.011383235)0.974:0.022995623)0.911:0.020606216)0.606:0.001471471,('e416d0916760d2fc17b616e2ac3ad855':0.000000005,('facf0a18c6b8cfb59f661168c07f1e03':0.003541001,('acccb7cec4d146864bc11d37da55dcd0':0.003508211,'a449fa7f00650d7eeafd9edbbf97af5a':0.000000005)0.000:0.000000005)0.892:0.003508212)0.994:0.031309346)0.951:0.015433485)0.890:0.010813079)0.752:0.003457688,(('8af6b6d9c0ae6a8cd457310f7644ba1c':0.032391084,('4fffd7cbf8dfd874d7bb3a84396ac023':0.040858414,'441af8370c77e443571662f4bd602609':0.008968799)0.343:0.012075377)0.733:0.005337306,'d61cea24d220d1eddf6ae70a9597ecff':0.007224795)0.866:0.007337830)0.891:0.010800259,((('0ca8f31d6176a5e79d8460afb305fc00':0.000000005,(('3ac20da2059d1c24a39fc2f391862c06':0.003519245,'ca4e31edaf276b5bc275418eb35dc9af':0.000000006)0.966:0.014867838,(('c2e1dc62bf47c037f0658dc38655e219':0.064825487,(('85a7e1da05e1e8e90dafd38475953746':0.000000005,'b3b83df253d60128dd84f0d503233f97':0.007087872)0.963:0.000000005,('a50620f9179cb9c5f9e013c6648c76e0':0.004274181,('6597baa78abdcd27196fcbadc98b059f':0.007045740,'dc04e262c02dd50920f0282457a63dc1':0.003673538)0.994:0.039629115)0.886:0.018346557)0.862:0.016707647)0.744:0.010219950,(('e5ffe2b234e4019af30c0972f697b614':0.003518613,(('08e9deb629589e775f212d80b68d7e59':0.000000005,(('e73bddff3d242e2760cde0444d93c1d8':0.000000005,'684cdea42f3b78d598184f998c4ae1c3':0.003531410)0.909:0.006636732,((('265f0ed6b3f8dbe0916726ff8e9c0c77':0.025954096,'74812d2f1288cea550a2adb45f4c7f65':0.000000005)0.931:0.010945339,(('025e6988e27a1ebaba87e3afa7abc60d':0.0,'cb2cc9d4f922bbcf9388f6bb6e578949':0.0):0.014636412,'39e20e32a37d861a7403ff6c0521b8f8':0.003508025)0.871:0.007318224)0.870:0.007244935,((('c83c8d17e428ed5d3c685e2ea251cae8':0.003895026,'9c883bafdf9deab14ff0499556853de9':0.018083865)0.688:0.007327254,(('408f380ef9ca312549d50c98cca1ce92':0.003515490,'3303e5a7d4e5da104e129073df63273d':0.000000005)0.935:0.010808700,('54dab5e7b62019a15e8827ecf60d1b09':0.003508318,('ccdb45a55543bc05134debc67d2b8ae7':0.000000005,'43a922da6dc12b0a1e8cec8341bd9e57':0.003531410)0.779:0.003532907)0.890:0.007256101)0.877:0.010432427)0.871:0.007703322,'53a7aaae5b19adada6b89aae95d95f27':0.000000005)0.838:0.003576712)0.777:0.001999189)0.793:0.001951578)0.936:0.007087695,'c35e3a8d1595d5b2c1d4614a42d11d77':0.018530439)0.406:0.000000005)0.882:0.003509405,((((('c4a1bee8e5ab10c8edc57a3d08335689':0.010732174,('68fe09a0637d64adb090615924a3341d':0.000000005,('8471b16b7f1fe2062819e5f4bb037dfb':0.000000006,'6c0bb6d353a8453d86c309c58e9c28e3':0.007105896)0.529:0.007119108)0.761:0.003511691)0.879:0.007109145,((('1021497ea97ef334339243d582bfb44d':0.003512746,'12e5e2e9f4fb3656a23ee83be7837ee4':0.000000005)0.982:0.014386983,((('acfdd73b5a3a76c65a4177398aedfaf0':0.005765648,('4d4a742891fe5430cfec1c5c26f6019d':0.000000005,'04cf870337264e12321faa9109b898c6':0.003531409)0.903:0.010000892)0.781:0.005711070,('b2e2d49f2f23a002666d50133027c145':0.000000005,'0e81c050d6d52d300c7fc0f043b09aba':0.003531408)0.870:0.007105109)0.961:0.000000005,'56f78f9019c8693bb5392f8d123060d6':0.000000005)0.959:0.000000005)0.958:0.007083631,(((('5796fefe8b75c947becab077f45aa923':0.000000005,'724823295d6ad8eb67652102ce5cd65d':0.003524383)0.932:0.007119107,(('29cc0cdb7e0ee7b8114d9c932468b735':0.000000005,'a04c786a975431d4eac15ea32657a117':0.018088832)0.906:0.007105108,'0deb2dd0990f1f8c24947a3eb384c73b':0.000000005)0.142:0.000000005)0.817:0.004202124,('636920ddf9771ae64e909891454298bd':0.003531408,'cab1fd338d5bde59107b37c9fb5bc424':0.000000006)0.817:0.004202041)0.919:0.009507480,((('4791568b1561d181de2d71679728d45f':0.000000005,'9eb28452dd050a4821034e805f308c45':0.003531409)0.927:0.007070388,('faef71610aa24b3d201ee1da2cce1099':0.007163560,('df4ff260c5074d4e2ffe0cba9257f266':0.000000005,('fe0e806b395bd69c0b97374f31686468':0.021913644,'497410d6fd55e49412a7aed1f2f9e0b6':0.010862460)0.871:0.000000005)0.949:0.007100424)0.427:0.000000005)0.841:0.003530711,'7d58a3e2d13efc86aefae800ddba21e6':0.000000005)0.855:0.003530824)0.235:0.000000005)0.857:0.003520611)0.816:0.000000005,((('8482679f532e82ba6ee99b12a35c9242':0.010796983,'396b94990978b49711a4fc113d2b45ee':0.000000006)0.091:0.003538113,'5e92409ddef426f26e27561f81b02849':0.007184143)0.771:0.003598305,'e965ddaa89a19046b52500e1b60f4054':0.003545558)0.761:0.003545644)0.799:0.003558259,'6388738b51f4c9cd7f6dae4d80a43a01':0.007233979)0.782:0.003560092,('1493b8c370d143629b8c2d5b13cf977c':0.010717638,('3256e606456e4f27bb7bdcd605d9ba2b':0.018679016,('737b297f07a3f031c6f4ec41a6ba9dab':0.000000005,('8fd075dc455fa375bba6936490cc66ba':0.013843323,('e6988af8959165e5876ff62c3db87d93':0.000000006,('9847d2b1b764509d8fb3ec9fa2726d6c':0.000000005,'853647c00a974f1483aea485a7d9c91e':0.007074640)0.872:0.003531409)0.906:0.013856127)0.153:0.005123190)0.833:0.007143336)0.756:0.003502172)0.769:0.003702133)0.864:0.000000005)0.766:0.004962367)0.651:0.002039827)0.875:0.007369895)0.382:0.006479766,'6627b569c0ac5bf1f86f2551b74507bb':0.007959589)0.814:0.012918626,(((('1c878ff10faac242ac3b12d28c71bfb3':0.015998381,((('ad56f32da31330023ac1b00485d4b65e':0.000000005,'18c4488bee99c5874da73b5a854a2031':0.003531409)0.839:0.003546136,('a9ddf079a55b479e01760075bdc16ba6':0.003559654,('5d5213c3ee4ae7bde45713ae54078673':0.000000005,('10ce45911f0ad1752c480a61ff5d09d6':0.000000005,('4d1d68d4f94b6af60149fba50f5916ac':0.000000005,('dbdecdabf876e36044651d05b498ce10':0.0,'5f6c34d93609addbe50f975534c97403':0.0):0.007111481)0.377:0.003524384)0.913:0.007097515)0.776:0.003552714)0.760:0.003549913)0.000:0.000000005,('a87e0ba6dc001fe0e6975129aa2d9850':0.010873737,'528290a3e75ed7a63f3b66b507eec71f':0.026479730)0.840:0.010892455)0.955:0.018140830)0.780:0.007983859,('40fa96a2f7fc7b939f5eb0d52d7e5b3c':0.003529307,'922adcc46e047a579889a1541a87b614':0.000000005)0.919:0.012603869)0.791:0.006938624,(((((('6adc872145f2034b2b92891488c650c4':0.000000005,'d5247d9d70cfee28d703ad3308377692':0.022359450)0.893:0.007315951,('771e7777580f7bd2a22dadcadf9d287b':0.000000005,'960f32e0f56631f7111a219591a5469f':0.003531409)0.865:0.006944193)0.935:0.010971223,('d084e5ca5a7bca2424fbcd6dfe6fb216':0.023875597,('c35553bc42a0a8d572bf5e99d2af0b4d':0.010776285,(('c5faad2ed5cf801dd070d0f3c7f6fbda':0.000000005,((('eacb60e334e42a31369ceeb3743f851c':0.017638084,'cf5342243c7248a842082a3a5b6e9f41':0.009152426)0.912:0.013554466,'f2092c77ff7a882f6cf66ad5841cc16c':0.003537377)0.185:0.000000005,'4b44a8fdda93baa3c8dba677986a246e':0.007167645)0.912:0.007124451)0.319:0.000000005,('7d4343be95ff61da570add11ffa0e648':0.010891027,'a8f7d8b38fb5788fee681385fa697b16':0.003476262)0.776:0.003609988)0.890:0.013025311)0.868:0.010533332)0.677:0.002106530)0.785:0.003729886,(((('cdcb06f243bb3f0afbea14a7a85a7634':0.011502421,(('d36957a0d3172d2e5612266f417bbed6':0.000000005,('e257e1d4c683dd902abffe098b9b88f5':0.003531409,'2207b2c984b2678293a0140e6b4a96ad':0.010685968)0.473:0.000000005)0.781:0.003573509,(('1ace1b5d7a5553db18bc8ffe8ec808c3':0.010829001,('0adc3a792a71fb80545046c290af460b':0.003515489,'9125d52bd8e27d5fc74586e44c8ca464':0.000000005)0.918:0.007129591)0.742:0.000000005,('7684072284024ca2b426a6bdd04c45f9':0.010861694,('c853299ddaaf5d54d31d78746add1749':0.003578391,('1829912e309a3e554a1f32753dcd3b4e':0.003560084,('6d88e1b078317ac83c369048b8e05bb2':0.006633033,'285517fdb7ddacd2772db7442cbc877d':0.001954352)0.791:0.002032911)0.785:0.003556994)0.694:0.007249211)0.874:0.000000005)0.783:0.003514324)0.946:0.015121921)0.700:0.003069003,(('585aee97c41af4d42fe1a6aef252270d':0.003541198,((('b8421298cddb3b0ef436bd84b3e289e2':0.000000005,'ea975031172f31cf06ca5ff0b5aec85b':0.003512744)0.874:0.010672641,'82d1abfbe77a8d43b7a9620435d21915':0.018848015)0.437:0.018803583,('36daa207e5d91e0123397105f990f47e':0.003474856,('39f22fe55801e2c8bd8b9a658690e45e':0.007082715,('467d51e62c0328f3a04294193f3b463d':0.000000005,'87c8423d5b73068fa473865ffea14b52':0.003515489)0.843:0.000000005)0.885:0.007268720)0.783:0.007290799)0.857:0.000000005)0.779:0.003661795,('35210820da8f34d4d4d008478ce824a6':0.000000005,(('f707a6ee50c2ba9a9163705cebae0094':0.003535134,'f0c7e61d727066ad499cf12454c41421':0.007147083)0.878:0.007756971,('688ae5b12f79db62333b4518f29c97c0':0.009952046,('ae68bfe1ab4704661da20b5e4dbf2b46':0.000000005,('56cb15b2d6f58d064c15f925e8fec513':0.007144310,((('0ce51d2de5507edbeef6b4dd114e9447':0.000000005,('0a79d2d429d02f961e213519d8921f1e':0.003529453,'b2b2657da5574469a864ee06fd96e59c':0.007108336)0.768:0.003520612)0.830:0.000000005,('bf652e459bd850d02b7cd3b5bb47e50f':0.000000005,'caa3a9da7817433a55e5ba1f1ba1ef7f':0.007081675)0.915:0.007119108)0.314:0.007105890,('7d8cc37fa8cad418deeedb6c84f7a43b':0.000000005,'c3a5b811cc69691f5c5a8b4d72893522':0.003510741)0.799:0.000000005)0.790:0.003531192)0.394:0.003542698)0.586:0.001428378)0.399:0.006623229)0.469:0.006716814)0.843:0.007196822)0.860:0.007310856)0.766:0.003954355,'9364f7cf19a43ee0da8c214e44d1523e':0.010693854)0.744:0.007594530,'583629ad1ec17d9ec436775fe7dd58dd':0.034444030)0.731:0.003283728)0.773:0.008084107,'a142a418b46ff6db51f6ffb5a9747ff6':0.029391625)0.750:0.007180585,('172f6685b455a437856f2eb9a0aa3fc2':0.042512720,((('b5c7d6a69b905119cf55cdcf18da48eb':0.000000005,('413409be793057197f6a52eda45e6f0b':0.019483848,'e979015e8a49fb34a6be1810fda1c2b8':0.024029354)0.961:0.024340679)0.800:0.003539102,'b5d22f80d3ed1c0a6a0303f8c7c34d1b':0.003536458)0.759:0.003559035,'ccd7877d02e8312c83ab179883ffa039':0.000000005)0.778:0.005153529)0.833:0.010134279)0.089:0.002481010)0.612:0.008895287,((('01c5e1b0b66f91e3e737d86c5d03b5a4':0.003541002,'868bfebc113013394fa282ea91f111af':0.000000005)0.945:0.014701775,('9a5a6351b06a6bf549f197e88d8999b1':0.010887461,'b41055c63c3c68f82a7323412266bbee':0.010921658)0.744:0.003485458)0.828:0.011478037,('10ab597c1ae4ee8b9251a9d3049d9fa7':0.019403094,('e498ca8fdbc4e8b2f028afab4e0eadb0':0.000000005,'ddda49e5bb2bd033e0a7942d87afb0f4':0.037180789)0.953:0.018698054)0.487:0.004081694)0.616:0.013223209)0.831:0.012277529)0.613:0.005447197)0.777:0.003716211,(('4b3977cd8585b4f32c9d5a3706f1301a':0.002096271,'5eb0321c68e6ad90abcd5844bbaebda0':0.083542648)0.889:0.012435920,((('1d32cb4b6f67a04b73d8956159355dca':0.003360298,('0fcdf40b68107784c8771a6a9b9e9315':0.003612236,('dab113cef086c92049c8acfdff3ce907':0.014724654,('45f2429fd517cbfd6404d0a6419f8d03':0.003531408,('d3908bba9d5a881e43f33ddab0213e6f':0.010656967,'8e1454973ceebc0ac46565147a6c2b30':0.000000005)0.801:0.000000005)0.760:0.003485468)0.774:0.003539619)0.944:0.011110062)0.870:0.007359241,((((('023e6fcc557225837f39d1d741cc1b08':0.011020747,(('b9d62e5e2137467be445109d8201b4dd':0.007136665,'0bb10b429dd577edc7eb8aeff87ddb63':0.007082405)0.944:0.010774155,('10d8daecd674f61cec86cfdefdc4f90a':0.003510741,'74793d5b48009b23fed4790a2e3b6b74':0.000000005)0.926:0.000000005)0.730:0.003424909)0.619:0.007279434,'0c5dd8b7d7a63299200e3bb4688dc0ef':0.038157131)0.915:0.000000005,'1fe113e847c51b5dc45da21b0cf1d22b':0.014405072)0.845:0.003550590,'736177bd185a59a2ecc5a82f275ea37a':0.000000005)0.936:0.013255811,((('0bed153f19f03e83fc4f8985da7b020c':0.003510816,('ac3860e73af4aeb3e8da594f1acbb8ed':0.003531488,(('f2c44deead2dc9c6e8a11c59f4d7e3c6':0.000000006,(('11d646280822bbbbd488f37222f686ef':0.003531410,'7c22943428d56c2fb8fc0ddb4f1e17dc':0.014423572)0.741:0.000000006,'4e5b7161b0288ddb583d5e3696f763a7':0.000000005)0.934:0.003515489)0.388:0.000000005,'f872f0c2ac09d2cc4ce3fefd5f99c111':0.010845525)0.836:0.003519347)0.384:0.000000005)0.882:0.000000005,('7335c52ef9487922d718eb14276669e4':0.003558001,'27ddf4ef80e457e0ab85b4b65ad2d85a':0.003570095)0.136:0.003569493)0.780:0.005911830,('c323667d57de076f7725272d183e853c':0.003541429,'e7a2b29565ae1393c7b16bd3f1e764e4':0.022120374)0.769:0.004845019)0.751:0.007241620)0.850:0.008506108)0.236:0.000000006,((('f8b8173289056f3442317b4669562a60':0.000000005,('60dfa57667df264a4688ee467e224e1b':0.000000005,'b9614775a3489d7ade85d86ba32c9bbb':0.003519243)0.927:0.007105110)0.871:0.003530848,'5fef5a321dc655e2e0ad1ae078fa990b':0.000000005)0.792:0.005323417,'158c20fd8899a017e8c2e94582f31deb':0.009737542)0.933:0.013813291)0.850:0.007078059)0.775:0.005275414)0.779:0.005387705,'96cf71b31b065af2b7ee3f5b46882f05':0.026268591)0.862:0.010256960)0.859:0.014297039)0.793:0.008322125,('37cf8f85513a0ff465f110a9d527b9cd':0.047776695,'a732784e9c46d2ad864a5001dfe13d55':0.057968196)0.778:0.010227423)0.879:0.010784940)0.859:0.010139534)0.410:0.004590946,'d41222e62086ba24a2579cffa79df464':0.074413710)0.849:0.010464377)0.238:0.002963846)0.382:0.001030965)0.827:0.007499423)0.953:0.024283143)0.730:0.007279009,(('1b498b532124eb0082bd2c550b1eac92':0.113846539,'865cc486420d74d05a53c5ce1089a530':0.032951076)0.959:0.042271381,('a0d47edbb8bb30701627ea7bf41fc39a':0.030182900,('0497cb2ee18550c23e02e5e22dd92eaa':0.058142698,'61d4196f781b559deaedf0eb23edb9f6':0.016786593)0.904:0.024364690)0.840:0.018935850)0.856:0.024429638)0.633:0.002170169,((((('89e6b68ecb86d50a0f21e6d4e26f13b3':0.075769318,'d688c4b9ef0f07458bb2ae7ee8675f6c':0.041083615)0.921:0.026877264,('0bc390a9c3fe4aa9145a798c6b8ef406':0.039648881,'8600561b81bb5bb803fc56f228581594':0.055813364)0.840:0.013760331)0.746:0.014556496,('97f8ef43d901f55bf4f050ed0b7dcfe0':0.045194449,('42b765fb5ec141e189a506fc7853ea0b':0.018076440,'a6a69433d585e1e627f9358d4ce4fae7':0.003707812)0.950:0.023402502)0.937:0.022611184)0.738:0.005912516,'6e7e66efb3a844c0e65acdb839c0d306':0.028804374)0.642:0.003664360,('82949495ff13131e35032d657c4e8295':0.040262703,('fb56652b12d17f3a9a51cabb45f1b29b':0.010341580,'737609fcbda4f84cefc25bd376a207b9':0.011502053)0.962:0.024297337)0.773:0.012770048)0.778:0.006103711)0.725:0.005337816)0.416:0.009546900)0.743:0.008808321,('328b62e552cf8c2d80a8bc1dc5b8cdbf':0.056420050,('e08fe7a9a17f6e38187d1ddae19b6d2a':0.134730362,'32975ef33564edaafefe7e9b4b967e9c':0.054463460)0.885:0.046167356)0.826:0.015808098)0.739:0.005166282,('b205690f242d00e65191c34ab19cf623':0.071180587,'10d07eae6a2ea2d776156591e1f652c0':0.058323295)0.553:0.019598476)0.977:0.039955102,(('6ea0f46aa3697e83ba53b445be2d75ab':0.064576989,(('3220efc9d434ced97997dd973919de31':0.047841430,('fa74153119ab1d73c54a8cbf783f3f03':0.007479137,'334b1cabab1419827bc2391b55990d2f':0.065911108)0.746:0.015528117)0.222:0.016331573,'255c770763878ffd5775eb229c183adb':0.066917052)0.710:0.004283626)0.954:0.034025143,(((('2a22f4332a66dde5433a10fcadee87fa':0.042459028,'f82fad1a2715b1fd20f52582ab53e06c':0.048541908)0.794:0.016721750,(('ae226edc564c0acb939d70a44d99d619':0.047954547,'db0ca20de2b67d2cd3df810242cdb45b':0.044556266)0.871:0.032844813,('dc068fcef36cf3dfed2f73d9f791381f':0.070003624,'1d3e8ca19302c85041a4260c730cc47b':0.022916379)0.773:0.010225378)0.378:0.001657796)0.716:0.007017061,((('b3c4f95064ca82bb64110a49d7940163':0.051533085,((('4978e84f0ceb6f62eb87a525dbdc7b88':0.011817927,('7e0e06e3a797e0f2994b273e05ff79b5':0.070414569,'ffd917ff9cb1c2f173a4718db94828fd':0.070652627)0.118:0.007645576)0.940:0.025294454,('c797ea41885ea8dc707c200dd8376129':0.040737682,'f9038bb5cfc5c25b53c0842cce4b092a':0.029494373)0.952:0.033000641)0.809:0.011571816,(('05e8bcac600ef98500932236a744f300':0.026431291,('8728f6d6cf387e7ba141cd247762344f':0.077706985,('db7f0761fdff6841c56025acb9870fd4':0.045913173,'18f708646313ce7dca9d6109c96d1800':0.000000005)0.759:0.025948641)0.157:0.021877877)0.736:0.006566529,((('4cf940960e925f9af7b99a8bea8ac67e':0.014958745,'2acaa58cb79c0b810b271d1fdf7a725d':0.075417038)0.774:0.010723922,('9371d9fb2d2f53754724edea36d5ef85':0.025147417,('b9dc57006b0d14591c6e60c33e6deed8':0.026115151,'9230df4d4fe9dc5bf65435c66a7a67c2':0.056911039)0.920:0.030411641)0.976:0.036005737)0.000:0.000000005,'3b3b57ba5efecbbbc9dde665c38f0aaf':0.046313970)0.719:0.009711285)0.912:0.017806781)0.523:0.011945136)0.797:0.011254541,('5b313629c0275edb1a129dc732f02aeb':0.074456370,('726c8610a409918e1880333aeeeb1dde':0.036945583,'8bffb9e134424861885c8479a929de3f':0.061378143)0.704:0.030375385)0.093:0.010216829)0.905:0.029051709,'8fdad2513abbb43f8083775994aef48d':0.039537411)0.782:0.024622963)0.827:0.010951396,((('18ce6bd29af96274986baeec64d97812':0.048899598,('611f286971fb692bb504ae1921ad4ca8':0.061398278,'d3c3f2610eb0636e09d7ce3b0e7a343d':0.061081878)0.323:0.015393433)0.860:0.024449432,('ee611d208684d53844b625285606d1fb':0.015117978,'83efdda3552997cb11cd9ac81744ed3b':0.066170632)0.816:0.028397845)0.461:0.023612489,('2312a620d5b81b43d9e3f3c35695db1e':0.032448850,(('772cefc04009980c6c5c4c4e1ffe68fe':0.035310275,'9cadd1e60209357bb33a2a38b23b20a2':0.027043192)0.799:0.010740113,('8bc29a829eb06967f7c430be26a7f5f5':0.016838143,('a1296ebaa69b2fd0021c984b75ef7cb6':0.016099598,'ddc201e83929aa511b7b86be9126ffbe':0.058401080)0.954:0.032195253)0.919:0.018919009)0.504:0.006888132)0.814:0.017222134)0.741:0.009053591)0.746:0.004312759)0.935:0.020461064)0.000:0.000000005,(((('2c44e80bf3ce531afd53a37e3d9a6949':0.013147183,(('782d3693bc5d4b600e1ac6e36d1a5152':0.041537569,'f162d51434b9c69a85ab5ed036e2bd4f':0.000000005)0.831:0.003510742,'296daaff64fd9571212097053c39f48c':0.000000005)0.813:0.010312371)0.259:0.013202473,'df66266eadea29bc308bfe65ae6507dc':0.018047034)0.974:0.041030783,((('78d0411382bfe9c5d44378403606c700':0.000000005,('89d2c5018ab9044797e405e423c8673b':0.048045307,'f84394f10b021d5bc3128ef44acdfcef':0.025395611)0.868:0.013883265)0.981:0.027266306,(('887008a0ddca1eefd84ee1246cdcb8df':0.034828439,'4a6e637cb215e7c82c7516aaa763d94a':0.006779019)0.993:0.057958924,(('b57e4b8fcfb33b81789ad8f65a1afa33':0.000000005,'54b4d67e7608669db5c9818c5bbae9f1':0.063030183)0.966:0.026009247,('fb90e3a607787200eb87b253076be2ff':0.007341051,'274e02d61fcbe1c347c8f49d1036a5e7':0.059622966)0.931:0.024604954)0.392:0.007364849)0.776:0.008079065)0.788:0.008632000,((((('f52a5ee03144138d120286407133bb4d':0.018894971,('47c04986e698d05c541b58d83d81b9b0':0.005412700,'d4658b49d6cd9c47969720bee33dd3b2':0.032895112)0.986:0.043768818)0.301:0.008585948,'e36bb4268ac52a9f32b836f53f3ccd7e':0.034241557)0.177:0.005071814,('290a2eb368d00f44ca54f7cb98fe8b77':0.036422101,'093a1a5838b9c1353cec2cf49f090629':0.050604897)0.852:0.013902131)0.785:0.009827117,('579b7681e2c1d7c188fb63e256abc89c':0.003570996,'73851ba16782779fa2694b0023872b65':0.014876094)0.995:0.045071917)0.967:0.025528652,(('711a0308eb89c35352bb6b3aaa4f9667':0.014901029,('1882626eb8d09393fbebfbab3eb0d46d':0.000000005,'d3f41df61ecdf5b6289ad2bbce70327b':0.014400987)0.969:0.023808216)0.943:0.018395099,('986af55578f93839e94ccbcbfd832d7c':0.026152378,'816774fa9eac78aa0041f8c4d2edb3c8':0.042622834)0.799:0.009978230)0.770:0.003740838)0.855:0.007680933)0.846:0.015248150)0.975:0.045572461,((('018664a40f4e37327f7a1ea60be7e5a6':0.044421374,('f850b9ffbba5fe35f92384d276ddd43e':0.000000005,'3045cd6d1c9e34452f3b7ff6cd76384b':0.003525660)0.851:0.023076760)0.976:0.066262655,('280aa1ff0ed8ebe1dd98be80f147df1f':0.101478937,('6f194b6acbfe529aa22fd0c4c6826fd9':0.022404772,'7d9d27914fddd9673b3fce5194f1155a':0.000000005)0.643:0.020631282)0.931:0.052104604)0.881:0.030072782,('9e38e1175fe0d4c38bb574e845604abd':0.046050945,(('a9b568c32d994c89a61a79edf4e187ca':0.022858209,('ac7b6abd48b57284da45cb065ff1f11c':0.048782578,('667a2ed9176604d75130716fd9a752dd':0.056125945,((('7edf9bfcd115a5a1b936ad5aef8496e8':0.000000005,'eff258d00d91d8fa5c7d823417fd42bf':0.003509277)0.962:0.013829044,(('673d5e68081c1328073b9d793dbccbdb':0.000000005,'4ceee6d8758748c1e0e26073fbe0a147':0.007064554)1.000:0.048734348,('cef5bd6fb7b2bc718c96bd65de2d8f69':0.022676262,('21ea6a06bc49a6ee1f1c7a2c851dde8e':0.010771734,('0daccb360c8dc97bf95ede07c8d883ab':0.003556434,'eaad7a064715ad95e3c1523247795eae':0.003518595)0.470:0.000000005)0.844:0.011784219)0.843:0.014232820)0.759:0.004853289)0.754:0.004101065,('11c06cb7945072e83fbc2a0ea168e9c0':0.021804168,('e9b86390973b8790277df587a20e92c9':0.000000005,'03863e3470d66491b7273ecffa65f0f3':0.003524384)0.916:0.000000006)0.568:0.014833148)0.796:0.011912375)0.844:0.010984169)0.741:0.010995512)0.559:0.002320563,('7dbe22399a8a76e7dfac7a54a0408983':0.010999891,('329e1c5ec3fc6c080c611be4849395c3':0.000000005,(('0942ff9b579b03b9c0537107cc2dcd5f':0.010689297,'1bc78a2ada986f21e8b56aac5749f9ce':0.000000006)0.938:0.010508868,'895b51731bee8fad80d26cb537d45b42':0.001922687)0.743:0.001900564)0.760:0.003388182)0.896:0.017539967)0.876:0.020293176)0.985:0.052942931)0.714:0.015472824)0.835:0.017971887)0.615:0.002151277)0.871:0.011947654)0.770:0.008059815,(((((('123581ca79753624eaa490c6a5390a7f':0.043519336,('dd10151a496d15f15f7b23a930fb3261':0.035313916,'8e5fa94d4aa8e2000fba74981ae895d7':0.023725921)0.834:0.027563146)0.963:0.040837093,(((('85eccb3d1d420dbbda20bc9a449f8cdc':0.031907098,(('9f28ee93fbe7ab09e7b6f1985ba09436':0.000000005,('dfe4551a85f46aaa4f7b097cdfab5412':0.039065704,((('1845147963cd510356415ead4dd51a54':0.000000005,('a920a205e664ace305597e64bbeb0210':0.012782345,(('0df75401600383549054724d6e79d79b':0.003519244,'ba32862aaf5786bb9e596ae4b33d22dc':0.000000005)0.932:0.013965463,('61019f2e87edd256f98b10056527047b':0.005645083,'c5f61ce2da0c51b2a080f624284f42ff':0.020082873)0.644:0.007300185)0.895:0.014101758)0.546:0.010457196)0.991:0.033809505,'112ff08a9588eb4602901a4082290513':0.000000005)0.463:0.003519245,('e9456f238a35d1cadc72c87c41f7611d':0.0,'d488cf3858f9027aab1ce1f5a0f92091':0.0):0.000000005)0.877:0.014084659)0.995:0.039081600)0.973:0.040117112,((('5cd71216db62b254ceaffe81c6446118':0.044538666,('44ae001c724ad065262788977ef2bc7f':0.008223124,(('723643cdffab824122e840a9a3832bc0':0.021615423,('5d9661318e7661ceab0331e4040de8b9':0.000000005,('37e427ff01cadc2e532d2eba06c3bf60':0.007148460,('956f613a90df8e50fa2d584131adbe50':0.000000006,'1481f8ce599ce2dac6e45192b2ff35da':0.010671452)0.030:0.000000005)0.961:0.010666776)0.275:0.009975758)0.000:0.000000005,(('932b5bc12df777636c0952b3ade5c0d8':0.0,'1099e2ca8e67158bfb8e3670df1759af':0.0):0.000000005,((('80d14e7271265765ba657c10a59c4692':0.000000005,'3ef728d33eb319ef5db2fca7daaca8ba':0.007087225)0.847:0.003512746,'3530ebe884cb3078b9db48b4eb8cbee1':0.000000006)0.587:0.000000005,('5c93b741e02813d4cae55ee933ccc36b':0.014351903,('b1c4a6c7c99700c18a077eb4428142d2':0.000000006,(('6d01029368e4cc381d8e748ea1285708':0.000000005,('337b14e1938677e488fda429b20b7e54':0.000000005,'f0a46c6d8eb7f519a79113d33390d4d6':0.003524385)0.848:0.003512746)0.891:0.003515489,((('1821736e5fb7caf5a93aa85d11b6482e':0.000000005,((('c09080b065003eb426b29326e786a46f':0.000000005,'887070b273e401be76c2a78bdc542aa0':0.003524385)0.912:0.010686662,'2d84f3a81b6136689b593781558df34b':0.003524385)0.730:0.000000005,('a4bceeccee7707cb7d5892657472b439':0.0,'94b6aafe7262f8441d06639e6087fdf4':0.0):0.000000005)0.917:0.003512743)0.600:0.000000005,'94a362dc977462371a071949bbd58cc9':0.010678287)0.764:0.003519241,('1221c9d83db3bc9cdd85aedbf040173e':0.003493942,(('1ee51409a28fff65c0ada46159ccac3f':0.003513488,'a3b5bc8a3e879d8235fd2201028ad9b0':0.000000005)0.191:0.003511966,('dd01c5e5904aa112d95ba6b2ccf5093b':0.000000005,'23a12a48f8ba68cc5fe95e4dee8724d0':0.007143580)0.000:0.000000005)0.903:0.007168324)0.809:0.010826005)0.155:0.000000005)0.901:0.000000005)0.956:0.000000005)0.947:0.007080052)0.874:0.003519245)0.917:0.009907129)0.698:0.004211116)0.720:0.020483416)0.929:0.033383324,('50a870d1c8414e232f885645dd23cd14':0.048690346,'535b9fa00cdbc6af0eb1232e3aff8325':0.064349783)0.933:0.041048981)0.179:0.000849852,('2d7cae42d5432cf7b6c11114d8576f49':0.080760791,'3ae1df091355c3db5ec78ba2684c0500':0.054779843)0.829:0.021165447)0.819:0.016339395)0.958:0.039562923)0.220:0.006862699,('ff70cb945340f2e0e228661c89c25204':0.014449656,'c39715b1f2e632ef112a2e2feb011b98':0.032912438)1.000:0.120214457)0.751:0.023828981,'7927d55f732ed93a92642bf7d60106f6':0.062588866)0.803:0.000000005,('8d6217d7e8b2c6d7e0f75433d45e4fa7':0.057590265,('54735e5ee0e1795bddd542fafc565025':0.054125230,'0655c2fa48b3c2ac4bbdca3ecd1a373d':0.032589360)0.252:0.003878303)0.939:0.023800767)0.797:0.004554392)0.744:0.000000005,(((('fd0a060c8c2ed0bcdde95a4c7b611895':0.020148237,('52e6cf3f11cdf7cb579794444d5539ff':0.046356052,'e4a0a3c27b2b003e30b1224063019f77':0.033799505)0.806:0.015074367)0.857:0.009510235,(((('6147e085acf79c4d86b51baa327043aa':0.042435579,('5971f2a4e6e2c390dddd12222c46ec53':0.040070820,('d2c95af7841e181c6a2f6b9af7068615':0.024699304,'a49fe5b03fdb62260147c3c4e32e1e77':0.065782614)0.942:0.028630769)0.820:0.010963885)0.850:0.011956814,'db54f3c6fee7645f20f1af799aed2f44':0.030732634)0.543:0.000764635,'626410983fefe4551a0ed131fed4d0a1':0.042779145)0.761:0.007142655,(('a9f568b9f591e2a34a549f0731278159':0.027280929,'1a04fb92755ce36470a9cf83ff29a961':0.034403528)0.734:0.015320213,('fa922467d210730777ea24c0500ff17e':0.047656254,'dde5573d72be311f0a192163bc627973':0.029807415)0.292:0.005318247)0.827:0.014429481)0.967:0.019324797)0.744:0.004988379,(('f43c416e1717cec8ccc339504032d38b':0.036420619,'67da251cf84d0c0d762d394c3b7cda93':0.034755565)0.420:0.006601722,('912404a251334198b12cf0d9076e0ea0':0.025840593,'3e6c58335b45cfecde927653977215aa':0.071995384)0.826:0.019986350)0.967:0.052146259)0.776:0.010720647,(('925c660f2092b689829763830ae592fa':0.081329021,('92cb6107147a949abe03be50919cd85f':0.038379724,('2f28cc6ca8d9197db7e40ac27253dbd6':0.019028318,('3e90b634157ea2c892097559a7d5e87e':0.072976440,'417db32e958943817620da00c4f1509b':0.005836481)0.930:0.029869954)0.915:0.021903059)0.852:0.022878769)0.996:0.075632975,((('847b733e9eb5cf340b346859f6113091':0.045264379,('1f23219b6bc82b86f5a0dc6ccac6efb7':0.096304504,'b683d3303f53041b6ead4632cdc939d6':0.078913172)0.319:0.008077410)0.822:0.012655950,('a155c35fdd54039d734f0ce780b4ce23':0.028756104,'3447c6f0275a9babe3fc5932310c982a':0.062307988)0.838:0.017688536)0.928:0.023173563,(('9190684f01f020fac0651d6175616ab7':0.048197095,('f4f916223f66a8f94214899d897d0312':0.010908014,(('79b465900b02b52a6068c522c39d921b':0.0,'814fb88d8fe31233da3a4e10b31cee80':0.0):0.021859678,'4c1a12959d12df0b4741c4e2f1174c02':0.003318754)0.998:0.088447781)0.932:0.026403019)0.880:0.024158820,(('9adc071268c52ab31e6c963f349ac578':0.040520666,('4875e4c48f822d8fb4e1f0484832863c':0.046627623,('af27ca732dc947e0552ceb6761713e76':0.031538035,'4c33728dd8a2303779584096216b5ef4':0.022851783)0.676:0.005472928)0.805:0.020437567)0.954:0.029034683,('f89f60f8975700c77528af1eab09954e':0.040467427,'70fd330dab7cfe34b47aac98673f51dc':0.048557114)0.814:0.009872524)0.939:0.028130305)0.604:0.005549400)0.766:0.007604183)0.922:0.024019433)0.757:0.003781200)0.968:0.018700601,((('082143fdc78a9581c3f8eafcd5fc34d3':0.000000005,('11ffe55c6d39b903e6fe8e59bc02cc69':0.000000006,'422defa780d0535054e786d53af2e149':0.045966753)0.894:0.010734072)0.998:0.081941214,('0926286c31fb940f3a2819a0bcb08dee':0.075729624,('467aa5549f0f3fa03dee9e4826e765f8':0.044313252,('625fced1e32e00db7457ee1d97fb23dc':0.010455597,('d125e0382d2919c9985c77e63584300b':0.019502628,'5b146a3c6a13bc4472e332811e601070':0.053157473)0.928:0.024142859)0.943:0.025414302)0.818:0.016116146)0.933:0.040195160)0.857:0.043599747,((((('5a1ac7628c29d8d9514c9e1cf9dbac0b':0.048770192,'a998d61bf0aa7cd02e2924ebae3827aa':0.071005150)0.950:0.042416601,(((((('07b4846984a109f23766c165052386a9':0.026488440,'e9742f498024662cbee32105b1e35bc7':0.027401713)0.898:0.014981373,(('7a0fa95e8c7d723f2de3476b179af668':0.014588841,('f47cb9c93126ef839be994911ad6ba55':0.000000005,('4dde14cdd372b514520805777944d8ed':0.007070077,'66322c319dac771e5dca3b9df886844e':0.003508211)0.772:0.000000006)0.916:0.000000005)0.977:0.022418752,((('ddce37f43fdf77dbd6d6c8415a77370f':0.000000005,'f5aeddf8811ef2f729e7b512b37de9a1':0.003540294)0.206:0.006480361,'81264093e606ed3a862fd8826fabc9fd':0.080299740)0.977:0.031344880,((('ed9d6b9b9f7b48d53c1bc04930b0f865':0.003519245,'b9b1d9198a6e9c3fc041f993622e45e9':0.000000005)0.962:0.014694125,('e0d7e91a1de7729cbe9feeefe03db5c7':0.000000005,'973030f1ab97c153645ae14c58f3bbfe':0.014352454)0.745:0.003330144)0.767:0.003584686,('f3f594cadd192043887df26de1aed6ee':0.014374026,('9ee24e0aeb0b1635b8a379cbe85a63b5':0.0,'e842c6b8cb12a2a6830a2d818aca1438':0.0):0.034311035)0.852:0.007152027)0.749:0.003867215)0.743:0.003356811)0.910:0.011610235)0.759:0.005714199,'2c1732b29093aa3272e1d852ab909fb6':0.021410133)0.754:0.005405725,('8406c3c5a4ecca06b9cbc00d9005fa61':0.041807913,(('efec296f34bebc6340238bc25b86fafb':0.023302763,('2fc459147208f07e69234edb8b88fc9a':0.025282103,(('1c7d2d5994a3e343ea3404235f83d7c4':0.0,'45c9af2d5014751ef3def8be75c24c8b':0.0):0.003531576,'a91a0eadf4f6ccba20f920741d27d9ba':0.025951524)0.740:0.004663423)0.946:0.021944165)0.906:0.018885447,('d23b97ed0e7de1c57066461f8bccb32b':0.061029391,('97a49e3655c8d553cccb6b4219727eb2':0.013656327,'9776c525b8c2d2bfbfe7b779e5d1d5bb':0.007972120)0.944:0.028042898)0.534:0.014037204)0.229:0.000000005)0.904:0.007699614)0.895:0.010582474,('fb903c6d9ab140ac8820b9775b1a87c6':0.011202233,('551a9b74b0db797e82050f0c1acbd493':0.017015468,('3ea8d0c5fa14545771441c6b3b6c2a23':0.063989307,'2ca9e64f2fa59eca267d5c65b6260ac7':0.003480420)0.952:0.025406845)0.959:0.025511476)0.713:0.003630218)0.940:0.033438529,((('d970acac431e0995dd1fdf4c9830db4f':0.054577574,('9c8d2a9478ab0b0c741e276a2b862472':0.020511532,(('df19bbea285f6d8b996db1c3c0d1d051':0.010481392,'f7bd1ce14b6caa476dc3299e3c651198':0.015129987)0.973:0.034618511,('cab7ec94ced83db5dc26b904c3b2619e':0.027151536,(('b5d1811c53fa548a9754d1eabb104157':0.012650042,'e1b7791b3a48c0d06e1031de5517cc7e':0.006495072)0.967:0.025414468,'df3df28bfc3bfb79d3aa6dea70098144':0.007697953)0.554:0.009938945)0.857:0.013256888)0.897:0.019197353)0.173:0.016171085)0.989:0.066169510,((('8d42c2ef8eb057f91e783c7abad2fd5a':0.000000005,'d496c4e4ba7a4881cba1afbe773dcbef':0.003482443)0.894:0.017872447,('340573a6be0198dc5f07e861fcffad49':0.031434548,('1b6f63ef94c79494f973b7e1af2b3957':0.097862837,(('2c9ebc0c94a103ea44b39d9682aea8dc':0.007088192,('5c717607dd8048bbe7f0326af36620b2':0.022527000,((((('76a0a5dca6892ad6664ede7b6376ad55':0.000000005,'361d4e79ddffcffefb8686db6164e130':0.007010567)0.945:0.014742732,('8d0e14c5a0d82d185f99308a100b428d':0.0,'13d36a53f0b12845b7cdadabe269a41f':0.0):0.018553831)0.803:0.006903298,('732b608a5a32f5265c7f84a8e337f8c4':0.000000005,'a430a3ca54eb252d5ee69f8bd600d842':0.003490809)0.895:0.007113555)0.913:0.007089128,'ae4adb8db9d8b5968903c251ccf4eb7e':0.000000005)0.764:0.005345577,('71e073b11b679e213b5a0fd1d0b41211':0.016978483,('fd43b484a25fd530ccb844b13214d3cb':0.000000005,('8c4eab3c1a2e5f3ed923af8a0971bd14':0.014565779,('ec5ab917474e0582460d7ed6d1211211':0.001737428,'3727019167ced17650ac8f25fe51e395':0.001931668)0.948:0.014379182)0.754:0.003238768)0.784:0.008549813)0.203:0.010700930)0.812:0.009518895)0.965:0.026624007)0.887:0.000000005,'3dca4f5a50555ddb326bd76535c57145':0.007091491)0.980:0.064804874)0.040:0.033922320)0.680:0.002813470)0.902:0.033752432,('167c20a330c05e3a1c713d9541ab8914':0.000000005,('35722ed6b29141dcffacd56250197cb4':0.000000005,'78e6858fc0575d054b5daea254aed2e6':0.003489591)0.849:0.003478181)0.882:0.027139082)0.987:0.057045709)0.834:0.014462159,('cd69a444050de1eb6a7149320fd05eaa':0.156308503,('bfb28e7dfaafbc2bc415eba6955491ce':0.000000005,('747bbcae029f252d6d4020001c3d6029':0.015088712,'bd4dddf8172bbd8e49389e0ccaf22d13':0.034576837)0.514:0.006503227)0.985:0.068211331)0.682:0.018890153)0.921:0.039973034)0.847:0.024726060)0.946:0.043706969,(('26067333dc19a581e07ff8e826c507c4':0.023043414,('57a680868bbf415e0e2735e5b2863516':0.003448135,'278a4ebe13921193dd7feebe2ab1322e':0.007313263)0.752:0.007174501)0.970:0.050368793,('acce70b5a33e1e9a50734e2ee502be4e':0.125330312,((('5c6c7dc1519b699e2ae368223e4a8953':0.0,'23423e8effdab876ba35ece25b1801b6':0.0):0.003560715,'f8ddf8e0aa407f22078f3c495eb4b0a8':0.000000005)0.900:0.018843135,('6ae06003a1d5c2a6b5a2b470983fa4a0':0.009975118,'a7142b976f8ca329a11583d880bb3400':0.059953655)0.789:0.020892550)0.876:0.039333556)0.835:0.034345909)0.881:0.031317527)0.879:0.027206114,((('b724607a4fc91a36b7981b16521ae478':0.000000006,'769a3b1ed7f00375f038c47a03561faa':0.034029964)0.967:0.021888248,(('33b59ac7bf646a8a5b1129313c3cd6bc':0.000000005,('899e6d1bba7c36b515dea9954c89bea9':0.014711680,'c96b2eeca996fc2ac4514e1ee33af092':0.000000005)0.912:0.003573861)0.969:0.000000005,'391788017430e60d6cbabbb1595f9c6e':0.069287332)0.688:0.005711630)0.766:0.006731146,('db081fdd5bc42d21e56e0c00705fd85f':0.117798071,('5f757b600268f7a9eb1c731bf7836883':0.042737348,(('0522da67484ee2469c371969b9646f44':0.0,'63c074761fdde94da08066b74de547b3':0.0):0.022703278,('993586de3cca5a7741c68ffe452a4a6d':0.003553573,'b6ec1426da7f01d15b3814772f6537f8':0.000000006)0.990:0.041263513)0.957:0.032890107)0.513:0.014331472)0.901:0.023717412)0.863:0.031498108)0.774:0.005395259,(((((((('641a39fe76763d79c6201b1ebd426c3d':0.015629081,('cfffdaedf396a69451acef08874e27b0':0.000000005,((('e23668542475c67c93613fa521d5c66d':0.007092320,(('64fa62e9b0921fc9bc1cf03be7402871':0.029870164,(((((('1b435cd3b5c6e3d5cbb0280d74d82d0c':0.000000005,'019f9e417f6bd1316c2fb31b124ab6a4':0.003542305)0.876:0.000000005,(('48d6a6912ae600e8b023788bb0d18d93':0.050330417,'eecaadd810f173b486a0f38bf95784b6':0.000000005)0.970:0.014936356,'56308fad9118a7f6f09b6078a87acf16':0.011160794)0.763:0.003293225)0.887:0.007223772,('2231a74f889fe5c96fa1913119f66f17':0.000000005,'13936a147be098ef04a153af8c5468ea':0.003524185)0.770:0.003441771)0.933:0.011198723,'427afdbba242e23dc2116fe7327bc1f2':0.026378237)0.765:0.003288237,('bcf1eb7be53d76088d8d80a86e44a343':0.0,'ee22f3905326e2bb8b8b6b051caf4c8b':0.0):0.014463542)0.815:0.000000005,'d454a7d888d963fbed0aaee0c09237f2':0.000000005)0.991:0.000000006)0.982:0.014378489,('bb6d71576eb62865a0ec8b95f8754389':0.033748942,(('4caf79070cb0666bc47766904eb2b010':0.007121110,'b8605fcd8541ee2873c439d3115e8185':0.000000005)0.985:0.018239624,'8143eae641bb45193f802b581dd7185d':0.000000005)0.270:0.007082338)0.847:0.000000005)0.916:0.007136539)0.416:0.000000005,('3c510c7d4d6318381991eb7816df68fb':0.000000005,'cb3be61cd04017d2d4c002abbb38dc9d':0.003527044)0.950:0.007120683)0.981:0.014580698,'53fb4cb50045c1a490dbdd8e33467c1b':0.000000006)0.939:0.007146899)0.969:0.025173024)0.978:0.036001412,('e4b6f9667db24c44cdb36353273cb263':0.074807740,('d3150e6b8394a1d01fe87f2bb1fba050':0.009899554,'3fc1305fbc554810b7ec5c8f932a165b':0.027733328)0.978:0.049463826)0.785:0.018398569)0.747:0.004286068,('9f762e31debb579df66e7524075c7047':0.118838794,('a4f7bfb283d61db64187e49b716c053b':0.053795484,('55832edbf3a0021f37899c29a7b10fda':0.010801653,('78971c3a8ff9b481ea0ad8e8703078fd':0.007143580,'3fdb3e1bc82c4c791082c27870b03be3':0.000000005)0.612:0.000000006)0.525:0.009794873)0.938:0.028003118)0.948:0.029944398)0.893:0.022201437,((('cc6a108950128a76ca6a18579a12d008':0.033016481,('67cd0d5998d2ac16fb43277ad131d4a0':0.000000006,'4c787eea76609f16d4e704961da6f7c3':0.034049778)0.691:0.008579286)0.996:0.056985230,(('c259fc2e8dba6f87273929be2e28c955':0.007102447,'14958dfaf921b5e04da1a9774bc4802f':0.011118515)0.959:0.045048931,((((('f02d4f6885373a8261b16a9261d4ee63':0.030173918,('aa42fd413878c08330acb431180ac180':0.064630951,'4b253e19912bfcb3b6253a316f0b2b63':0.025128322)0.705:0.005167767)0.905:0.015516263,((('00d40a8b466bf1fe81a4aab45f59265a':0.026130389,('c589e83621e2d830eb2c68086ed81037':0.070384317,('e9ef47bd515590be90157c92a3935663':0.004969612,'e760854810e2d1092e2da9813e949aa7':0.058469172)0.332:0.043340907)0.843:0.023569708)0.797:0.011634831,('6774049a762539b845f3b8fe17bcb7b9':0.043653710,'f488ede8040c1eb5ce5105c0bc84dce2':0.059336862)0.276:0.010599399)0.797:0.008496555,(((('d7846f0887b6bd1c3d9d539636603fbb':0.081432190,('67e5624722ca886f17876a2261fb954b':0.044628024,'b02b11bfd95f3239a0b7e595ee991518':0.041432334)0.898:0.022426388)0.813:0.013769956,('29513cf9e6d22de6eb0e101af11143aa':0.051523706,(('88d90ef3ea1ec7efab3676e334e95774':0.003512745,'0d8cfeca57bc32448e7c960421b036c6':0.000000005)0.999:0.052343577,('90584030feb42bb4f809a30894163321':0.037790674,('95c0f8f0b12c99bbe5e093fbf22b5a1e':0.023402706,('8756ff7e8a1e90bb4a9b2c5a127c93d4':0.048528582,('be5844f0d28710f630a26b7e54a1f427':0.055851484,((('a748f236eeabade8a3e6b7ec1e92edae':0.023084133,'a1dcc87a22f1a3353751e4f65e236375':0.060898115)0.824:0.017349310,('970876e6ee2a056c9752e66983eefe48':0.017444061,'7f6f0c4190b1ca744ff2a2f1d1dd6907':0.009438230)0.861:0.015344359)0.302:0.000000005,'62cf560bb5750223dacac97dec21d4a6':0.069203058)0.889:0.016348736)0.850:0.013052051)0.797:0.010599303)0.734:0.003409993)0.951:0.019894063)0.789:0.007515143)0.737:0.006739236)0.926:0.000000005,(('f96e0d4b34e7842fb0dc88b1478f43e4':0.036761649,'083d88b7c8a66955f7aed615efb30908':0.050285570)0.848:0.021305825,('f5a2437b7c8330fd139ecc929b258a4e':0.045525192,'ff8dd1c04d34aa9df3d15dfa81af8fab':0.033014693)0.069:0.012505201)0.874:0.000000005)0.800:0.010956643,(((('63e0c480de0e084bd33072a69d398933':0.023874433,('9f75efab684c07bc45dcce09795e20d5':0.012597661,'419c8903b08160ab6c3d6319fdaa4151':0.017310159)0.972:0.025183582)0.745:0.003909831,'50569bb363b1b1578e66b4b41e993072':0.046831162)0.425:0.007285476,(((('4c3ce107107c30be88543a56c8fc2a51':0.058176320,'0033d183f3ed9e188471b4d9469e1c1e':0.010201088)0.884:0.015675862,('b8ea7ba306d3bb08125a17c1770a411e':0.033687911,'dbfd697b4635fc4b19a8210677ecb4bb':0.015867759)0.128:0.007260979)0.863:0.012241974,('1908e2fb27df8bb549fcdf6adcfc6637':0.027792059,'d6d84e771aee7226ce117f29ee79ac09':0.039768513)0.605:0.001131823)0.737:0.007127845,('3aea59c948cfc6df3df2032fb1aba3df':0.032415492,('76da9bc669af27e989cfbe2b71f2205a':0.007881161,'ca2985ec7a2d3c6fd23173b23c8d1aea':0.021840072)0.903:0.020002255)0.927:0.017899123)0.927:0.022641588)0.924:0.019847222,('1c7dcfdfc54b2b9522a72ad0288af609':0.057419934,('218b8e03c945484adab4c0726ea806b5':0.014874676,('90c9a8866fc28a2a38424b6c5877ab37':0.042401481,('07a2d0077f75a65e908f47ca6b8d9bea':0.003519245,'4bb1c88905b70bb94042aaf3398c2c98':0.000000006)0.941:0.015511525)0.756:0.006322246)0.969:0.029495826)0.748:0.009757333)0.192:0.008175488)0.000:0.000000006)0.757:0.003912091)0.839:0.009261958,((('647c86742f0c76a450d40f55c48d235d':0.033684357,(('9d982faa4e4d2d75232342a728cdc373':0.027928157,'1af8fb1490a98fb82ecfb916f628efbb':0.031625754)0.948:0.023331203,('79f32e94a118e320ebc56f5a53521cea':0.018424742,'edb9c10a487ad4ace7c08ebe26d7145a':0.000000005)0.894:0.011225372)0.921:0.018413510)0.913:0.022051857,(((('eac4d09bc884ad347d7c5fa54265a0d6':0.067417899,(('79215e95cdbc96f2c267ad3dadea3f8d':0.023129375,'5710652786ffd7b7f09cb445b8b54916':0.056459243)0.845:0.015230424,'d880a89b53b1f8d6c5898c784928aed0':0.049370497)0.804:0.013566779)0.448:0.013080951,'73eb6f526944bf3840494f664317a075':0.071417859)0.831:0.012321415,(('5637ef9d19c4b1f6f6ebd9e748287c87':0.003890739,'1e2b1f0e0583d675a681ca7fd1970915':0.003248877)0.885:0.014404432,((('3b1e12d26037c86c841e182c14f4757f':0.000000005,(((('fdddf9caa3a47abb23ef343ac2b77f66':0.003538106,('d3622d0d6f4cb711a27a984892ce14e8':0.000000005,'a57174a835e2e7fa292cb4ade247f3ae':0.003507335)0.865:0.003517846)0.239:0.000000005,('54dc027fc10ae9de353f59ce2549bc9f':0.003519130,'4db81b7b3eccea8780820a58ee96ba62':0.000000005)0.914:0.003507080)0.858:0.000000006,'214e449c5d2278ae3cfbb61bad465190':0.014480861)0.337:0.003557315,('f01b4d041d5de67e1790dd24552c548b':0.0,'ce716581d0aa64bc18490bd317ee5a07':0.0):0.003549501)0.801:0.003536452)0.750:0.003615817,('b28eec69caf9489237557fcb22175044':0.063350356,(('843e98d2ce551ee4d7dec9de41ff13d0':0.000000005,('c1610ad9d8025695ad82575ca5ef5520':0.018513095,'73cf6d55fd93e5652f251006108fd274':0.006971176)0.969:0.018523662)0.339:0.002743636,('7b2ac4da6f8b02bd570a517b8a5b4d59':0.000000006,'5379b92f13eb6ba73db28ec8ef72222e':0.018223629)0.530:0.007957392)0.083:0.003937241)0.842:0.008007826)0.905:0.015973912,((('0823f3ed2ca35843d249ed39d5bd6562':0.000000005,('7fc2e146a1e61c564671924611206bd5':0.026469102,'9d44542f9e5d6afaa65338fade7390cb':0.010723184)0.884:0.007365482)0.819:0.003547616,('2d95d6dc5621a34bbd4a837d988ab8da':0.003519245,'c8d288f515d31ccb79baf2286101865e':0.000000005)0.861:0.003535068)0.765:0.000000005,(('70c6938025792f860392df65cd4479b7':0.003541904,('342cb111840a1bab8eb55b71cb90aa72':0.000000005,'11f3eab280189e73259552ff0004cce4':0.007162625)0.861:0.003533813)0.633:0.000000005,'11a8a07f502737772ab051768ced5bd6':0.003531979)0.949:0.010764718)0.883:0.011526858)0.943:0.021703422)0.888:0.012205019)0.823:0.006748764,(('007c2b889d5c33010cff4f2dfd0d5665':0.003406040,(((('705b7e6f0a29dacc585f01a937fa5b76':0.000000005,'120d226c276d5af814d5f51b48ad3f18':0.007138025)0.935:0.007135869,('4c9b0deb7b0c82dba1e8e34ff997ac20':0.010893419,('43235a25cd9bcb6ae3afd0f2bfaaee69':0.018363772,('7081ec089230c1f9a5adc3b41a8f71e6':0.000000005,('8cfba0111a975c300405df615ef78eb5':0.003532331,'078636f83069249359c487c740262de1':0.007105892)0.802:0.003512722)0.923:0.007102525)0.409:0.000000005)0.894:0.007304754)0.823:0.000000005,('290b03da088014614def3a7115e45ed7':0.003534606,'b06feef99efeede6cfde4bcaccb5e954':0.021982130)0.721:0.000000005)0.868:0.007972232,('db7c031da42f814c72d1fbe0ac388a83':0.024802386,('950f30a94a741bda106608cb263f78df':0.038441449,('a06a8cb44b9aee9eaa0633d554707f6c':0.000000005,'aab692c21fcfcde594f2d8785d1f7eff':0.003541002)0.896:0.008411229)0.000:0.000000005)0.803:0.011049797)0.790:0.006554070)0.881:0.009612994,((('1928336d81416a2669b04431a917c2a3':0.003524383,('209d2a7b32e4fd9500896c1910760c01':0.000000005,'56b87b494782a8351bd794e7b65c55ad':0.003505763)0.919:0.000000005)0.893:0.010764944,('e8e383be64bb11f9f4753222b86d2ee7':0.009887142,('c045aa84b6fe4e0133753f8f66b5ef79':0.000000005,'fff21dfb73f56486ddfbc662972858d5':0.007138027)0.998:0.027303675)0.852:0.007831009)0.880:0.011531265,('7f38f52f231aa491a7401bd9b4f67550':0.000000005,('fb8cc6bc3f235d52922dd1f4a6c66ecb':0.000000005,'6422bcc6cb051db49c920a8b8782f104':0.003519245)0.867:0.003531408)0.986:0.027549692)0.872:0.012997229)0.900:0.014330647)0.720:0.003845957)0.797:0.007449102,((((('4d051f0eb31f93efe200d80ed93994b3':0.000000005,'c5f440b3e203527c0a5c92258d6cdb2b':0.003541001)0.663:0.000000006,'160b4cd1d718c5ee3b72e1154d38bce1':0.022090638)0.938:0.010883646,(((('bd07240bf43fd018008b00520e98178d':0.007094622,('6a92a5358dade4afd4280dfe4bc66aa0':0.003519246,'8a99025ba9415f84c3820348289ab75a':0.000000005)0.841:0.003521226)0.788:0.000000005,((((('f96c2ded115b2b32038490c3ff177297':0.018440544,(('126f9fc44886417c1f8604136401c0be':0.009471961,'dbbbcf81a1dda076c67467f1cb0a095a':0.004932151)0.945:0.015071299,('8e51700edbc57b6159a2626f80d9f265':0.021615160,'fc2c341399f9cb7fcfc253af1009ec20':0.015885058)0.836:0.007360295)0.859:0.008401848)0.475:0.013994436,'e6650ffce09bb0874625f36c4e30c135':0.004489020)0.887:0.016654859,'9ce80276f73244abe6b9abce0faa3357':0.005751472)0.687:0.008763555,(('bafeaf476a365c346c6e1fc026bd3a3d':0.011197963,((('4f665ac1cab5ee2007fa30719d0e8cc1':0.000000005,('93106d6b6e498d00e86d17e1d22f0f69':0.009588222,(('7943954be46a75401ec554dd74c413df':0.000000005,(('7867e91f25046facbfb2a4b80f71d200':0.000000005,'c6d7aff523921142e4bd43bb1d9518e7':0.007087224)0.996:0.030074010,'bf57d4f76b5d9ac498c056520812b60e':0.000000005)0.864:0.003516810)0.995:0.018189988,'d8a44db08ac100f77432e1eb281ea7df':0.000000005)0.637:0.009552860)0.888:0.009601738)0.818:0.007093287,'69fe722adb91a63f210441963ff5c4ba':0.007243883)0.770:0.007298370,(('5984643effb52512ea7285c75a6c4c60':0.0,'ee86eea1213f61db783f40c02a0661c9':0.0):0.000000005,'b466987788fc81975749a2a3394afb12':0.003531408)0.881:0.014532915)0.329:0.010836091)0.876:0.014946878,'fbd262a4d0404b8a0892d378649967d4':0.010960788)0.863:0.009402663)0.902:0.014960319,'40af2284c455da0b74e80e5dcf88e340':0.007219808)0.850:0.011111060)0.749:0.003685109,'ac03fba0c1cec392f5c7cb3374bd913a':0.025907077)0.498:0.003526683,(('7b41a0ab4e87bbad065c29aa30496a2a':0.007095030,('2d1d37f0a19b06ebb589a5874ab60a03':0.000000005,'60711349b0367631f48988970740c3c5':0.003524385)0.722:0.000000005)0.778:0.003535129,(('649b3bbaf1fb5465dbe63b078ec6d3bf':0.000000006,'db2f22726ba310db991fe4c8062ff71a':0.007068598)0.831:0.003531438,(('a04ce0b64f73a7ea0bf1329053db5f3f':0.000000005,'d3cf043d5c89e28157aa427477a9633a':0.018319145)0.262:0.003519020,'67dd5f0ea08cc38c8ba930f7d96311fe':0.003524287)0.302:0.000000005)0.863:0.007196539)0.981:0.018675385)0.836:0.007335707)0.770:0.003647005,('5ae862b302525411fd345ad29673374e':0.019329741,('0e45a321f51078d7b0cd621383644dc7':0.025694684,('d1c9913d05dc5bd88a13337f774cfc91':0.007686769,('1ec12548cafe627d1212ffa9f9ef24c3':0.017362373,(('b68aeef39e5103a9624ffed1b8aaf482':0.000000005,'8ea078b7111f80ecc46f2f5f32f6c487':0.014366335)0.945:0.013806017,('6c75f23d77551fded2124966b930f2b5':0.003755337,('50ce088edbf916bd6b701e271a2e16af':0.003638975,('44330118a02e3b5ee740c64c3371757c':0.003519245,'c781b9f1fa15b1f1a6a5732dd3f651bd':0.000000005)0.960:0.014584290)0.643:0.007088581)0.890:0.007977375)0.721:0.007874070)0.832:0.007892023)0.517:0.000000005)0.950:0.019044928)0.825:0.006695052)0.755:0.003769753,((((('8ad5581da202269185946aaf63c909d7':0.016748868,'fd1c4096680677755c094be5c6cb0857':0.069139311)0.982:0.048576459,('1bb76e98bf8bb8c6519d5251a4cca2cb':0.006991546,('4467dc895d6e2a7ce54bbdd4ec72d563':0.018175662,('fb1aebbb8772896e2d8e1a48bf13d81e':0.000000005,'93f45c35fd185f8ae5093e61308bd37e':0.003505924)0.751:0.003346261)0.872:0.007403635)0.861:0.011384121)0.779:0.003767116,'d3f2aea09981b98b72e0984fd1d6540a':0.010073432)0.958:0.014841693,(('d5ad95e4f67a6ebbe4e846f8a1b5993d':0.007719670,'64147e1ee60697bf1e0653b0e702d02e':0.014021807)0.949:0.019497817,(('8862b168daeeb69d8b7d2fe3fc4d1767':0.000000005,'1669ef8db3f67aa753c151c5f027f5e0':0.007119108)0.778:0.007138299,('d1c57ead93a1ececec75471f78f9d01b':0.000000005,('8876ae058140f0d9ef004e79b236e2ef':0.007142693,'27b3502db7a48e69ab025056791a6c13':0.003513644)0.781:0.003553836)0.000:0.000000005)0.902:0.020770158)0.743:0.004101542)0.992:0.029712053,(('7b8198427618cbb905e6d443f0ae266e':0.003284955,(('79b314ccfd265fa21b5fb8b012ddbbc3':0.003512741,'69da5796e67a0abaf984cf6110a884d3':0.000000005)0.363:0.013842461,('13d5cfd0220bd3bcdc6be9bdc79e49c6':0.029685245,'893c25a750148fd219c65933aef77611':0.013670502)0.875:0.013296765)0.464:0.008610348)0.000:0.000000005,('494317be9187013e272ecacd9520ef08':0.000000005,'2b6b4549dca255b65da9aa45f3467946':0.010809031)0.915:0.011222858)0.733:0.004403151)0.816:0.006726432)0.766:0.003606835)0.955:0.017341001)0.203:0.007111152,'c216547c25705fd8f78faec24fd431be':0.038509089)0.860:0.020650759,('e61a5809c690bea62f9f62c0be04c3f9':0.000000005,'50deb2b43d382ff4178d8f14920a09b2':0.003563975)1.000:0.092505667)0.055:0.017746165)0.882:0.031736335)0.742:0.007322020,((((('9079c17e2642e0ffee9054392494c2ef':0.003531407,'17ed120ef103aa4275d1fe3741d5165f':0.000000005)0.887:0.013212374,(('266eaecefef824dba9127ab07175b513':0.028344319,('5664f52f2cb7138f90471850bf92620c':0.023829092,'593e729a005b9cc40b170a23fcbe69f4':0.010111821)0.372:0.006623302)0.858:0.009686721,'4e3d7a461b2c3f1551d93d74ed1f2b56':0.000000005)0.769:0.004821973)0.903:0.019308255,('30b2b6de02b7cca4f80b7637eab4dec0':0.026063860,('faabff7ecedc836be4d5d823168f2e23':0.009647857,'716684e25d766aa843098181a105c6c1':0.037285412)0.969:0.038414972)0.797:0.008824452)0.991:0.066266968,('a22c65dfa87ee330428711a95f6bc6db':0.123099921,('12e01900ceb4c7cf5d3967edd6b8fe8c':0.030323442,('ccd6ff89c937522aabacfd18a7307358':0.011395538,'f8fd5f818e32f6ff0801567758bb52ca':0.074561257)0.536:0.008266696)0.817:0.043166890)0.874:0.033024120)0.846:0.032502772,('1eef66bfbb56b494e3c0043179f2efb1':0.031675998,(('1161d504f1eb8e06832c80a664ab26c2':0.000000005,'1130fc7da4264c8870accbfbc6c457bf':0.007244327)0.614:0.003598711,('6ef35767bb4a409d7529d097761a987e':0.009022643,'893bd20603f58e8488ddfa8f84bff87a':0.064483956)0.899:0.013370710)0.944:0.030134835)0.926:0.027187498)0.899:0.019479586)0.901:0.016903719)0.000:0.000000005,((('4773993c3ad17dbdb37844d73794159f':0.000000005,('46a43b2d7a8473aeedaeb63498e14bee':0.018666418,'18d2005a320653d957198e450f14c960':0.023775491)0.966:0.023809084)0.000:0.000000005,'d6cab129762000bbf37a901dfd906afe':0.014627787)0.707:0.019103835,(('b51ac5797fb2f6a4c08365aba67e7e29':0.000000005,('04aa6866c1c9d9777a8ac3f61e507d48':0.000000005,'eb3e5408e48f884eb3ef831ecc8ccde1':0.007160312)0.865:0.003571025)0.936:0.017709364,('71d45b222346642fda891a67899f747b':0.032269457,'d67c365dce47104f34fc44ca059d411e':0.018436523)0.909:0.013393536)0.821:0.009908018)0.970:0.029773639)0.835:0.012039529,((('0b8619212bdeb1f8e363eebe7abd22ad':0.007052274,('7982c7518dfdb4d7033b4d765c937acf':0.000000005,'b433da1d7fd53725273a080284c5e07d':0.010892863)0.955:0.018914357)0.978:0.030872420,('813e421bc78e25fd5de6a6c8b2ea6b84':0.029348145,(((('30ad106bda508e231e7004ee6b7c24fc':0.059415144,('2fdce6b0da43eeef69cac8e54ac4b2bd':0.008059384,(((((('a285136eb52ed887013aaa7917ce5051':0.0,'3a9530b53de093caf9458593bdfa1840':0.0):0.000000005,('7c9206856c29b1dfdfff003b15b3429a':0.000000005,'93ea8c39e304c38efdd93257dcc1da96':0.003590318)0.847:0.003597831)0.412:0.003576370,'8abd6ae71769f16ee89cf40ce7a8a4e1':0.000000005)0.947:0.010967148,((('bf1f3259c44e8a920bef3b0b426370ef':0.000000005,'61262788a9dc805f78e936941256c9eb':0.003571025)0.944:0.000000005,('9729cb06525053d7f72909a39a0648b4':0.000000005,('6583fc07ce3593c3d995216d52f7b840':0.003539530,(('164c0f960a6306e03722cfcfc0d3e48b':0.007216389,('93bdb475c01906a9a636762c69ab7f88':0.007320304,(((((('b47246f6a186d9c562d34189bd4ba4bf':0.007244451,(('1996e8d6ee8a3da9d0ff3f72b923a828':0.000000005,'8562afaf3955423d4eda6d71b8b277d8':0.007081676)0.000:0.000000005,('56ffc3a1273668bb1918767428fe00b8':0.003541001,'de4d7cb90a6900cca0419e0989b18afc':0.000000005)0.929:0.007081677)0.847:0.003524384)0.396:0.000000005,'73f9f40df58f53080587b3e3d73c6161':0.000000005)0.860:0.003519244,'d5c0420b34ed1d1ff2b91bc8912d1b5c':0.000000005)0.771:0.003495381,('17ab7f8b968c9a763ea0253bf8c86a4d':0.003412641,'1d584f87380788311fd5711200a6d10d':0.014872221)0.335:0.007403524)0.770:0.000000006,(('16ab9298f3d7f93f8ac8598c124cbd18':0.003516861,('ba0f797a445ea2108d3b0a348590db0c':0.007074129,'558e7711d4ded1688aa9766934b4c7ab':0.000000006)0.209:0.003514440)0.784:0.000000005,('f723a023db62402a1f14842d4235455b':0.007124744,(('7b8fe6ced40068312b04832e57b94127':0.000000005,('1a7005221ff5787e6787f3c0964400fb':0.003538868,('ce88479c67c424bd1b2d977d099ce325':0.003538952,'8f7bc6e2cb8d4aa928d3cbfb9cfe4676':0.000000005)0.000:0.003540473)0.635:0.000000005)0.913:0.003515488,'d25a34f1163badbe9f6b7ec67a4e9559':0.000000006)0.765:0.000000005)0.866:0.003539548)0.952:0.007125737)0.909:0.007239907,((('37e6064d2ca6dc36bfd4a01b0ec3d4f2':0.000000006,'bdfb970b8e1ecedffb9c0d90755ffa0d':0.003515490)0.843:0.007087226,(('ea8d6d2a372ad40a0dcc45b1796dc043':0.000000005,'7e6739b96681305429b67889c370e87a':0.003515489)0.715:0.000000006,('8c5bb7f485e99f28c6c5c0bf440c226c':0.000000005,(('54e920999a65a173d3fc598d9df4097f':0.0,'3df114ba7155cd813a4063bb23f302f7':0.0):0.006604431,('b75f4e4be1ea661ebfc56b87813c6a4b':0.007081676,'32d96690bd1f87f5c5dd80068732bd47':0.000000005)0.780:0.001977150)0.780:0.001984164)0.952:0.007087226)0.522:0.010748172)0.561:0.000000005,'825e219671d91b78e74128cb5be328dc':0.000000005)0.760:0.003618872)0.769:0.003318325)0.937:0.011211754)0.895:0.010836500,'387c27b2c3cbbf539a806c7ac30b331d':0.000000005)0.798:0.003519441)0.784:0.003542168)0.944:0.007166930)0.983:0.014522973,('74cc57be7007a552d58ae1e879fda911':0.007228358,'3abc56aeec70cb75c23a7fd0c3e84ee1':0.007227797)0.876:0.000000005)0.547:0.003570451)0.685:0.003533308,'511dd460a520fca8a04f4134e4aed899':0.000000005)0.912:0.011939390,'4be0e6cc7d342331cb75106993a76388':0.010014221)0.850:0.011450550)0.908:0.021133582)0.838:0.012729270,('42b8b63ce8e69866104869698a1dcf18':0.025757614,((((('5d5022b13eb3eec0050a25ccaf7f6344':0.026272589,('6b65edd15162c98e28aa11c12785d096':0.018960468,'6e6d2835cacc34359bce5aba89dc4e0c':0.056894810)0.698:0.003835396)0.898:0.017822903,(('62bdce3ccbafc7407ee0c771230e2ea8':0.016087605,'3336d0209d3abeb2ded95108be85f586':0.051438061)0.913:0.018502581,('f85a6fcf4fd5992e27765206b8db58c6':0.023029495,('1a0c68a3d272e326b03654e6aa998c74':0.042449033,'610112b6c4ea7da0e407372aa19678c0':0.013249652)0.950:0.031252946)0.322:0.008949842)0.674:0.013052410)0.725:0.004306926,'bbd81a6dc842b59f7f91fc0e91348f8b':0.038115037)0.790:0.015078330,((('72c010441131154dd27538142db59476':0.031793486,'e59ac21ab8503ce4b0f5147de620dbdc':0.052866118)0.873:0.022570708,(('ce1bd513469cd4ea15148d5a90a2fd7e':0.012775796,'8c40372a900b60ec3e732e4b9f2c00b9':0.098313780)0.889:0.022823027,('2f3d38fa6823210235b18b3eac87f308':0.094639295,'7b7ea7ca61a20c173e9e21119fb5dcb5':0.050908635)0.810:0.031303723)0.502:0.012927067)0.913:0.021589543,('54d01b942f9df4bcc02f5479540d356e':0.020905243,'0221bf60af16ea1ec3a19b8fdee532e4':0.029314251)0.625:0.009444697)0.781:0.010574583)0.411:0.012924370,(('022005c59969a84e9c26631570a0b3e9':0.037318977,('44a1229952552b93af6a28d555c59960':0.028322869,'199c7a0830d25336c242af0cc4b352fe':0.021335805)0.919:0.025615191)0.947:0.023369051,('930f65c4c50efa852ca4e1a9b16b0584':0.021044159,('50f385c181525c85af716fc1f6408261':0.024964701,((('c18342eaf58eb4ae7e3b1b5acd5fc930':0.000000006,('1b111a2b768fa4b0942a583f9562ab6f':0.003571025,'6f1acced39b12a87884da054622d84f9':0.007160115)0.898:0.000000005)0.978:0.000000005,(('8448f0b0a151af03b93aa877e0e6dfd0':0.017276359,(('7d69c33dba4660f2eaabf2c1ba4c93fd':0.011535315,'ade3fb716b5841b695cd8decf82dd5c3':0.034869766)0.874:0.010768194,('ae92aadceea1989fa06aa314188aa823':0.011081147,('74622922baf955be3c3d73a5aec66e55':0.011044180,('0f4278767f461a1df87cb88e083d950c':0.000000005,'90b64fa1aa9ca7929481554bd00646bd':0.000000005)0.758:0.003523173)0.880:0.007488891)0.754:0.004667698)0.840:0.008877595)0.870:0.013826959,(('2308b53c0d1c7958976087932aacbc13':0.003590318,'b9ce5e80d8046703d204eddcf74b10eb':0.000000005)0.874:0.007934689,(('76cd45c9bf3f5e95f4ab5f2907f18446':0.003681240,('ed161afa681b43efbf6abf1d7817b283':0.000000005,'44291504eeb1bc13a0ea4c829f285445':0.014655407)0.957:0.018823578)0.882:0.007577693,(((('79ed7dc2addf15c3599a91af6268157d':0.000000005,('8c65d4753b0d414edcda20810db8f493':0.007280665,('6adba91ec2c5619b4c0cdbc246bb45b1':0.003643501,'71ce4c14edd3b68b706695644695cd27':0.003544662)0.976:0.014817013)0.843:0.000000005)0.439:0.000000005,(((('fcfe3cf1af92e59ae5484e416ae246e4':0.004017240,'968d5b40a0999cdf4aaa3262a1863c7c':0.004115369)0.923:0.014016462,('6e4b50a611f333bfb12f3b9a4a9e8b61':0.000000005,'8862b54a0663d2a933430cc3b65ba54a':0.003590318)0.882:0.007416236)0.854:0.007361310,(('c2a9d4834022dd841235bc93fbecae12':0.000000005,'a652f496fb4f9105e6797d717c3926ef':0.000000005)0.538:0.000000005,('443a4b2e186e12e4c97202739ecf18de':0.000000005,'83d5fdf1f598cb3686750b0f4a1a1a76':0.003565532)0.879:0.003573861)0.876:0.003637693)0.772:0.000000006,('9e38c223df0ad2263e078ab70fbd1c2a':0.011077148,('6b6440cc3e11c176edfd9da3d5222905':0.011161440,'419d875a7c9f863d4c8fc6cc769642d8':0.011151192)0.751:0.003427062)0.523:0.007324073)0.874:0.010874829)0.875:0.009932797,(((('987869ff61a2f9aa291a016392a0b72d':0.000000005,(('3673f1d5d522591e5144d23210e599b7':0.003571025,'ed3a74a42ca51c10a5c5b5630e345cd5':0.000000005)0.919:0.009695786,('6d9ae5499cc60ed21dc03ccbe6219b7f':0.0,'53bf6152edd3e754c0517f44933a32d5':0.0):0.004279052)0.820:0.004282073)0.756:0.000000005,((((('21e8bf449b25d3e2576858af676cae6a':0.007766939,'25f53abaacc7d373d4a15a0763f6fff5':0.027046230)0.429:0.000000005,('1c778519615057ad2f4a74d2b8457e97':0.000000005,'22221f791bffe409ab1e2ea4dba52d4b':0.011046440)0.786:0.007059265)0.883:0.010685796,'b34cc12b32e93bb687ce122586353b8f':0.011753081)0.842:0.007789915,('3a1f6cf796f41320f8ec9c35ed163089':0.000000005,'5febe7949a4981c5b02e5ecca4d32450':0.003591129)0.720:0.003033836)0.898:0.007995641,('05229c2abe72d9349b7840e06c51a376':0.003601597,('fab4ead06261a3372003e41c90e8a028':0.004786549,'1e7808d3462d49317c9bcbe880a8cbb3':0.004785213)0.948:0.004923364)0.784:0.003641530)0.388:0.003595618)0.825:0.003591174,('d39d0f6fe627946b2ca45c896cf88d6b':0.003571049,('9b37dc6429783f397d7362485a4f9873':0.007172805,'31bcf0a5168e76f7e320deb6bca05160':0.007216346)0.478:0.000000005)0.863:0.000000005)0.889:0.007186885,'79762c8419ecce48acbb5cc0be239c9d':0.000000005)0.390:0.009742851)0.853:0.009700488,((('bf9305f149f26fa39b10e3a40b5cd2f5':0.018414805,('eeaa37807c2ecde843731ca84f9903ed':0.000000005,('d58d89b0f362fc6240e8808ec8b5cb88':0.012395856,('6ba46f2b5eac60cd35b997c34e5e1c6a':0.007316011,'a376d75d9316a78c55c52368979de9e2':0.014936469)0.916:0.014866218)0.760:0.004117910)0.389:0.000000005)0.818:0.004027619,('efbead6507efe8f28fac9a0453c02d40':0.000000005,'5a34853b101975f61d8ca4aac3d453fc':0.003590318)0.775:0.003572392)0.768:0.004014886,'ef98cc2984cd3ce0ca6a46589a6df194':0.003605372)0.878:0.008476570)0.861:0.007410215)0.757:0.003078647)0.929:0.016288965)0.778:0.007116346)0.936:0.000000006,(('1f5fcd3f2cb1d8d3e125e06d9cc9d778':0.003571025,'4286a480a9c987503b26e15b7eaa7016':0.000000005)0.934:0.007160116,('12016efa3bcf3b0da45b18a8b5ebde34':0.000000005,('5bbfe6bf7cb6b3516d91d77476ca0def':0.003556070,'8d36c6d76789249547533453617edd87':0.000000005)0.920:0.003556656)0.069:0.000000005)0.884:0.010856682)0.528:0.025209354)0.549:0.012963029)0.849:0.011792443)0.721:0.004120475)0.919:0.024074427)0.921:0.029799983)0.928:0.031156398,(((('9ecfad7b8f00826b7b97945dfa573498':0.085867966,(('c0f26d58b1d0105a597b5ebffe5e64ba':0.000000005,'50c9344bdb783f93cc89e4f168326246':0.007105108)0.831:0.014302121,'cdc2e82900fd1c410a2386b815cf7321':0.068365102)0.000:0.000000005)0.175:0.014989739,('ae4b110bdbc7c6d27fbd23cb593db2fd':0.006062381,('08b5d7ec7fee38dab67135e01e90da07':0.050109852,('14e90314720ebda6bc117860e96c44be':0.000000005,'423bff158e8f87ec66ceca61818d72c7':0.025393062)0.973:0.000000005)0.859:0.012851785)0.976:0.033891019)0.976:0.034390588,'66e6f12a91c8882050307b2ec698cf84':0.018956096)0.276:0.009770408,'e9d5bb620bdcb72191708b4f6350e5a1':0.005194335)0.977:0.051626147)0.951:0.031924899,('18cb7a33b96c14b36ef205a689b8ac52':0.039298362,('652ca315111c092484999232c7204533':0.029419151,('a9df6034f6717d58552a927fa73d7c14':0.000000005,'c603a20a7aa86bfbbb99aa42d1589946':0.003509277)0.943:0.000000005)1.000:0.085423530)0.834:0.015866563)0.000:0.000000005)0.401:0.006519839)0.661:0.006069229,('66e136a11056238f49c69407806769c7':0.025959694,('7e69c9290e03e6db98ad28bd26540387':0.035210650,'e2a7575f9cdb4e4e1520b7cdd3bfc8da':0.053729714)0.968:0.040408233)0.964:0.040659793)0.770:0.009057300)0.864:0.015354570,((('6c37919595d835cd89d8cc306884d040':0.057013144,'99f173509dace517e130276a674e1b93':0.163830310)0.982:0.072725681,((('e7da9349a6872fd10fad0cd6c974ca2e':0.040674562,('b343caf2711d1824a4085e1da3ab44dd':0.056083108,('eaefe25c913e4299b48792961c758f17':0.030941297,'70df357f593c3ad0228b0d9dac0483b1':0.065243778)0.747:0.022147775)0.859:0.014982232)0.766:0.009895662,'7d404f9276e8c5c0315f94677218c35a':0.060387756)0.670:0.004790917,(('9d7271e1c49c2aa360d734f9061dfe6b':0.055899943,('4f4e2ca3ee26d0884fa1615eac051cbf':0.044968675,'59f9953ef6e27354c7d6604b318dbb8c':0.074544436)0.938:0.034444873)0.763:0.010422164,('2f5885e650adb7e20260fe59735fb401':0.055176793,(('9bc17c40ce6bf488cf78ffcaf1219028':0.000000005,(((('d4cad2c5db2b36c5c8300bb4cb681a5c':0.003531410,('edbff80f325a90217ae603a08363ccc8':0.003515488,('bb4b27bff71e8681569504db2c3fcf99':0.0,'8966d3d5d5b864468eaef7689e1c9f8d':0.0):0.000000005)0.186:0.000000005)0.759:0.003518437,('4c687e9abe11199b993e2ab668384d5c':0.011065077,((('39a647a86bb3c58acba6503b65984874':0.018305356,(('249621361237480fe592ee63989393f8':0.0,'87241688fe66505416dc9e9b8d6510bc':0.0,'06c648cd0930176d4c772fa13bc4d4e4':0.0):0.000000005,('fecd78f10ca0ffdc793be60dfbec59b2':0.000000005,(('1a5139c0b2bc393e9fa3a84bf37b1bc0':0.0,'da88d8677a4ba67fb2406c91ed1fc1aa':0.0,'1878c877726ea800913b57df800be272':0.0):0.003512745,'5a94669418895a35d25481d08fa5a063':0.000000005)0.886:0.003512745)0.862:0.003510743)0.944:0.000000005)0.634:0.010905723,(('bd4e1d34eaaea825fde99fc7d1474b0b':0.000000005,(((('1231fe764d13adf707872ea7367cfcb9':0.000000005,'993b9cb84055cd6e6d68b654f1a990c0':0.018361518)0.062:0.003512080,'0d073a7a9074682a55c1a6b669a6d898':0.000000005)0.973:0.010830739,'26a5a027d366d7b897d92f066863db20':0.018073742)0.967:0.000000005,'4aa92f662cf0901b713fd07be7c2422c':0.000000005)0.852:0.003505764)0.923:0.010856854,('f43b95d7b10a6e1c9a52c7b4c23ad406':0.030416430,('0f18cb0dd01802fb24bc5c46ed148a66':0.003449452,'0132713b12c49c3e8c08f1fe7581cd5e':0.003619973)0.917:0.011336890)0.736:0.003157606)0.851:0.007432932)0.967:0.018564862,'2b2fb64a0007bd0abd07087f3698f9e9':0.003561811)0.741:0.003375107)0.890:0.007385713)0.806:0.003530283,('90838e630e353348db2d00ee1d740aa5':0.003539533,'7acc988beeefde59b7623528e2f05ef1':0.010782323)0.728:0.000000005)0.683:0.000000005,('e38bafa6321bd4ed4b15f934c3eb652c':0.000000005,('c122cab89c845e6e3f3e3cd43c85f881':0.007111484,'2e2a30204aa04774fcdf0e7096992670':0.000000005)0.788:0.007105110)1.000:0.054683885)0.736:0.003533049)0.000:0.000000005,'308f81044751846da0760d4862e3f578':0.003519244)0.949:0.024789791)0.863:0.011238271)0.765:0.016178242)0.237:0.020566715)0.980:0.053998727,(('06a741369560a0c4a37263dc66c3c3f8':0.012338968,'9a3adcea88b2dbc1f121c53b1e8ce0d8':0.029653576)0.999:0.125289308,(((('9ff76459f78ef581cf24329d7ef78bf9':0.003327372,('1cdefba13007859e4ad8a29c3aa7bfe0':0.000000005,'2c9212cb1705ef4781f9501f6506f8d8':0.006923129)0.896:0.007116543)0.863:0.007519087,('621c4ea329b5a91de7d5d6087c192d1a':0.020320141,('9e7d9d9f77102fe972569f9bf163d9d5':0.000000005,'6cff751f211898c2fea8a12263362f2a':0.014205409)0.883:0.012116991)0.756:0.006785875)0.877:0.011199856,('4dba3f31091b8430e86ce9539a6b4d75':0.012390451,('107caa406fa46fc33155b3b692571a8b':0.013878308,'05e04732856b192bcf744fe57bd391b4':0.014830897)1.000:0.080376050)0.217:0.013345100)0.987:0.057502547,(('99fd1555dca129b7c8a9fd53f53fc775':0.007016008,('5c4fa51a28b8a52935ddb53049b49818':0.000000005,'ac95b8e5efc4ac481dc0518db72137de':0.007009105)0.000:0.000000005)0.805:0.011854112,((('4c540af8be029927a2ec3f243f4ff7d7':0.007028886,'23fcfd53fc3f32013c8fa3786daf3fa9':0.000000005)0.997:0.044346108,('bc625cd23b73f7e7b400d59af91b2745':0.046443746,('7840ac2132f9c4e4711811f682766641':0.000000005,'777da83a79995379a7781431f2d1add8':0.007039006)0.979:0.028633084)0.729:0.010779675)0.000:0.000000005,(('c573c22c43d71db13eb45efbf79b99fe':0.007076278,('26053a176ff0924c5309942ecbec1510':0.000000005,('b5aa6be4b56ae961fe9eae087265cd6a':0.000000005,'f6523021953e7db8d8db558463b3b5e8':0.003490808)0.947:0.010648397)0.349:0.007066616)0.928:0.016790994,('5e81da9d43b107446d98ec30ddcf66a7':0.023361105,'09c9ae76b443632b5e77747689b27ac9':0.035173485)0.792:0.010708375)0.927:0.020139212)0.186:0.011874067)0.944:0.044296021)0.882:0.028996129)0.618:0.011661049)0.832:0.016078061)0.887:0.010901576,(('0c0d043178cd86b81f697a5f38c458e4':0.036191025,(('b3a17621f976489c25088b13416977a2':0.021103592,('a074756a157b4c84f2090d2111556e36':0.000000005,'33d03c08f75fcb067e9a4227999a2d27':0.003508212)0.917:0.025113653)0.999:0.070236021,((('f992d6eb97af939f985e4dfb5f9c4282':0.003556867,('007978dab7aed7eb4d5ffff337638bd2':0.000000005,(('14b2cd25897e3bf44bce794517035973':0.000000005,'116ffd2d517f55b221e47eb78e4b6665':0.003519244)0.940:0.007119107,'c6ee06f7b74f01074f920867902a02a8':0.007079671)0.055:0.000000006)0.791:0.003557054)0.416:0.007213178,'c32199f1d82f577cd8dbb937a17efe21':0.003524375)0.000:0.000000005,'12bbc91ee042a7286fd4b6df9f6f2865':0.000000005)0.360:0.005952960)0.884:0.022688824)0.973:0.034736613,((('f1a0f32f2d6051188295e918bd519cda':0.003608857,('9bee833ffb4973d4ee913dfed0d3e054':0.000000005,'6eb1e1cbd67470f41006198586b4c9ed':0.007024937)0.773:0.003376863)0.928:0.013840081,('537dd53b6b8901bc53f10701ae63eb40':0.014553552,('7c27594fb8cb34aa703647d4f7d2dd0b':0.003481746,'7bd1ca8cbdf7e3e38026faa698891cb2':0.000000005)0.858:0.007009807)0.755:0.005239350)0.852:0.011618154,('26135a2a1ce57900e7e9740fc0454050':0.020435030,('882f227febaca5a80897ec48e54a6072':0.025602813,(('cd3d10bc7e5c92394b060d9abdad227f':0.003530840,('7e58959826c13726da10fef585d14719':0.000000005,'2d68d7dc83bf3bd3c11d8ce93736639f':0.006959583)0.782:0.003457933)0.148:0.001662744,('73411efce14aee71b95354ab38d430fe':0.000000005,'734bc2bb673ea3da318268286408c9eb':0.021466663)0.952:0.012670544)0.809:0.007626589)0.991:0.045506363)0.961:0.029327994)0.955:0.025469789)0.596:0.004291251)0.000:0.000000005)0.420:0.004646229)0.805:0.009246001)0.779:0.004626826,((('478986d6e493df14fe84253637d7ac00':0.466026803,(('ea886b8b9005ffd5765487f878ec211d':0.395615258,((('30d31c34565aea5f703a4b3e3cdfae70':0.096839022,('ab434d3d1f6294fd1fde16da4bdad86d':0.099521184,('586f3af0a309ad1c09522b6d29ccbeb8':0.026512414,('32bf17cd84c7f9b09d277106a550e004':0.014810476,('0790ce6f990d8e3db9c866b2cad58e43':0.021732676,'6001cd1d425d0b23f177673ccb11662a':0.000000005)1.000:0.065553571)0.418:0.020260066)0.832:0.019026918)0.484:0.022752142)1.000:0.162653566,(('0e14f0583cb46a93f900b398ce0a13ef':0.004326866,('40caa285f80e5faf0fb00e44c779dabe':0.002156666,'5fd30e92bc755a55f3ef78a47bffc4f7':0.000000005)0.881:0.000000005)1.000:0.143323400,('83d56b1a64a6850b16bd3e0eafea91e1':0.089352165,'f312ecc0b23734586b7552dd0852012a':0.125595486)0.730:0.033550681)0.849:0.042560793)0.571:0.037262831,('03ac767d6c97dfa2b29feb863ec4ddab':0.218248830,'b2a73cb9ade9ee875aed089458b75cb6':0.385328556)0.498:0.053966033)0.093:0.181684902)1.000:1.182637921,((((('e3c325edba3c679303d8768644a08a68':0.110976143,((('91b07e6620f26db303b4f05eef4db92a':0.014362415,'bc1eb78cfc8e860442147fdd8d50d4b2':0.007423465)0.969:0.040378077,(('1a5c8dfccd9855eb9f3a0b17e06001ee':0.000000005,'b4b2d35c00c3f52c59d039fd8dfbf827':0.003536550)0.923:0.010835821,('33464ffb1fa60791761c8321099ffbc2':0.017443236,('883be1b07f856d2af773e756bbead77d':0.003444680,'259bd473d7745cec8cdf3edd27eec429':0.010934159)0.885:0.009476688)0.893:0.009488631)0.722:0.006108969)0.998:0.080434342,((('9a9487efba25a5d1e7b49824e1f0bbcb':0.003538557,('f9dc402a3a24b2e8033d9f11c7d515df':0.0,'4fe7495fd3980fd8a022ec88691ea387':0.0):0.000000005)0.958:0.018369518,(('74f29cf8d4d495f07ed3778afa467b22':0.007152078,'9d39e438e8d3b1920fcee40538c0bcf1':0.000000005)0.997:0.050412836,('f59deef77b365c6d5110c2e463b88eba':0.010839086,(('653e66f40d7f2b71061453f35b1d8719':0.021851463,('70e6718669415d0906a6b13e65f18a5c':0.000000005,('abd13db985dfda1f11a8d1e257bdf0bd':0.000000005,('f8b45974d40e7e7ddb76cd9064fae51f':0.007241900,'54f1cc5e3b1eb397182e6e2ce6de67d4':0.018661649)0.360:0.014771625)0.997:0.037158878)0.398:0.011088112)0.940:0.015246256,'f354b623288a65e9c15d6b9360faeefc':0.026427916)0.724:0.003184832)0.322:0.000000006)0.803:0.010719715)0.979:0.037520096,'b3e0376172396a40c7851fe7cc35968f':0.071075388)0.297:0.010748021)0.897:0.025517338)0.848:0.016663730,((('54bf78da12fbc88cc5c082ea1ad0133d':0.042889311,('7effdcfc25c99ebfc2f0a769dffabc64':0.006451977,'eceaa8677117afb4d500ea318327e3ce':0.000547753)0.480:0.010420662)0.723:0.016192845,((('9fbfc060027e264a696c7e62fdd8cee0':0.008180949,'a526692362c86fc2bb3f386051df75f3':0.009894835)0.908:0.022039903,(('b0b6be6ca277b1cb9e5019ce6f724c3d':0.007342604,'e96c590da803757841ce549e60646bf9':0.042725643)0.733:0.003854796,('4746c2d7aeba6b3d8b22dd46df1da8f2':0.007295380,('9b37673b12e529d1b9392a62c963404f':0.011055492,'f95dcc73db5642689990f721df98cfa7':0.018379819)0.902:0.010947545)0.830:0.006831485)0.705:0.009927704)0.772:0.005236325,'026249aba9adcb69b59792d4af1b2309':0.014553780)0.798:0.007585568)1.000:0.092119163,(('ef8f8d6611fe28d2d26413c962114a9a':0.098510746,(('ab55b746d216d69bd2830902baafafa3':0.008904877,('90f1b46b624b61481edf61c091f6a7fd':0.010728427,'420aa8bc8f255cca16291da891d6a42b':0.000000005)0.879:0.017142688)0.976:0.054187324,'0e8678d77e63f83648e18ff36c0c7483':0.066442910)0.494:0.014060692)0.985:0.051909875,((('386971af469fbf8261e9c44888ec5a76':0.102247374,('b6de992ab1baf5933ef38f5dfe7f2eb9':0.028879644,'f7a3148bb1acaa3540f30c77cbc5e6bc':0.055328401)0.904:0.035666053)0.983:0.038523910,((('2613f942f9222c0ffea9b6fc1eee53ca':0.090985106,(('5e7108ecd1db68a80376ec2a9f3bf76d':0.000000005,('552de96a796feef67fa6a1484c792d81':0.003543140,'ee3e266aef094f497f0293e6b50c0775':0.000000005)0.868:0.003530587)0.987:0.033000181,('b19237a95215dae9cab11b3a3455a7fd':0.020034507,('a94674706b41caba2a41cc75543e642f':0.015520396,'c3b7c489f1ad2898dec8dc4511349226':0.015668156)0.436:0.004950408)0.962:0.021200148)0.442:0.012971827)0.945:0.027121177,('aeab17318066559b4c5dce6be05418de':0.000000005,'582afe876958038064deb5af3e19f7ac':0.029729076)1.000:0.118800613)0.875:0.023897781,('139cfc9b074cef79fa47204999961272':0.062901789,('6a97cadcbfaf639e1fccfd10d42038b2':0.131434315,(('4cd6ba4854285df3fbbd651eea2e94be':0.001503173,'bf198b0861fc8c73da34f63b8b836036':0.002041528)1.000:0.126540134,('ee2e5a3ad451c4e55ce2285dae5590f1':0.000000005,('3c80fcb4395d83ab11183cafb8cd646c':0.002982400,'d49532cd2f38b67da2c12cc932928de9':0.018963975)0.833:0.022814539)0.818:0.014313161)0.575:0.028099733)0.921:0.029429210)0.835:0.029303939)0.734:0.004426257)0.915:0.013736406,'77099628d87e60b2040a920bb91b521f':0.158224424)0.757:0.004448348)0.857:0.012188176)0.759:0.005986964)0.929:0.018268611,('25850a3b05176e61916b05e4bbb7fb0f':0.000000005,'de3e12085ef9a8f1a45780877fa0e335':0.007173868)0.996:0.056412736)0.962:0.069477939,((((('15dddb313f3eb0b38b1ea9eab6df3ac5':0.051976838,(('cf662342fabafafe38ee9883d06003d0':0.062538554,'69cb9fc33bb8e4c59cffc48640cac9fa':0.018054476)0.897:0.016959698,(('95c792b1008a7f80e9ab9f270adf4d76':0.018640125,('879d3ab5eac5ace4ee5d62098d5f13eb':0.041797777,('f0196363879667d802a8b2d855fff772':0.004008731,'1d78a545447db0da74375a476a0f7b5b':0.003098247)0.892:0.014649729)0.743:0.003508426)0.966:0.025537333,('1b8a72382a68b1c2168cf971cb8ee8e7':0.052409710,'91dabe16a2f923de9753c274f6ef198b':0.069839667)0.878:0.024288960)0.852:0.015974941)0.751:0.010035465)0.625:0.015035840,('b90bc5cd2b60c2a38b7b6eed18b93dfa':0.060040672,('0b79c51d79e2c1d6780047c9b31d4a4d':0.000000005,'def2a439a72f2bda5fb8c3b48364e029':0.003554683)0.859:0.016653626)0.945:0.037589718)0.853:0.018358558,('edc4a34083ed76ae4c185d12b08b4382':0.029058322,'dda6c15bcd95ecc26d7b3e32b4bc0603':0.071695989)0.881:0.021731564)0.579:0.011652000,('076aab739bd825ab1ff6d7b5bcc479c1':0.007100345,'bca24722a0b5524ba325082053f04df0':0.000000005)0.894:0.014938598)0.738:0.012864345,('5259bbb50240f8a61a9da5632bfc6ae7':0.162984588,('c97e2b876f216c86c08240fa8b55be3c':0.026425853,('310605ac1e86235460cb6736867f73f8':0.000000006,(('407cd079cdf7bcca6a47b72fd15ddc87':0.003091761,('558bdc393630d626ce94a4c41045de55':0.036498351,'ef9d55fc6374b60557de3ee0a2be6ee8':0.050120338)0.797:0.011582917)0.950:0.015217521,'5aafdf317f8581ede20ca3d363a59423':0.022336649)0.345:0.007206808)0.988:0.061270093)0.949:0.047567736)0.921:0.041494175)1.000:0.229507828)0.803:0.026925106,((('0a9c16d012e42fc5aa6024949d401a56':0.344973448,((('360d2a65f6cd8f0a151426d1631b2682':0.002388117,('ced9126329edbaea3810126eb74d6078':0.007084052,'84b1ba8f058f3f8b5324c9ee33a62011':0.007631094)0.390:0.006719935)0.683:0.002017614,'a6cdec3adc0ab3bdf10cd976e7e65d6a':0.003356849)0.995:0.116116319,(((('bc3676c17839094c4fa8e33268905268':0.007250289,((('989d3c0fbe6d788a5fede98857e2c0d9':0.007268996,('9d9104f7fa20b0f374d9254a978cb11d':0.000000005,'3ab9af3e9d29ebb0b244558ddab132ed':0.003597034)0.513:0.000000005)0.907:0.011191947,('8a25993167a6e6aa18d7e50841f491ec':0.003629972,'a3fe6144bb655c43f48abfa8bc92709d':0.003606251)0.937:0.015170566)0.533:0.007456579,('e1c536e5773f37480631b08be65bbb66':0.003594159,('e381b151817201614171b10ca3072c81':0.000000005,'b26086d47e0a3f9bd5c419c4617b8502':0.003590526)0.529:0.000000005)0.925:0.007279016)0.445:0.000000005)0.892:0.000000006,'8f94f6db63717548ea994390efaf4ce9':0.011077168)0.880:0.011370313,((('b0ff9c8a090e42c0295cb0948038a771':0.003620377,'19c81c56a1c6e4d6cf5e74479d6e8b35':0.003601862)0.913:0.007361282,(('0b9e7b1532d86d28d872bfd0ba38a575':0.010937016,'4a08e67f2cf611db9e6b52d72dda0f98':0.000000006)0.527:0.007125028,(('85fca7d0ba5e9b3a3198961bd9557f18':0.000000005,('f0a53ba37bafefd6b4d406c82d32999b':0.000000005,'f89c0645d6a67f9189e0d18f04cc0b68':0.014636762)0.831:0.003594159)0.648:0.000000005,'0bbef092010696a8be3f5940bdda4183':0.003600969)0.977:0.018798336)0.879:0.007570413)0.776:0.003644775,('0f74a957d2a112908a68b9ad19d1da6d':0.007247501,'9bd7a18778ce1be172692bdb8c3e7bfc':0.014734614)0.892:0.000000005)0.897:0.010912523)0.735:0.009180798,(('95b0d4f1aee6d2f42602026d5c634276':0.003600969,'5ef1f251d97ea15467ab1543a91595dc':0.000000005)0.896:0.014181844,'5da32e051bdda695c26f4cc556c3aede':0.133273494)0.762:0.011234694)0.962:0.088401529)0.988:0.119627317)0.627:0.017825886,((('c79ac46efd2a76e2cc545da42b4ae341':0.000000005,'5418fdc0d9c9a3f518da8f6e50a33493':0.003531954)0.000:0.000000005,('0cea7546543d60f47163f4ffffc79362':0.000000005,'7e4556065cede27d75f3345db5368293':0.014434547)0.987:0.014421417)0.970:0.058846125,(('59d4189a1316f94b3364354a93fbf774':0.000000005,'1d7d23ec3f8b2e53939074a8a9b16992':0.003534519)0.999:0.102237033,('2c4599c5452aead1528935c8302640d6':0.081027925,(('5c9ec346119114beefa2d28e89c49443':0.003579843,'f63acb25f94f98ca4a8a2dff3576b15b':0.000000005)0.988:0.060218606,(('edecbb77c06bf36950ab5c838d457a0b':0.007544429,'bdbe37e30f9e74e3680be8e877c1fd5c':0.003290560)0.823:0.010077123,('cfbbf3ba7281dc4603525c562e10d508':0.003490099,('042ef6b79c092f729bc94779f95541d9':0.007238328,'92892a634c1b0e551833791f4da6368a':0.000000005)0.999:0.030326608)0.693:0.005155410)0.991:0.100938257)0.733:0.035276596)0.980:0.070766999)0.876:0.019716183)0.860:0.023624444)0.913:0.035432813,('c72360e304518f898d28f7ed166fac72':0.037084892,('f467f8787adbb3e5fc9f1bc590118e1d':0.007488053,('166f13dad64499dfc9abfbfcc0929fc4':0.018246749,'204297ac4f6caca9700c93962714eec3':0.011191539)0.931:0.018291258)0.775:0.017952297)0.984:0.096873145)0.751:0.022678912)0.898:0.133679630)0.734:0.131392040)0.833:0.046592623,(((('098f97ce01bfa59a507807a82f53370c':0.031836172,('776e8ecdcff008539c6da34a5e9edb34':0.033661907,('0a58431d5032c4458fd64bffe0a268ba':0.087036937,'59e23fdf9b7154b5586684f625595b36':0.053349148)0.692:0.024637593)0.972:0.066024136)1.000:0.157335102,(((((((('4f7f7627911cab6abd1aa49af8abdd42':0.098932581,('670b233899a6cee0761e9e3f040c4fc1':0.023675424,'c2bf0683f60211362d1d9ee0ef547208':0.027481595)0.973:0.128150815)1.000:0.212730367,((('f200f23c3d1ad4c4bd0f185cd84dfe71':0.109573221,'6f804e54a4352f451c2d254cdad4b6b2':0.155281405)0.991:0.169730871,(('14709ed47001a9451ff6c49cf7f8a5cc':0.004392615,'f046f6a30ec4c3716ff1d4b6c86afa5d':0.002893326)0.986:0.175056913,(('c68d268b937e6847f21cd88526b357d2':0.062276087,'5e83d22cbd4651770b448003fe340c80':0.033326170)0.988:0.072127111,('0ac48c2b1c3e812b4395487b9f1ac32d':0.099367279,('069e9b240d2bb79c9b541d1afd562c27':0.044751150,'d58d912525040efae133d8801dd2979f':0.028841301)0.812:0.042038423)0.912:0.059297632)0.671:0.071101101)0.978:0.161442317)0.968:0.136285167,(('7f5c04d740181125b3c2ab443396dea0':0.076640407,('f7446f2b4df0d16c49bf49993c9cef9e':0.021542624,'bacaff0b804a147f0c77bc862d3891ee':0.001518167)0.992:0.106641589)1.000:0.213755890,('884a92a613c4821716d04970d2cb9dd6':0.105797702,(('ee7bf92daf231f3ec3b18db029227017':0.000000005,'e8f6265f8f2776df9d8b0c9f5b00a068':0.003867104)1.000:0.208701190,('39340af9f57c4aeb5d68ba16f1689773':0.003816114,'78c650b34179a79d1f51af88a97a6790':0.000000005)0.997:0.238931789)0.815:0.066115600)0.132:0.067109492)0.084:0.002331597)0.812:0.054792720)0.848:0.038133207,((('f7844ccd3aab79fd15f9f7bdaa547b86':0.390909430,('df4faf18d19b8242193738f64f391821':0.064992874,('690c3d799c947663feebf44b3cee457d':0.000000005,'810dca2f0b69c3b07bae2a6642f2f626':0.010985536)0.721:0.012140371)0.980:0.320848659)0.969:0.200246437,(('78d6e402995058dab0f3b65b377493da':0.499735782,'a3f44ef661f214759e5ef2e4e88c9784':0.284491626)0.917:0.130540207,('6f9aa0d27181390f7fa79cd0fed75b52':0.166148734,'51ac58fb9e29abbb7ba4da18b6007a79':0.324169919)0.718:0.043431209)0.307:0.043482437)0.891:0.055120675,(('1b9c0725f649cfd0a9c823ea6329e677':0.533358035,((('981dd55fa2df18aa0fb82fa35aa629e2':0.211490516,('a21e0354bfb30083fb1ce17a8393e942':0.165730886,'77eb00833f8db0ac73f90d496c670dc8':0.301248562)0.292:0.042970700)0.872:0.094951476,'599cbf4ab58ad6cafd158b7d2c136d51':0.264600270)0.810:0.066970668,'3c4d1bc631b80973ec2a020619ba9b10':0.334907036)0.964:0.244755437)0.834:0.125847914,('c777ee6497b0d24748953a6b04751923':0.406303926,('7955442881eef1a64ab71df602161f8e':0.000000005,'b177b8a4ccd6fb70d29ec3a60c428e4a':0.020072863)1.000:0.333123980)0.080:0.052677717)0.037:0.021494088)0.721:0.021991689)0.745:0.021762258,(('bf11399f04ced45e648899ecc663cdf1':0.058079615,'64c4f1c79821eb08c740615bce341706':0.100073043)1.000:0.413464431,('10e6024b86b1d132693e73de63e83547':0.391799297,(('5e18991898ca9b32c1a4af967e376ef7':0.116521014,'1d7128a4a3218330f5481590c9be4bc7':0.058225825)0.481:0.065016214,('1b9d5e62d8dc754d5fd6a715e9f33bca':0.204338682,'20ab5ab457c70c09e4f48c413a09d8b2':0.187259173)0.831:0.053016596)0.913:0.113023164)0.152:0.096436540)0.875:0.082201077)0.592:0.014030554,(('387b61c41b6fe54f9d02833712efd3a1':0.035104089,('d74aca7f6409c3812b99676a7af0966e':0.003428549,'194f7fe231706ce805c8a985caf8e142':0.007028125)0.960:0.061887650)1.000:0.401127282,('0b93aef001fd7a303f5aca12e484d535':0.264804807,('072f9dd9fea3046a352f0589969a0fed':0.180206048,('05afe2c67e7ef3d4d422862ff02e2abe':0.110830390,'0fc0c7217429be8dcf777a5653039d67':0.260300953)0.978:0.139364921)0.840:0.096900719)0.127:0.052025279)0.845:0.053296416)0.907:0.044452133,(((('3d2a9afc1439bf3e911960e81e79ef2e':0.278761661,('7ed01ae0f5900c1bc9a4268e649ccaef':0.062636036,((('2df6421cf79edfda3b7254d44360491c':0.015885731,'c32dbbe820d9f9efb056b0762c8f7b71':0.000000005)0.906:0.017918024,('b99cf9211ea6b7029bffefac593a1152':0.057822778,('f6de95484e9b2de7be6dc6c32cdc07af':0.033834932,('1708f28889ea35dbc159a9e9cb914f95':0.000000005,'54baa0583670410018c00f86e0f2c71a':0.011879553)0.993:0.035788833)0.483:0.014098101)0.790:0.018028430)0.990:0.082568426,('0ab80dc6d2c610c15afaf291218f0fc1':0.006814339,'c20bd2dc465f1f11df0fa1c0e20e5f1b':0.004929271)0.893:0.046105952)0.868:0.037750057)0.978:0.089375453)0.943:0.069310862,(('dfeca4e57234198cc62c56a8bf7ed6bd':0.000000005,'3183c116bfeddcfc1f3514d91866b1de':0.015379870)0.971:0.162817451,'9942cf0a0362cf8cbe83321fdf35087b':0.432228843)0.927:0.078823179)0.729:0.010002289,(('0c9d1c071cb3bcd532f86c1fa327471e':0.151917878,'d9ec6c5afac76c91d29007b2ee4b8f0d':0.115057557)0.967:0.135230214,(('52e1e83dc59eb1a59b5f53e8f94d34d7':0.406950981,(('d88039b86106cb60b95dbe086660e5f9':0.191195804,('09a52b61c3700a50a9363e72d005ce79':0.000000005,('6c36a6423cbf67797ad57be67c15a15a':0.016056312,('cea2374b1ef1a7f5d82be3e4f9fa917a':0.025520765,'cea9bc22a6d29f9ed612dc827cba0c7a':0.008669160)0.865:0.015820329)0.940:0.024237938)0.994:0.166688045)0.961:0.137141005,('b1424478a78bee6eb68f6193e5486427':0.444993152,'d3fc5d53b44140f21b8930e447dcc6b9':0.102258170)0.748:0.112873153)0.936:0.133969244)0.901:0.112306818,(('ad9ab5a44c0bfb20c0c1cb9c388add59':0.283786302,('72c7b7c6c9eba383fda186b8230fb1f5':0.334283928,('99a60c9b867b5a1f536c88cdbbd897e2':0.000000006,('f13f5be42114e7244b0f4fbb4c02f029':0.003754904,'8fa81b683d14645a57508eb59c02f1b7':0.003800810)0.834:0.007616910)0.972:0.156337982)0.340:0.058902649)0.995:0.236997394,(('ec4a19b799c31432dd701e2ec06e4d6d':0.007671378,'29936a0b2ebfce246544483ffb49138e':0.000000005)1.000:0.365384516,(('526dbec7dbf66811ca237293a7b611a8':0.135573902,('2d5edce35df59b4e8c69a8566af5ee7c':0.057942916,(('6c7401adf688a6656cb70c117e7614b6':0.008098407,'9e52e0afed9ab94940f3c14a3128e5e1':0.028448999)0.877:0.023903684,('32cde3bc0a56910b2e3061992f51f934':0.013275088,('a8526d48867ae69f3a27c365878a1050':0.003818349,'15503413738c328f2bfe1c69774e66ae':0.000000005)0.877:0.022335111)0.977:0.050127076)0.945:0.067782389)0.793:0.038380068)0.998:0.246886082,'edc5786d6e4f355e3749b08920767964':0.249961109)0.925:0.095914095)0.387:0.010371907)0.788:0.018206863)0.900:0.055863451)0.638:0.011215776)0.592:0.014714377,((('3de1c464f28ffe9e4c0a9bf83c2e20c2':0.010332735,('486082e78342c01abda74801e7947657':0.016086712,'467b34626102e2d82400e92e5eaf666a':0.016145506)0.829:0.009471128)0.839:0.019609582,(('6225d63e66fd8e121ce8f227580d7f1e':0.028310481,((('fb50e1400efad82527ba517cd0c03dfc':0.027219110,((('b4a749db04bd5a0b0fdd269d1ccec08d':0.000000005,'2288067737bdebeb8571374aeb4f3758':0.007825333)0.931:0.023229535,(('1ffff1849345791852253c207d134355':0.0,'3560fd48b26a85ca97df1d4f2dc08915':0.0):0.004301254,('20c6093fa20e67cffc1a5f3d019b256e':0.007801777,'784bb4ce457f36b37316263633a3d59c':0.000000005)0.821:0.007498766)0.984:0.049524470)0.875:0.016030298,('31fc71103d11f02170d538b6c53f5e9f':0.029360648,('0df9f6ae8d9008a545f374a1291d5f87':0.007844252,((('dda012d73529a3437c5f970210e9a0e3':0.000000005,('0769a2913a47176bc6d079a805c02687':0.003906411,'32c00d29e741c7628a41fc0034473176':0.000000006)0.885:0.003901744)0.852:0.003906436,('29c944da66934f56d61a53c780673dbc':0.0,'c8cf3d479b7f46d265bbd965bff9369a':0.0):0.003906425)0.901:0.000000006,('81e8ae1afd350ec6bba27a79043b0aa2':0.0,'d22fbc979248f26f09c5fc507d371780':0.0):0.000000005)0.910:0.000000006)1.000:0.095472464)0.979:0.070668503)0.811:0.024499699)0.952:0.031892724,('579362087c88d50ea84a64ad9fb55691':0.007836694,(('a33ae4eb4c13529f10839a5be8ddb525':0.0,'ce9fc939d3d78fa61ad5f493ba47b573':0.0):0.003880069,'33e9927b6dfa9952cf0943f924366e14':0.000000005)0.000:0.000000005)0.967:0.036132336)0.928:0.039986831,(((('c1179d5c9027d69799c64749dacecef5':0.153766881,(('e287235547f784cc50115ef0d6146809':0.0,'97dc42f16d0bdbb43fb519a6d32469da':0.0):0.003851276,'bef5abcc7862d084035a29ebaeebcfff':0.000000005)0.997:0.155268882)0.791:0.082110234,(('e72d41fdefe4f4703eaac45d663f6dd8':0.082992758,('edb287e062bc3a44c12b31fea4c6b9be':0.000000005,'0345473adb4afb626dab9c5d00a0a664':0.003400599)0.863:0.088208468)0.999:0.217064261,('f85fcaf492e438a281da219731a6744d':0.085061718,'fe7e05b1a9f364145f6f9fc52cb6ed34':0.067191636)0.120:0.032684641)0.481:0.038165003)0.491:0.014292309,(('04e3f26cafcb538be12a5e33314f8484':0.000000005,('275ff68c023147cda9a4a11154ad4dae':0.0,'cc2565c0eceaa34f11d7c2e0d551bb28':0.0):0.011594467)0.987:0.074467269,('1d9a76cf1c1c4a29abc20c50e527af01':0.011236910,'b6dc12a3b249a311323f8842a868ca25':0.016375197)0.952:0.059469145)0.939:0.051847001)0.702:0.008236186,('039dc8a6e990378f36412270713c3ef5':0.070392720,'03998969cff70f2dbdd52050c54cee9d':0.099957732)0.991:0.098802059)0.671:0.021272037)0.807:0.023665510)0.816:0.031396453,'8231b13d7a136755e1b1c780557f89a1':0.056373319)0.957:0.057818300)0.986:0.204086974,(('2df62d111fd89425342e22dd5107aad5':0.000194207,'4d9b7c6ce61d224798c9db7bf77f0e05':0.007373560)0.984:0.192829364,('28140edbdfdb818447e8dfbc10ca4b4a':0.003509115,'d274a5860f6ab46de0357dbaefa6ae8d':0.000297758)0.991:0.232231898)0.940:0.114767960)0.950:0.119198346)0.847:0.045012328)0.793:0.014935982,(((('800b4e0b0ce012771e2098c20dce93c6':0.232925944,('f7254f3ef4409f74bc6216da7b381ca4':0.194019659,('fb33ddcacb5c74046f96dd21c4531642':0.051012158,('0d68969551b7710f47404056fbb7e02b':0.058076001,'f90bab561b00bf98bb00a6933146e7c6':0.074203776)0.980:0.126904781)0.995:0.150798187)0.755:0.053233414)0.907:0.047988966,((((('688c444f07959f64b8ba0a900b9f6dd7':1.341759234,'bc29c0e86aef58867529cfd474da3d57':0.058901559)0.927:0.124890460,(('d4d56608ab71045f97a0175c493a5532':0.030571239,'baa5349aa17d27063998e1acff9607c6':0.044619757)0.990:0.144842703,('1b5955ca267382eee3604d0b25586d8e':0.151342185,'5eac3a3ebac52a38868c9a12ddde5b97':0.053712991)1.000:0.421984203)0.559:0.019454252)0.852:0.024635673,'13d9192293980dc09bb012d5d644f195':0.195942416)0.862:0.027377834,((('f415fc0c74853ed4cc2fdf301451e501':0.000000005,('f46e3c903f2a40c5188574fcc2786c0a':0.000000005,(((('26c4a7fc358bbdaf29f22a43d74b3319':0.014120502,('a67c674d2ffe2f5a569fd82099ced722':0.011278304,'3958731ab074b99b88b2dfea0237c8d8':0.012123913)0.945:0.028916949)0.911:0.024566833,'25c6fd1c921121abaf387bc32fa0932e':0.009006101)0.069:0.007671190,'77dffaa67ed098da409efca9bc5cac94':0.028299915)0.997:0.060416267,'2b14d8d89612d48b72baf9f9f4d2358c':0.007542163)0.691:0.000000006)0.857:0.003889021)0.998:0.127389764,('307f26a526badc9d97f4309f8d13081b':0.227848599,('317055522d6300e8295119d964b825c5':0.111799091,('38e5e9fe6a2bb3cfc91d3185a8cec7c7':0.122921075,('536f3c8940f29cba597973713b0a5bd0':0.051990764,('766658ba52477d8b6fb70933061568c5':0.000000005,'64d7d906ef68a5d14c8ad7bc083d1ef6':0.003761917)0.901:0.032137258)0.926:0.053520383)0.741:0.052169036)0.814:0.040779652)0.956:0.069832817)0.884:0.036616244,('ecda17946975d446ffb25c69493fc282':0.040694770,'edbeb57507d562bb5c6357bac8522d0f':0.052840282)1.000:0.324987484)0.885:0.037324692)0.893:0.024089566,(('af9b243e280e49e511ef5d8672396c88':0.003735974,'95e929522cbaba3cdb5be45b6b22b236':0.000000005)1.000:0.149562700,('becf337fbf3a4f53c777b850848574ff':0.149621322,(('8208907aebdbe4ec0358073bb8e811d5':0.000000005,'a3b0b94fa71eccb7aec8add73902b0c3':0.003497053)0.998:0.245798854,'266235cad5243cbc435302c19059f013':0.267692350)0.864:0.121410664)0.904:0.085119168)0.774:0.026639934)0.770:0.009135776)0.850:0.013945275,(('2785577565301bdb010d12f2a5d9199d':0.096103772,('03f6c8d51a0ab64bcf857e6d7bd21b97':0.037137499,('fa7e17c0592a2f3e5aad2bb5af465a35':0.107120861,('560bbeedd569b4ef222da7c58c33ec36':0.000000005,'58bd8abb86f448bcd54ebc068f3dca9d':0.003698863)0.865:0.029956902)0.700:0.033292019)0.931:0.080135754)0.998:0.144077618,(('40938ccc2085c7134a1283848ffe017d':0.098306914,('c1dbb8f116312acb490614fd8f14c7a1':0.310335688,('13153f9ffc794f75841c0b71842bb441':0.082787608,('ffdd2c1193127bb284cc53c0e4ad11fd':0.138577459,'68045e1084cc940ff990e4a45a9ca51b':0.072571117)0.988:0.129207644)0.807:0.057542799)0.937:0.103851875)0.995:0.165113459,('7b988305d56868f6f4bf99edfcdc3ad6':0.108754916,((('0bce41a8ef0e39c9124d00b1edb36f0d':0.140209619,'8391c7374600e27ee9582cbdda49a832':0.265308310)0.868:0.044723536,('03b7d9b912da46c7510c32e005b99f06':0.138052869,('459dcd39b21f3925affe91451fff5057':0.446828463,'f0f3e93473883766a1e60e3f8b388eca':0.337275484)0.104:0.062872222)0.975:0.169802931)0.885:0.063582324,('12d7ac8dc096b4869f49d72141fb954b':0.603031815,('addc7256d507ace12ab4295c943136d8':0.031339287,('92abd8b9466c8fee349b5c637dec56ec':0.021264606,('095e2a7787eaa60102417f970a4be6b1':0.003703127,'0a08bbde0ba01e26475ff1da33c060f6':0.000000005)0.927:0.018688057)0.861:0.022013687)0.876:0.061320280)0.734:0.053450919)0.808:0.020490464)0.688:0.006760751)0.941:0.050747929)0.821:0.018194595)0.868:0.037497951,'aecdf2c7b0c2b04c34ef25bd047e4526':0.429371736)0.357:0.025930338)0.931:0.042965237,(('221bad9f1a5ea6e22cd4823193518b07':0.372634658,(('6879c05f96c1d8a4d88c83c254e929f8':0.001955260,'cdf0db45efa8dd09e319db9036c979c8':0.001783452)1.000:0.327374605,('67abbf1892dfd170c210edc88936f24c':0.389015434,'982f510831dcd2d5432e2d4d30672dba':0.293931008)0.878:0.102077460)0.240:0.032813357)0.746:0.029896077,(('dfe52832a0ce4c44b0cbcd6180899cab':0.342283821,'36c5f077e5eb6f9efde4d9050e2f7c7a':0.394532120)0.903:0.114969497,'71a9564921baabdd0f0d6d0235a60e34':0.309457372)0.901:0.064730542)0.858:0.041581621)0.450:0.013201852)0.624:0.007987180,('c0de26896b12721e2d4696ef55ea771a':0.157360083,'1430351091785e5aefc8359df6439f45':0.550363356)0.824:0.059329164)0.908:0.073823975,'f52cc1224cac807cd42d9a901ed53c9b':0.250008459)0.717:0.084043986)0.805:0.020505470,(((('b04dd716f0e01d59155ee5da07e8a3c4':0.094469448,'72e7458d94288174ff41306f6d4260a1':0.037891312)0.872:0.020005645,(('85038d48f619bc76723e49c5e570fcaf':0.022166938,'0094a243b8846fd7afe5ecd42de2bb97':0.053620037)0.854:0.012026568,('ad5441eb5ea7efbcd2da8d7c69ba9808':0.053566052,(('b7938b4690679cfc2a325a0c5354474c':0.033764686,(('0cc05173c6e5dd638f6eb35af979a9ee':0.059126126,('c32e4ef6b4fa7e2b9e699f10d49d4046':0.052554645,('88de36729a50d6939ba2bcd2c1ecb19a':0.024522448,(('81458ec395454b3a317223affed1b61a':0.003592392,('2213eb951e974dee8097be56bea37d1c':0.002307715,'7fca70e12ea6f2b0d20f188db93bf2c3':0.002370827)0.797:0.002304527)0.747:0.004331107,('d5697e793db9a3e6d981ba4a68760af1':0.017276169,'30fda807806f2a0b0682b9ed919329e0':0.035294397)0.838:0.016677016)0.907:0.018229501)0.810:0.015915579)0.948:0.026000317)0.563:0.012013577,(((('475466b882ed396887ccb3af92e5cccc':0.0,'d554f717d25d5f90590ec252d3c67d0d':0.0,'e5b8aa4e9ca9b255a6e1e7ea5f0c576e':0.0):0.007062540,(((('4a174968381109b6b5765a9f859f8821':0.000000005,'024d0b2f38cd82f2cbe47b5d7c25843a':0.003512745)0.919:0.007148457,'fafceac1bf5ed1af2d059ceaab9f1c7c':0.010853622)0.423:0.000000005,(('28c7266067aab66acfbca0b770339c79':0.000000005,'59818e9ad9f51a93d8b7586b1b2d15ed':0.003524384)0.837:0.000000005,(('11c18457aeb0716245485fc46fcf6d0d':0.007105110,('0f700b983207ec336ed4b4679028b514':0.000000005,('5200263ef3b4952207281abeadd33a4e':0.018225272,('6571967f27f2fa6b370aa7e4ba7502d7':0.000000005,((('16188294988a9a821c42385475bac633':0.0,'122965d9dcdef67df766863d509125bd':0.0):0.000000005,'08fb29cc36340200109241ab3d473f2b':0.007039556)0.915:0.007087227,('32935146e1792f6b87dee4909e73bca0':0.001987883,('70d797be773299386054192dc78a5e01':0.003519246,'b127245a6c42480b9a2f3427d8cce33a':0.000000005)0.776:0.001978745)0.915:0.006609344)0.284:0.000000005)0.948:0.007068602)0.976:0.000000005)0.945:0.000000005)0.796:0.003599436,('28f838b61a56dd1100a427e02be49a0c':0.0,'d14648dbf1b36ae73cb7b2ad11ec44e6':0.0):0.003462943)0.862:0.010798261)0.912:0.010707710)0.727:0.000000005,('e04265a1b5b74d599d1000ac0f280268':0.000000005,('891f4e188fadbc3661081d172cdc6b0d':0.003510742,'578c0947bf0be3eb7cc2d2ec4a909555':0.003519245)0.894:0.000000005)0.869:0.000000005)0.916:0.007070058)0.573:0.000000005,(('c635738df7472557928d124d70b59110':0.005723612,(((('987908f833dd6a4d43a48cfc6186d1b4':0.010857749,'82346a789a113bacbe38bb70897f1d75':0.000000006)1.000:0.050721705,'eb32897c4c74f5b46b2503e72e35ad96':0.072491982)0.601:0.000000005,'d51b0288df561c2acad1fcd1af2e6b2c':0.000000005)0.825:0.003529900,('4ec3a2e6d0254af444ce3f7d54bb75cf':0.0,'c9ee168b96ca808b3dae5391602d51bb':0.0):0.000000005)0.888:0.009964656)0.788:0.005750602,'05551f43e8829f59dd1bc523355ece3a':0.000000005)0.940:0.010722128)0.999:0.026032333,('ba8b7c350cb368ac1af29c5fc501747c':0.007449282,(('cfeb57a387fe76690c3a84e494207429':0.038964072,'580c85bc5bd60e8cd80eb43625f5b0d5':0.072126083)0.319:0.023460001,('e4b1fee4c305a084f42fd2f22a1f8d0d':0.024824001,('91ab94ed7c0b8a51c59c4459d2a1d239':0.024016652,'6eaf32b953b2ca24efd55f16f66cb252':0.054267230)0.958:0.021797359)0.789:0.007900449)0.787:0.007846363)0.952:0.011087453)0.833:0.000000005)0.790:0.011980920)0.327:0.013599908,'5259b7d936d3f26a8eb7ace9bb7556a1':0.037476984)0.852:0.008644567)0.652:0.004264410)0.754:0.006838120)0.949:0.036548180,('2d04cfd98548043729fa4ef6bbc01402':0.120729555,(((('228065fc218e0223b47d4bd9779ad22a':0.069241585,'7519127bc634bd7cedc5514f5b5eee28':0.015879667)0.195:0.006966704,(('67294cab7e8366c1cea8a05cefec7550':0.053758399,('0f403a26e9b2adb0c1ce0a38bf493b86':0.029289583,('c72e86ee6107c7871d6e0d7c7eb9a8b4':0.011772212,'5f666ef3d80ccffad481edb29a6fe236':0.042030699)0.278:0.004423213)0.794:0.008813668)0.505:0.005558733,'849dc8a9d6103cf3c4dbe060e35c2e8f':0.092895456)0.000:0.000000006)0.952:0.020905805,(('eda397b1d803e67fe9e8c5f2b2577996':0.038063491,('f1edd1a2d03129050984725dc30ce712':0.000000005,('2205218627f46edf0c461bd6db304c1a':0.023002661,('1d3b6007cc40d3a74f050ef9ef492bab':0.037527531,'2437d94089cbb72782a543823ae3ae5a':0.007507052)0.905:0.014764643)0.970:0.025739638)0.957:0.023598253)0.331:0.010262076,((('40bcf2d695f6deedc00067f982fcf8c4':0.029510379,((('360aba82ae436c572b4c641a82fd2826':0.000000005,('9628a126d169a7d6558dae709945c0e2':0.000000005,'ee00edbfa0395bdfed9747a43d332aee':0.003515488)0.993:0.018145328)0.962:0.010753498,'1b0f79f9f9e45b95099e372a57f721de':0.003541002)0.903:0.000000005,'6eabb222fc57290e4b12fed7d734c6f3':0.000000005)0.893:0.000000005)0.753:0.003346119,('db5360d248336c6a98bb8136cd08954f':0.045351014,('6fc660493400bd7b280ea4c43d3ba0e1':0.015639697,((('06633a092a36c305301450f1ba93444d':0.008845063,'63f825ef8b897726faf4c86d8b12db89':0.009043418)0.840:0.008198960,('9b6a6cba3acadca4cd1f81490823b4fa':0.012933015,('07c8c2915a9858da75817155a4bd52e1':0.006279289,'aee2b7691b9949c5d470c62f4ffeb58e':0.016960782)0.902:0.015090126)0.521:0.004223546)0.910:0.012416997,(('069d061c5c7b0fe2b5933a54d9ab42fb':0.009524817,(('e2f7cd5e9682c8d9f16382f3bfe1c7b2':0.000000005,('145f24ce3bd2f3ec004cf385e8d51ca0':0.000000005,'e09c2df9646557e491992c8602b241be':0.003512744)0.391:0.003507432)0.862:0.007086810,(((('f81de316585c55f9ef04fd97bc6a795b':0.003616595,('51bb6b7b4dd1c9fd42310e5ce09010af':0.007147408,('bb3dc6877806a0bc0119e054f4e7f775':0.003528266,'20cb0c14416cd5371a44b92a6acb9dcb':0.003539025)0.747:0.003546950)0.985:0.022025731)0.254:0.003682870,('5e7c3e602c944918a34e36439ca60ec1':0.000000006,('cf4edd9dcd200fabf42e6512e2e9329a':0.000000005,'7cc551c237db466b45ce40907b8e3dc7':0.003524384)0.918:0.003506863)0.784:0.003686589)0.918:0.010709895,('cdf22d1f6a1e029eaeccb5b3cc2abec8':0.003512745,('5af4b6536a97662440f9c64aae8d88c0':0.000000005,('22891efda3763c85e10b37997d25747e':0.007097516,('47c7896ad2e5a11e2939afddb6ed4e1d':0.003632699,'7451594ebe6ade71a17f3258c8bb9b9c':0.003434298)0.948:0.010813565)0.955:0.000000005)0.643:0.000000005)0.765:0.003633581)0.762:0.003436472,'daf866166181747e64c8e7e0cdd7c24e':0.000000005)0.767:0.003642768)0.896:0.010488922)0.402:0.003942080,'5dda41f777b1bbdae796bc32de93ac64':0.006760134)0.680:0.002781253)0.780:0.005636744)0.776:0.009207064)0.766:0.006316168)0.861:0.007289884,(('b17580dc444236db5227370f079660c8':0.008624727,'8c5d32a97063625821f433f93aebfaec':0.005650736)0.994:0.038024931,((('25e72d678984af5d947e691e30987fc8':0.000000005,'fed14e8e89486a16b18ebf1011d44e1a':0.054094279)0.967:0.018334302,'5cb730cc17c048d0a4d4e1b2e1d0fffa':0.022304768)0.775:0.003787307,('53e8e5da09300f9d3dea6ca8ac7425ed':0.000000005,('0a080111acf5de60bfad9f96702d7140':0.000000005,('d0ff2a61411f2468007ebc3477f8a62d':0.033376454,'e5ad902621138e379fd6892362d385e8':0.002430849)0.752:0.001237498)0.930:0.003510740)0.989:0.021839697)0.294:0.004971551)0.869:0.009637243)0.973:0.026648483)0.833:0.012846035)0.028:0.001175895,'dbd9382b92e6fb369b0a559d0af8b839':0.053361178)0.915:0.039967553)0.922:0.034752479)0.860:0.018741386,(((('00e43b52b8ede74755bb03bfe65c1cf8':0.006939090,(('2486e2c15518ecebec2cb9d34f6da522':0.030314730,(('b6fa71e45dc4158aabe8ab76f46c0394':0.0,'d866369dc733eb14b5f98bebaf474e6e':0.0):0.000000005,'fcf29dfe12fab1737125441f59f0ccf3':0.003519246)0.823:0.006689778)0.925:0.014017347,'4c1aebe4f92c2bb761718983cae23448':0.025259192)0.739:0.005421080)0.989:0.049996394,('ef747a239848dd38228b1df175fea7f1':0.068895797,'71db79f7892e005a7571b860884bb421':0.054604980)0.954:0.033813068)0.859:0.015468077,((('3bdc6cfa983463492ff14ee409bdee3a':0.035731547,('5a7debb2996435c4672c0b4cf938fca9':0.037699681,'f282fe2c63c3e7e401c19e11319910ca':0.036587839)0.839:0.014974629)0.849:0.012180984,('54dd7f307abbc228f3d5b347c9d2bbf2':0.100774266,'75d97baa414d81c81cb6a20e7cdb1649':0.038893597)0.715:0.006063495)0.345:0.005202552,((('dec5e11b9195cc149f48e13aff74b23c':0.042334793,'4d4046777ca5870bc429a31a547348b3':0.016700039)0.941:0.028105737,('feb5a5ae104d8de3ca77c938786923a4':0.029175891,(((('3385519fb7d598012b5f5bdd69c8288b':0.000000005,('49c47b584e234fde8cc78165db66ad4e':0.018234459,'e59ed66a6924131ac7ce2e752cb45177':0.026174144)0.932:0.014607709)0.786:0.003564350,(('a96de50c0ed4904c0ce3dfe2b5801ca7':0.000000005,'59ea1c3d90d5b7a11d6fd6140ba32300':0.007087226)0.928:0.007094798,'f469917a8178ca25a307ce00a84bfecf':0.000000006)0.785:0.003517328)0.783:0.005616733,('19d30814920ca2962ced650dd5a114f8':0.000000005,(('0edd2897077c0c1c3c47304a453632fe':0.003562518,((('4d9395094135a9a09d15e40c90cd902c':0.003524383,'0ea364beea18c985aa18cb5dba213e4a':0.000000005)0.779:0.003540418,(('71269e156489808ec4e83f1ec93b33a0':0.003600705,('8d76aade762623e02e85b2206bebbece':0.010724206,('f9bd33074628abbe740ead49c5d04b24':0.000000005,'91e1d5a7cd2e18880f6c6fee0d7fdae1':0.014270008)0.904:0.000000005)0.892:0.010821901)0.854:0.007201139,(('4cb2f62d13e74f53ceb794d1dcbc5d49':0.003543287,('53e1db05cfd415c4e1f1fa6709f97d6d':0.001837078,'b68540219d0bd4ea9636b90ebd6334ab':0.014123291)0.759:0.001908075)0.829:0.003542586,'366616f563fa244c55087ab88ce21e61':0.000000005)0.899:0.007284956)0.860:0.007283175)0.790:0.003578881,('3a72502b1bd13796dae57ff709b6ec4c':0.000000005,('3fbeef54fde5b5238f5999201c5d04d5':0.000000005,('46b5ffa8ac0cd64106d7ecff522d1ffb':0.003524385,'f5731f1a14e3e583be836ba1dbc49674':0.000000005)0.709:0.007143580)0.925:0.007105110)0.526:0.000000005)0.778:0.003561213)0.970:0.022733256,((('280cccad8cd9d7b2da95ff196de57156':0.0,'7edde919bc0060a395d45fe6e25ee044':0.0):0.000000005,('0de46e4adc67dce170592996fcd0477e':0.0,'7c58eec1ce2824fdd456b6f142da5d81':0.0):0.003519243)0.961:0.018457317,('583062ad97f5a4ab173144d3738eefa7':0.000000005,'72823e43c54a14dcf6cb93c77b4201dd':0.003512744)0.916:0.000000005)0.939:0.021660059)0.456:0.013108692)0.928:0.013980429)0.800:0.005721382,(('ff98f6ca45bd879d5390e344ddc86d80':0.0,'e0fce9176d2f769c5192bc29c550205e':0.0):0.000000005,'86cee9e7166cd7de5c29933c2c1bb552':0.007094798)0.000:0.000000005)0.843:0.007693149)0.530:0.008254264)0.913:0.022333021,(('ce088445156abd418bb9ea0b38b1c85c':0.024910957,('a425c4ef4cf2062523b18a49a65ae8b0':0.038668692,((('c76dbce3a45cb9a075864f0d19845e69':0.018311503,(('cf14f03f31b6bae2bd9c6500056e5382':0.025700973,'025cf9f4b7a6b89b51c4d648ab0954de':0.007068881)0.733:0.000000005,'83dd78f2cb399d9ed7dc6f82893893fc':0.000000005)0.949:0.000000005)0.655:0.011093040,(('470d43c2c34402ac8793d6cfe0cfd369':0.013183653,'445d0468b64cfd60c5619ff7ce6b3fd5':0.021345181)0.912:0.013115432,('2a6cbaea4bf92c0e0d44f329e4a784bf':0.000000005,('8423ad1beac13fd41cf105f2d6d1e397':0.029418869,'2be5c0c92797ad120c463a02e34a0285':0.003506448)0.849:0.000000005)0.955:0.000000005)0.880:0.007423698)0.743:0.003076790,'aa0144da361bfa43b7011864d659a028':0.003971719)0.954:0.026403602)0.859:0.014845534)0.917:0.014317785,(((('7509d13da866ac9abd8ca6c9000e9ba6':0.014877005,(('a88a46bb7600ac3ffd6efcc239fd2378':0.061103136,('fd2b3adf065275ee83c387ba7f17a10a':0.006687526,('3502e3f380d9bc3066c5fcd414d9dde7':0.000000006,'16279d63c18f0ce497fac24287ac9ed8':0.003524384)0.781:0.004046384)0.764:0.007260759)0.993:0.047424606,('67156bee88dc91a3b9dc030956498e2e':0.000000005,('dd3e584b316944bd00abc0f34b4ecce9':0.038390701,'7c1e4b89d693ef417c84dbbcdeab647f':0.007257729)0.772:0.003433977)0.814:0.006935847)0.000:0.000000006)0.947:0.021798998,(('78cfe2945b3fc77cd4a6e19552ad8eb5':0.003020221,('af863ed5bceed50d8d4ac753bcc13807':0.000000005,'a8a5f2926b1f32a24d463a3b533621d1':0.003531409)0.339:0.004078636)0.402:0.012763651,('36684c6763715bada8dc1d2e9b182a70':0.000000005,('bf9881b868de8d153e5e8627d0833bf5':0.002057206,'013d888c77088cd315c7fced9697efdf':0.021751977)0.715:0.001627141)0.727:0.007499238)0.894:0.018205190)0.785:0.008138380,(((('71edcd2c972b54d20c8997f4e825ad4f':0.079182395,('b6d2ed0d85aa6795df0c3eda0f55cbe7':0.028503755,(('6d1dd56a2fb39fb54a77cf34bc962e84':0.021116247,'6f2b520eb2167816774813ff03f414e5':0.017198518)0.480:0.016728493,('b3ba8cccdf0482bb1e90e926820d2c5b':0.013656435,((('0dbb6bc7b7feebfdf422e4c6c9476648':0.000000005,('97118627e9e441700371f9f48cb1ad18':0.007115450,'730824a8f4086bc02b74ce2d3304722f':0.000000005)0.912:0.003519244)0.734:0.000000006,('750f5d5cf3b5a108ed0ee4d73f1d7c0e':0.010704352,('964057bfa4a858e5d3aa6b8ddb9d0417':0.014769904,('2df60199dde7e6748558281b1417d3fd':0.007081673,'6670f755cee2d86e739d7c6b997d047b':0.000000005)0.754:0.003498330)0.776:0.007247517)0.498:0.000000005)0.761:0.003545316,'ef164fb266480903a4c9b46f2861a186':0.018230004)0.792:0.004281524)0.000:0.000000005)0.591:0.003929353)0.831:0.018679824)0.925:0.026800070,('c6dd5ae868733f57b5aaa196a1a120fd':0.014429152,('3779470223f3f3d13827fb58eb44073d':0.000000006,('7b60c33af82f3f329bca81b4e46314e5':0.010777582,'0084313e29a4158ea759cebf3fc575bd':0.000000005)0.966:0.014449637)0.757:0.003462468)0.886:0.013172181)0.795:0.018625653,('0db37c2159c047405faab0fcb7d65069':0.033641662,(('f0551ca30f9889eda57c909527369b5c':0.000000006,'fdfb7628622d1f8ff6e4745a5b171546':0.003541002)0.881:0.003524385,('0a2a2f2a4a7630620a3db052275ea388':0.003512745,'a14ca9ae3e6380cb4641c2262695e47a':0.000000005)0.258:0.000000005)0.762:0.003513986)0.741:0.004626347)0.849:0.010166461,('29c88654e1f0ecd4a7d9ca077a36ccb5':0.022739752,'d3fe36ee9f27d4bc8c5b115e764c0c1a':0.010800610)0.910:0.014704255)0.831:0.009764734)0.710:0.002829253,((((('e1b01049efbf2b5f976981e3574534ea':0.000000005,((('5433577fc00db5d95ead26e72c153f9e':0.003524385,'4544fc965f6ef98a6e08c014dbefcea1':0.000000005)0.941:0.007162624,'276593c76437342699f2685190167674':0.000000005)0.784:0.003523520,(('7e04c0db6a4ea753ef50e4849fab41c2':0.015077055,('1eb05e53ef6a907b233d55a6ab729136':0.026294175,'56a986cb331050fa9b347afe88d9d601':0.003927645)0.855:0.007519062)0.724:0.003184844,(('f6a0e861a26d51cc5f0bdd5fb2cb2385':0.007129486,(('22c74a14f68ee04190c691a0e9f19238':0.013703075,'b1a795217b9a3f4814ee5cae27450501':0.004020575)0.786:0.004016499,('ce7094f566935b260fcecfef45d39586':0.000000005,('34073e86802ef07ec911fb14ff989374':0.000000005,'96caeeec83e56dd797e02c47e824a651':0.007096624)0.954:0.010803205)0.932:0.007111481)0.760:0.000000005)0.195:0.000000005,'a1c82e28b86e87e25f3aee80c00c5934':0.000000005)0.794:0.003560306)0.774:0.003563133)0.771:0.003553972)0.902:0.007212302,('b91cad2f7e36041836d3337d91fbaacf':0.000000005,('06ad31003424f45e2cd2a00606a4eb81':0.026303243,('131d2a3f6004b3f42f0d7b7a98f38cb7':0.003512746,'20187969f959ef8f58539316b083a40d':0.000000005)0.741:0.003451826)0.915:0.018540610)0.426:0.014691162)0.762:0.003472425,'1bb985925a7363f9d1bc4260f6553897':0.000000006)0.924:0.010711288,('ed56f5a06d3ad03cda9c8c992220b7f1':0.000000005,('fafd8a072d9b841b99e95a03f9818d9b':0.007392087,('2f8b318668022da311921be7dd552d5f':0.000000005,'331ca68ddcd3b66959c04921e08bb521':0.021867026)0.379:0.007072695)0.945:0.014869014)0.766:0.007095151)0.877:0.007316750,'c65c243a4d5acdad3b66e358db7b25e7':0.007093937)0.922:0.013475245)0.858:0.007281843)0.756:0.003296262)0.780:0.003909848)0.834:0.008589697)0.625:0.013964045,(('df702618f062705d3f4ed950a0912556':0.026847406,('1f79e0244bb7d6afcdd387eaae7b1cc4':0.038994815,('088865a1c5f8f4eaa4a7721101d4f376':0.000000005,'03e94ada34d09b5497577ef5e279f79d':0.037800584)0.772:0.003751196)0.724:0.003758705)0.925:0.020303166,((((('61575c2e9acc3daaa8a314260f6a900d':0.086128711,('c76cebfdb7a4b343b9dfaf00a6787146':0.065794576,(('8638b69f191a9aa8ccda04f0329ccb49':0.081702022,('deaa66ecfea4cd988f8bb410f70ad62d':0.018776676,('1f11c43e2eaf79b034489ca1b88029f5':0.004599140,('5bbb639de49813dc69c10b6013eb29bd':0.003536474,'e1ccf5638b3b74847bad09045c1ddd85':0.003534090)0.905:0.013691623)0.968:0.027188998)0.893:0.018994161)0.089:0.010633108,'48a901ae0b5ca3f58baf6cdc6d6c3d1c':0.039515765)0.879:0.020849479)0.312:0.006211662)0.722:0.003714083,('6c00eefdc1923158d15b64a4e4e6a06d':0.003340319,(('84fbe9f658c80dc492b2f63b3be5b941':0.0,'447a5820bbf4a500200d33a8805a85db':0.0):0.000000005,(('3170940c99f5dbf3e6ae475a41f6b4be':0.000000005,('aa606094cf4036d76b37cc1b0bdc6ff7':0.000000005,'dc3335ef3308ec570f453e4c01a22f2c':0.007162626)0.855:0.003524383)0.777:0.003594199,(('33a28d5ce23272f42b09f139293b4407':0.010747128,'858851f0f1e093bd3641c6a06dcc8888':0.000000005)0.938:0.017047552,('9d37754f058e7587cd917c16becab77d':0.005092094,'e0af83680ad03f5754696ac0a448923a':0.002029070)0.450:0.007321393)0.760:0.005102110)0.889:0.007127654)0.771:0.003731057)0.996:0.040772488)0.855:0.014169164,('c5739df2127d9c70fb3451daab89da6a':0.045620641,('ac2ff7c6307c69e6b15a91fce421cf5f':0.033696543,(((((('b0c2a98a38d8dc29acdce48b6ad73298':0.003565845,((('f0719b00cb23fb2784436015aed34e62':0.022310583,'df2749ddbfee7491a052ba752654aa43':0.030250691)0.888:0.014751284,('7af877fd6d1b66930e5fee4567e4ef61':0.000000005,'4d0b0a518b8fcaaf8bd130e421c44c7e':0.003516458)0.554:0.003540996)0.779:0.000000005,'4bb5bac383956df182b623662ca11794':0.000000005)0.991:0.022076330)0.862:0.007164285,'81d13803de483f74c451e94bf3be5739':0.007174593)0.878:0.007792439,('449873e46537fb2dc22abff0702f1e0c':0.010885043,('890533f93a880175b24acc8d5afa5a73':0.003519246,'22c34e43f82ad36fb6242220a2a6b992':0.000000005)0.780:0.003486429)0.799:0.006610080)0.000:0.000000005,('e26702b448d5ed941764af998a5f4584':0.000000005,'f6e591a342e3b82948c10c400fa13ffb':0.017951693)1.000:0.049872174)0.832:0.004122120,('a84cb37de1af038772343c24cdc8becf':0.003487645,(('85d45c0e69f287b32955c5af222e1c08':0.000000005,('dc49f4195a471337655b2c291f202a79':0.000000005,('e198c97806007257ae183ff2d9e0d60e':0.000000005,('39a77c65ff2fc23bb9f960327a3057fa':0.050399949,'a886388c09e3c832c839973e5564dbcf':0.007160866)0.756:0.010698083)0.864:0.003512745)0.845:0.003512744)0.778:0.003519747,'0b3e3842a3cc0abb67be06c0769b6ae8':0.003556889)0.904:0.007158111)0.000:0.000000005)0.825:0.006827498,('48706c568f9e9f712e4ead0dc33cbd8d':0.025499353,('368b6d9a72f51f30bba06e57859b18ac':0.000000005,'d1db08a925b66f4c3c64317c10fb268d':0.045770742)0.000:0.000000006)0.965:0.018935687)0.842:0.008659400)0.923:0.016271402)0.704:0.005239200)0.000:0.009132442,((('a46b1df520d0d140fc51b5cf9b72eaef':0.000000006,('efbee076ec6c7417c9fe262fdfd437bf':0.000000005,('ebeba94a844f7846a9fa0fe7af98a7db':0.003519244,'23d386667731e69e5cc5e20f6410885b':0.025744064)0.000:0.000000005)0.915:0.003519244)0.000:0.000000005,('8e13d3b999c98acb1b9a986f6dac5026':0.007226867,'9fe0be5ad360a166514790d4d2da4459':0.007223275)0.795:0.003595072)0.931:0.023655706,('f86536992e7d36e1aad17e4e8f06bae5':0.043403196,('1ca4960ebfbc0ca5b0a5ad4a779209c9':0.054030918,(('0a8dc142c4cbfb3905d92ebe8f434ccc':0.000000005,('a47ebefdda93c5b1424149fd0a769313':0.003519246,'7ec8770f6bd9293dc7e84ff9336db146':0.000000005)0.182:0.003531409)0.829:0.015449175,('91cab2c15ae158290974236e9c1f569c':0.003531408,'e649a4adc8bcd1d955dfc5af516c11cd':0.000000005)0.878:0.019016646)0.938:0.032043058)0.895:0.027169344)0.869:0.023055835)0.943:0.026422676)0.739:0.004699307,((((((('a970d447a873d5653f0defa058fdd2b1':0.014654114,('1d192a141d41e900adab0d8ae1b0eb5a':0.022020785,(((('153c76e22601bae532dfce9d5bbe5c5b':0.007105110,(('59e34b006eb26e752e82d501f3b64e04':0.000000005,'31c95087caf91bc08e432019aecb1922':0.007091947)0.852:0.003512744,'2f1f19afcb7a10338e3a7f43d24e602f':0.000000005)0.812:0.000000005)0.851:0.003531410,'af410694768c2ad9a90edbd82c41d14b':0.000000005)0.917:0.003524383,'08c3df24d1e48a58b4d807b8dc3120f8':0.000000005)0.396:0.000000005,'85c07caf969cb1799cde1531d67fceff':0.003541001)0.870:0.007141865)0.872:0.010989000)0.702:0.000000005,(('4eb298aecd4382923fff4da474bba682':0.096075693,(('a04b4864548b122cca8f161f24ba8f1a':0.000000005,('5958fd2b7ec972907e061e8f4d0c49b8':0.000000006,'5e143014d86b5cc21084462c89da0686':0.014540503)0.965:0.018279306)0.844:0.003556386,'26b18f4f462c5dde8fdfc7abb53d9a24':0.000000005)0.838:0.000000005)0.859:0.020531496,('63518c34d8ca816dd40bdba093809314':0.060452532,('bfa1b93525d5bcd3ad12407cdccef49a':0.001713087,'6c463d139e9d1086bf305d5ed7df3f3f':0.001877996)0.973:0.036679022)0.881:0.015858869)0.795:0.013101182)0.773:0.007085590,('74b61380c6233a2a6f844ea1409814b0':0.003566982,(('822709e950c4342a0b8f760c5f7f88ca':0.000000005,('c703304292281a3fc8ccfb5c31bcb425':0.003512744,('481edf165a36f5f064fa5136d05258cb':0.000000005,'abd0e6d274b5af72ecaddc3dc4bf040c':0.003524383)0.000:0.000000005)0.862:0.003512745)0.945:0.019832107,('094e7015e7bf9f11793761d77e54caa2':0.038283457,('54a9229eb44c31947c4ad7e579278e69':0.000000005,'9a6a55a86a232ef2e6dcd31a8fe8ca48':0.003515488)0.891:0.015672007)0.939:0.019613047)0.623:0.002669533)0.730:0.003624865)0.993:0.026372996,(('827ae8c6c1dbdcc4074f355ce795f2a3':0.0,'baf1c5293a41ec21f483138c2ca5e6ba':0.0):0.000000005,('472bd1ebf86ec4458b0f3dab823e71b3':0.053382535,('cefc2fd0b03a6e8b87b71e96d37c1819':0.003515490,'d5881c94e4b7402440dc8ae763be726d':0.000000006)0.790:0.000000005)0.847:0.003541001)0.969:0.014482755)0.000:0.000000005,((('1ff6553841a9c8bedcf92bba295c8d8a':0.010817365,'1b3d41ba078f53ac6068dab45fb6e188':0.000000006)0.857:0.007416927,(('8a09ecc32f33edccce0e1e36d2794fcf':0.003515487,'b7dc3ef5346735d82281ffd5ec43f37c':0.000000005)0.713:0.004039674,(('46061554d2d5ca4dc8dcf79d4d48708b':0.000000005,'a125de57387b0224d91e39a3602e34c9':0.007129483)0.931:0.019241408,(((('8fd9e579fe7595e61e673038670b58c3':0.006671915,'e2a249a4f0924ccaec0857ac3cf56c34':0.001989886)0.790:0.001996026,('ee494a4e122d0e13dcc5e58611e640fa':0.006835489,(('15c51cc9a1eae86e3a7cca7e8bd778b8':0.000000005,'a6a39d0aa67a89a43d6c415cbc851ee8':0.003512745)0.957:0.014744380,'5e2b4342636ff9881589ff28d81e482e':0.003484109)0.331:0.007104795)0.618:0.000473288)0.812:0.000000005,('78af70c67f4632d1ae6d2265574e0795':0.007279984,'3b61a3f45424525f50c907e473936fd6':0.018816759)0.564:0.007178376)0.884:0.010831382,'1554eb62bd20794c6dff531efc8c0eab':0.000000005)0.567:0.014085331)0.871:0.023625319)0.995:0.050463389)0.775:0.003380600,('57898bf52162eacc5428fbabc9ca3728':0.018480780,'e225a2a34ed93b6c3b26299e1ee7ba6b':0.007128420)0.854:0.007247284)0.957:0.014738770)0.764:0.005740551,(('cf00e5ea48cf859fe5221bcd9fb3b33e':0.000000005,('3354bf218f9726426cef7d96fd6283ec':0.010745018,'fd27289f6c869e8a8f24cd01e478fd9d':0.000000006)0.071:0.003541002)0.944:0.017440875,('6fcca0f7c9bb50476092d2e430a99fc7':0.003612738,'1167b6ba6e197058378d87f302740463':0.010796600)0.954:0.021614094)0.926:0.019046007)0.680:0.003738997,'c4de14c5451e75e0435e193457f62cb7':0.023234651)0.424:0.003907966)0.702:0.005668192)0.928:0.015706562)0.866:0.016745862)0.737:0.020531518)0.353:0.000000006)0.567:0.000000005,(((('ad6f58b2d28cca506bba11172ae21e95':0.122733410,((((('d8bd30fd13ae12e13f26780ae68415a0':0.007126580,('7e431e74fcb3de6043c6fb5e71ed13e2':0.000000005,('83269ee69a8f8da6eadca1d1eca3127a':0.009795077,('4f96016132f6bb47ae058094969c14bf':0.000000005,'e1734a5ddbc3c511f6a5addbb738f419':0.003524384)0.873:0.009729576)0.869:0.009611879)0.920:0.010919233)0.517:0.000000005,('570919b8c40a916bba3819424fbe4311':0.000165589,('c82ff8b8d70e2a73d9fdc7ea7a4c1152':0.027626748,('ec2c7af590612040cedd3a8551fa49e0':0.018755686,('1c3c222c9170dfefcf8b063f23c912bc':0.011878146,'36e5176cf019f4a16777696a91860273':0.039652826)0.778:0.011493184)0.938:0.022309492)0.858:0.019481532)0.740:0.006940148)0.866:0.009999451,(('0dc4192b7c93bdbb718de2d3cbfe4ff5':0.032404285,'8b656f337aec5ac6cf3caa1cb5d9ca9a':0.018158523)0.395:0.000000005,'be99190ad185786c33e6a4710297de42':0.006156181)0.753:0.004104582)0.838:0.012244434,'269e53577cfb77fb3e82b2a56e22cbd2':0.019284909)0.981:0.053770236,(((('7e20f9c5509005c504d04ae15d544347':0.042240100,('4ef85b6c117f6797730a788761d1d737':0.041117235,('b2ce7d1694dc231c5850552871d70287':0.041028494,'d12e1927f2582ab6d5349ac8787f7f89':0.012623642)0.169:0.007287515)0.000:0.000000005)0.866:0.019163067,(((((('1a3f5015cf4bdf8d89681c340bff1608':0.058452047,('8ca9da6cddcdf6c44adc97a10f6584a4':0.039675423,('0df14da06c70f0d5efbaf2b57c4f69ec':0.003509280,'c301d442f49506252c01f55f49e6fcaa':0.000000005)0.914:0.022941646)0.851:0.017230071)0.217:0.017195666,('86e3a8964a38f4debf8c511cb5903c8e':0.055014666,'cafb141fa599b6e6f562f1f3c34a0883':0.080999534)0.561:0.010673333)0.949:0.029179680,(((('d737468346af88f87c47898aa5381d20':0.029585525,'ff478c76c9a87559ac20778cbd9af6f8':0.012617485)0.929:0.017523426,'ba4ee35439b7e41730352bed25722ef5':0.015088537)0.924:0.016290152,((((('4837652119eb6db8b7b27c6ca71e6ec6':0.012461558,((('a144532921ee0e797f3b20bed7602c1a':0.002786445,('299236d16a259369b47d2d698c387536':0.000000005,'202721109366d3775870e0aca2175ffb':0.010753498)0.968:0.015206014)0.988:0.033237678,(('5213a050537f3e6138cb21be8d17f560':0.000000005,'8145c7f620f3fa798642e4a6b0184c5e':0.003531408)0.982:0.018822433,('f55c918bbad1d7470cf73d9f2020293b':0.020748694,('6c69787f6e8665d16f1ebbdb98153650':0.005277854,'9a6b2d1af9dea7ed7487dbaea75f0b1c':0.026697754)0.664:0.012631994)0.591:0.001329973)0.869:0.012351040)0.212:0.004521920,'5fcca78c53c5b72f7b5fed1f16f378f9':0.009442485)0.670:0.003744683)0.851:0.013163161,'6e8d3ab4f90d0db90dd1707211f71454':0.025668539)0.886:0.019104399,(('3a82b8740dbe42f0504b9d2e4f2814f4':0.037187594,'b09c1a845a44defff16ed03c926ca452':0.070690160)0.372:0.004845393,('f9e97366ee57a23191e1d891318ecc3d':0.045902964,(('72edc6a0467d014c81e47b964a0a5ff2':0.000000005,'82e3e7a543bb3b469ce67aca76544cda':0.021694903)0.941:0.032106104,'78ac91662346ceb7f39547e7d07d3977':0.065756647)0.857:0.011985035)0.070:0.007365169)0.927:0.026749668)0.981:0.035518269,('11b8dec13025ce0a8f3a974b50bc120a':0.092156735,(('7ce73c0fe2371eedc24c5ef5b1af0921':0.000000005,(('106a89dc214d3c1a6c68e3af22705e90':0.027387331,('d0983f040a042b7e38e0e217a605eb1a':0.000000005,'d056d3535f7c24f67b25dbc8e7b0e97d':0.003510740)0.938:0.019112425)0.895:0.014680959,'93671043b0684c244262fed8c1a9b484':0.049726940)0.000:0.000000005)0.838:0.006539070,'893b7ce228d322e28a3fa793263b5e5e':0.030757848)0.000:0.000000006)0.577:0.017835031)0.733:0.004664981,('bc7c07cd28e6a155526eb31a4568c39a':0.042003345,((('344c478b2ded4c0f2d4aa14faa18c281':0.034276414,('3907dc2aac2f5809b9b6777e35d3e361':0.000000005,'f565f5e37d9c66058ca46cd48b230334':0.038246446)0.327:0.007518404)0.837:0.011757833,('574bfc5460505cdba3ea5f852d32eb11':0.032768587,(('44404bb56f8a034211340a4b1d5f9e36':0.002828074,'6451e80cc34428748f896fa42b84f76d':0.007930339)0.852:0.010061345,('c15615825508954d0b94079b23d09f66':0.013781831,('de997c8b71092aa2295f6effb1574000':0.019279912,'9b3d4203ba6aa2165e7a6d8e8883cbf0':0.007247537)0.965:0.027928946)0.910:0.015890414)0.691:0.009784698)0.831:0.013516763)0.865:0.033774826,'354e029246dc66f222be276071269644':0.055549858)0.587:0.011795595)0.934:0.023695453)0.877:0.008835160)0.391:0.002985423,'5c47edcde06c1c0091bc2a00f50a7cc8':0.029030512)0.603:0.008697118)0.776:0.004528704,(('aa3808cedcefaebb4b0ccedd0bc48a83':0.000000005,'5c82572a7c50a50bcbec4aeb20ab39d8':0.003505765)1.000:0.073733735,(('d1dd2ac4df0572a3467d99dfd6e7d59f':0.035665696,('549e07de6501e25c5c61eb2f533559af':0.000000005,('518a6930f094a98c2e2adced8ced60a4':0.003546272,'c809564c94cb75018618b3e7c6716384':0.003495648)0.976:0.014393682)0.847:0.009998416)0.996:0.035406759,('b2c54637a80c2a7fa01796ec4bad19c6':0.019301429,('e83db65d0784302f8602de61c2fecc0f':0.008366146,('8c0f6d1a1ab73416f250c7989a73e859':0.000000005,'bb43d30ce31ffe34740e213b84f193f5':0.003509278)0.742:0.006113181)0.999:0.046569709)0.744:0.008530261)0.062:0.004092239)0.324:0.013615292)0.752:0.003798960,((('ca5cd113e28fdf971e528cfb0baac2a9':0.035982589,((((('a6018fb2ee93ded290ca494583fefda0':0.039256761,'6ea4a5da8dbc88d062e1838d66f3f81c':0.020370685)0.858:0.012215170,('fdfb5c6dfed26671702829dc69d7d5d3':0.042818758,('bad3b4a840cd223a728878a0470a27c3':0.000000005,'db082af5691a9cc04573531a8e7ecac2':0.003524383)0.975:0.033302795)0.878:0.015761621)0.631:0.004826992,(('14057506945d1a37382f4a4d113387f5':0.033272920,('db9aade79dc1b484f3590029a956eb36':0.008132752,(('00cfceaf6fdc276fe595e211a4c50f62':0.007096622,'e2af586b0f9e231e4995fb5b0366e005':0.000000005)0.961:0.021950282,'c3e1cc33601bbe4cc0d5540f7f1568e5':0.011765380)0.230:0.006648785)0.948:0.026389584)0.680:0.029833989,'b773c69d342d2c5b9c78c18528a20de3':0.003948264)0.973:0.025458615)0.000:0.000000005,'7cbea4315c1eb4e58b889a3ce3ec4ca1':0.007371719)0.955:0.019493399,((('1aeb2adca181eb3e8b52840e7c9d7318':0.040477427,('6260018ea610fe0d70da49fc40346f01':0.000000005,'0d537aec238e24fa10cc744a0a755273':0.025386071)0.981:0.024656900)0.684:0.004127355,(('10590ab8816eb93dec76cd261fd41c71':0.017859493,'c3f6f273918231bd5308ee8030f001df':0.035587604)0.896:0.013901923,('c4364386cac4f1c2e29f47bbc5100f6b':0.030279495,'f4b56c65f68f755a495d7152c591f60d':0.035252368)0.916:0.020593397)0.818:0.009741757)0.734:0.008063226,'c91c5345d6966d6d5895bb8c71cac170':0.013671589)0.000:0.000000005)0.842:0.008055278)0.430:0.009915991,((('827b948934bae40f077c41bda25293c8':0.047077157,('93bccbc62210fe73ae18fcc643fb70e4':0.003509280,'77fe8ce898a6e9fb3a5813167700e799':0.000000005)0.976:0.042431700)0.358:0.016415216,((('43dc4626eb9341f52fffb012f66bbfb7':0.003559389,'969d974a08918832ad31aaada8c409d5':0.014548462)0.810:0.003508617,'e71e21fa1b13aa86bea0f20a4c1811d7':0.000000005)0.769:0.000000005,'e987b830b58a4706d3bae58ef3a43162':0.007119105)0.170:0.000000005)0.845:0.008680304,'2062d03dca712c30482d5e7beeaf703e':0.046901295)0.965:0.033990877)0.846:0.000000005,(((('b0fb77f5288c6a03371b6dbee0569347':0.026854518,'4a937d51629855d614e9e25b6eb40156':0.007255130)0.880:0.011051415,('dedf7a20b2201eac74a0ed499cefab53':0.009920041,('4c47e886fbb94a981bbba6c6f6507ed4':0.003519815,('4c3fbbc13fa1281319de05b8a8dbd478':0.034631979,(('3feb9abdfba0d05fd8a82a213cd060a4':0.017902513,(('30ee4e9163e86b1c4c755cc82f14c4da':0.000000005,'7ce79410e385bd9958fd0a3c2df467f1':0.014365445)0.197:0.000000005,('8f65c14e45d3c8ab8247a7fbc53dbe61':0.003470499,'d8a5ef6f2fa5e1ad316699854d972916':0.022447588)0.880:0.007235048)0.872:0.007675710)0.877:0.009966826,'7abe022b6b6bda4e7115b8fd189f14de':0.021990540)0.779:0.005385328)0.722:0.002991203)0.788:0.005296972)0.899:0.010008162)0.731:0.003772737,('4fd2d47b9f6e6df328fa87142b03dfcb':0.034350198,('c1251d2b679ad8a0a5a54b88eaca5452':0.010062353,'ac9e0f1a8aba206899dd41a67ae31109':0.042734347)0.000:0.000000005)0.887:0.011617938)0.838:0.007099065,(((((('ff40925ea39a838cd5c2b6ae605a1755':0.034984584,'f9e2ad34552b8b08dc79a7df85a23421':0.031247419)0.877:0.008918350,'fb320c6043b60c9f5d64beb444bcffa4':0.047206316)0.745:0.004855153,('1c7843baf6fa610f6910de195f1b0bd5':0.034353015,'1b6a952c36f12e119e28b1c0ba671e03':0.017623845)0.888:0.015761441)0.816:0.006779250,'1124a2170de3b6ec6a50697dd4097918':0.027293176)0.333:0.003623085,('03fe92172d7c8df648b69afca4ac51e8':0.022765447,'372065e99c1574bd7ca08b73263672ae':0.026952485)0.874:0.012362059)0.706:0.002078532,(('70273b90c9b4ea9b29904694927178be':0.034065122,((('16643e7c25a2b6ded9dcf805ca1eb2c7':0.007104744,'36bc989a2734199d6d659e793265089c':0.022351412)0.864:0.007222025,('de2da8cff692a2882013eaa9d645e915':0.000000005,'37a35e819d9619b256ab5c2b94659de5':0.003512744)0.238:0.000000005)0.945:0.010703161,'c1edfd66604f9c24c8987ea8d3c2f1bb':0.003528583)0.742:0.003491228)0.904:0.014164452,(('bc3be07e1fa9d9b1e5c1fca10f8a13ff':0.021729195,('2cffa54198a69a14a26d2d8f43ab2eac':0.014369303,'4025fc65fdaac46c702043725faead22':0.026876941)0.892:0.012172512)0.867:0.008608184,('cafc37e209f81a24281ecf6503eef3b3':0.046812640,'10715700fff6475b8efc0c49853261e5':0.041889367)0.842:0.008323358)0.848:0.010766831)0.846:0.008240393)0.921:0.000000005)0.903:0.007284729)0.787:0.003635802)0.841:0.008689206,('17118ccd3ee5fba43fb7d9c00c38b972':0.074769168,'2f369182d2a76a636158ee2a30ba8633':0.116305658)0.871:0.026555226)0.953:0.030056916)0.491:0.008114820,'a3e228de52700a8a97fe6f2fdde03780':0.056328334)0.869:0.017621256,('74d473ebcd02968c3fcbcdb87b0e2ebb':0.058443508,('7e5ea007d7875f0777e2c1b836907a0c':0.064559468,'7fd0e7875c8704a951a09f3a5cfd1c62':0.051556291)0.880:0.027755488)0.713:0.030706979)0.886:0.026415797)0.253:0.029817793)0.873:0.030061180,('9bc1c0067012ded7fc64a91417fb0ad1':0.056087054,('59a3f7338187e930b9e02f294742b77a':0.071936370,(((('6f45fba452e96273f210248ce077eee5':0.049967175,('e851005b65bc4b6e200fb3f43ed65532':0.029894679,'a25ecf278b76ad4977deadfb6b2e5186':0.015425055)0.856:0.013742667)0.836:0.012170176,(('9746a3ef1e944a2cef250c817d70e922':0.018328052,'33b266c2d4d55b75c29ecfe11c84e334':0.052082315)0.967:0.043354996,('90d14923686773e20ef7d18741387349':0.021331931,'e3da91d79051cbb7b870d6b17340efd8':0.020368699)0.733:0.016147576)0.833:0.014576953)0.947:0.020591292,((((((('df5d01e69e7e85939734e63b759ac8d7':0.003519244,'22025d2111064428162a0d5bfec5eec4':0.000000005)0.916:0.003510741,'a09a9b2d6792c5218504c2606818f44b':0.000000005)0.915:0.000000005,('a51af6f7d3369f355257160b33da3cff':0.007117907,((('171972b080255260c9263c8ea1265bd2':0.000000005,'d80265a7f226a34108560e579702c4b3':0.018038519)0.000:0.000000005,'d6cc22893c83750b9aac5cd1ed5e3c13':0.007124452)0.851:0.003521329,(('ac2ee955509ba2b8cba650a053e8b5ad':0.003450698,(('47ec38113d656ed01da8fe73118cd981':0.011508484,('4102478bb3e65f2207f580faeb8a04e6':0.007087225,('bbd4834377a28435b34904d56cb8c808':0.000000005,'34c76a37daf44b08d51fdac690d8a846':0.010679815)0.567:0.000000005)0.983:0.033999007)0.336:0.017078232,(('1e181baaea6ea44783270cf5e6116420':0.007087226,'cd74dff9536eba82bac8c6d71a8eea45':0.000000005)0.966:0.020694287,'f8440b4977cfe1a8e067c386098a7070':0.023703798)0.749:0.004309091)0.870:0.011903418)0.210:0.007205008,(('153c10820774273b40755b07af5bebfd':0.0,'0717f64b1acc58505c85e9958d2fddcc':0.0):0.000000005,(('7d3d3f94dfba7426099f84d2f661986c':0.003524384,'d3bee86f4d3721bd09619c5baf0cde2a':0.000000005)0.000:0.003530805,'8081d6fcb04356c3ab94b07b7cda243d':0.003523550)0.455:0.000000005)0.799:0.003511536)0.743:0.000000005)0.264:0.000000005)0.977:0.010670096)0.921:0.006749808,('ab1cedc885ae9ac8207f3885daaf2603':0.000920071,'40fd293faefeea530b4746751f78b575':0.010498393)0.828:0.000000005)0.893:0.006739763,((('50fb93dad525b440dc193bc631872eba':0.007074130,'0ed82bed84de7c737439d2658891e5e2':0.000000005)0.917:0.010786178,(('bfe7795e52d043e68f31cc33f4023911':0.0,'d1e742dba5b2568ebb0fb9c433193809':0.0):0.000000005,'7034493f95fe775db5f9eeb1aac0cad9':0.007074131)0.881:0.007182628)0.795:0.007150436,(('4190ed51766525ed6d51574a2c850a88':0.014519575,('41300091835845bd9f0d2c9d5efa62e5':0.000000005,'a7cc704422d79ec484e24904316d970d':0.010732653)0.787:0.003584440)0.768:0.003515859,'17a5a4bff7ff28d0e620402b79150a59':0.003544689)0.743:0.003547545)0.885:0.007135643)0.573:0.000000006,(('0607d7e573fdbfd5040b0d15a620647e':0.003510743,(('26c10cdf8e73fae705e1f929e60f680d':0.010800436,'784a30ed08f1d2467fdfa5b4978590fe':0.010798388)0.749:0.003528761,'d76d6003ee959b0bdf1f9de282467004':0.007101802)0.866:0.000000005)0.884:0.000000005,'9fef297bc82420d5b9abea86562b8d27':0.000000005)0.905:0.000000005)0.853:0.003531029,(('82c304a840b701466d41d6cf9e6603c9':0.000000005,('ca4283eb765c661054735b529ff8bda0':0.014580299,('6a414033695f0d1c4ac449949a16a1b8':0.003512744,'fd27c7c45935ce5f066ad6d67af1b521':0.000000005)0.883:0.010945583)0.993:0.034625551)0.839:0.018054240,(((('1bb1589c983863363b4dbcb170cd6ebf':0.007138353,'97848eccef1fc41b022b071f62009164':0.007224529)0.711:0.007188022,'8a120fe63383348cfd84d34a6f698d87':0.000000005)0.892:0.007111480,('689b5bad1b8386efb1b89bf6ab668889':0.007074128,'6c3618600c2a8a7ee9feb91f11ee84e8':0.000000005)0.836:0.003515489)0.925:0.000000005,'6c33785c46c3fef68941d9addceaf948':0.000000005)0.764:0.000000005)0.000:0.000000005)0.982:0.029697580)0.000:0.000000005,(('4a7fad243cfa5710bb91ea5f8453ee48':0.014931000,'1ae71fab81b353a0644835c1e672e6d1':0.050593098)0.951:0.025451965,'6948391f40ad32b2aab409c12c0fa18f':0.045075098)0.782:0.006997357)0.937:0.036633263)0.981:0.065513312)0.352:0.020996935)0.832:0.013625840,((('e51f443b710b17313bd738ba724ddd90':0.034603587,('1f20959f5e084e61b649564c51f21817':0.000000005,('7bfdb99e22dcb80581bfcb29109f87ad':0.000000005,('037a955622122c69967df59f787f0d91':0.000000005,'18a5250d41bb1a675158d1b56fe0b696':0.003510741)0.962:0.007119106)0.932:0.007064553)0.873:0.020417336)0.995:0.074459631,(((('6497d8499750dccf3ff37afa17333de1':0.087679887,'f295d509d94374956b92f35d7d2bea65':0.000000006)0.980:0.040553428,('de88a2c6ea8294402b3e6490d8cb3aff':0.028231801,'47bc9f2b1c21b1c0c8e8c4b93b9750ab':0.073465051)0.851:0.023709774)0.904:0.027074030,'616ac0c3feea09dc9eee5d6917888cb1':0.020587276)0.950:0.021583587,(((((('4116b9501bbadd19e504e694708ba3bd':0.000000006,'2d133371533c22fb8bf1a3e83c6e6447':0.046097925)0.879:0.007108216,'4f31ab2eaf1c764ede9ed418e7ea77de':0.007188911)0.914:0.011011940,((((('a72875e81013cce0433d5c5cc4746f9c':0.018254968,'80fd9545ae407c2e55826f724434d1ee':0.000000006)0.815:0.003560144,'4a1f67fd4bba99aeddce4df86a8c78f9':0.007161230)0.762:0.003554973,'4697319f1492c1b7e96cd62f78079486':0.007240675)0.799:0.003561501,'1f6cf1d5418139ccc08e2bb80b6fd00d':0.000000006)0.706:0.000000005,(('5ded3956ac3f072ddf3989db3bfc32cf':0.000000005,(('c186b202d0345408df2872f7e51e142d':0.000000005,(('aeabb45291b4beeb18f351c95865dd03':0.007068600,('b0e6d3e8ac38cb62127babbabe90d508':0.000000005,('4ffa72ffe1ddb9aedeb75c63927580a1':0.000000005,'069b85a0937a0e508d453e4751be0938':0.010622965)0.827:0.003512744)0.684:0.000000005)0.881:0.003531410,'94a3b417d75f4b405992e11f05cbc0b0':0.000000005)0.959:0.007068600)0.792:0.000000005,'08d9c1ab5c1292036e641e829b58bc12':0.014446617)0.882:0.003541002)0.976:0.022793250,(('a403a39a51ab44068caa2952fda38fc0':0.000000005,'71eebef3eaad70a447a0aef80c4d49d3':0.014553208)0.807:0.003539075,('904e83305aae46814e76f7526b934d3d':0.000000005,'33a173067023a3b44c033a0c6fb862be':0.014655289)0.835:0.007171876)0.789:0.006801678)0.959:0.018928072)0.569:0.007177012)0.785:0.003628557,(('708f394101a73e0a2bae5b0d33d77694':0.011171401,(('abb088e94550f5c395502db946ab29a5':0.022240044,('a3c6f40afb8cd6842823971e125f660c':0.000000005,'a44208652f00d8a4ca26a28b135723b5':0.041746520)0.915:0.007440567)0.707:0.000000005,'09236a2b4b86d0eb4af961d9f9badfc2':0.006850724)0.885:0.011079219)0.537:0.006857655,'4542e210503a0deaa85d8f51bd802105':0.010719808)0.887:0.000000005)0.792:0.005539187,('c19043b753fe6ca912a17e1175266dfa':0.016078042,'3a709f986eea57930734560b20970424':0.042911891)0.977:0.034369190)0.769:0.006937454,'f1c241f5607d1f57be4e6d8cc6f5414d':0.076915410)0.168:0.004308619)0.915:0.026448365)0.949:0.030785988,((('8ed9a51b0640af2b8c85552bbb591643':0.018941955,('7ac2f415a2f8e6fbffb601eeb2e051f1':0.006988244,'8ad78cec8813687b982609e4b3a93080':0.003571896)0.948:0.023458560)0.994:0.046716810,((('c4d0ff807893d2e5cdc0be95fb592c89':0.016185260,('e8591001bfa20116e034398d751785ec':0.046101906,('0e6f7fb3c0303520b0a3c0c9f44d7d0d':0.000000005,('ed1fb7ee5232fdc255757309fca457e2':0.034182433,('7f332e62be6cb3e7b173b8de87f439c5':0.000000005,'d250ffa75902fb9344e9456c408c3b71':0.007087227)0.005:0.000000005)0.858:0.003519245)0.996:0.063056615)0.909:0.020118323)1.000:0.070940681,((('d211e6ec9dfcea6741977aeaac2044d0':0.095303351,('93bc5931ff9d501ddde8ac7166db2f74':0.025744541,'b6fb329770913efcffb7e537e633f274':0.080537950)0.787:0.012779918)0.882:0.020651452,(((('7f2f4614229bb38fd2ea46a224c618c4':0.049977887,('eee761d5696f2dd4c9c3587594bf13a9':0.066460401,('e33563d0d16cf614cf5c8e54dca6662f':0.040927368,('407d173f413dad286e1fa058ea435a7f':0.022503689,'76ec592e7ebb98a23ebf59f636a78e93':0.025751933)0.697:0.011343649)0.773:0.015584436)0.881:0.011317563)0.000:0.000000005,((('00269657b4001a004fb99556d237cfeb':0.044518544,((('d07e8e2b8df007db46475bbbd36ecf79':0.007187955,'d0e661e33a9f3ed7563c1537de924b87':0.000000005)0.867:0.017590848,(('b5ad6edbdf7c76128837ee6c1ae53346':0.000000005,('04013dfaa9bda8c789fa72d33ead44ae':0.003543236,'ad56813c46337ec8bc24a37380af327b':0.014767229)0.773:0.003639751)0.891:0.013005272,('b646be5739e05c2e851958838a0c88f5':0.007658092,((('c8b0e27a76c7bbe7281560fef61d426a':0.007938083,'b3e1a79a88e28be74e1c50fcf5da3385':0.025843383)0.320:0.005430906,('b5febd6dcaa326da3275539e3ef1edd0':0.015420161,'9b9f0ed06d9323894d31dcef1dd7e9f9':0.031167665)0.918:0.020309359)0.914:0.018174759,('a32eb520a7acf92a9f034952c0406989':0.031666813,('04f9fbb313d0c8f882372614ab6a3a3e':0.000000005,('4438b794ecfcb08eb407ac88c159f516':0.003604943,'57f037d3c590db63a2b90eea08e6ce7a':0.026620154)0.783:0.003604754)0.776:0.006685021)0.856:0.011539623)0.531:0.008195567)1.000:0.083146708)0.777:0.012213390)0.979:0.040789533,((('3486fc241d6ac1c92f015634facde001':0.000000005,'039cd9db533c24a0ce28fca795e2dc48':0.026079769)0.991:0.047516835,('4ca4d332d9e87c171bea9f37efaa392f':0.035003396,('2f092e0056aaa91170c12fa37758a48c':0.004823683,('cfb54124b694a66b5b5955ba63166c9e':0.015488952,('14f979e946fc85f65aca44ff86e0a515':0.047602004,'9dd634987fc646c80a9592722fbd44fb':0.007234236)0.979:0.028226365)0.958:0.029926522)0.978:0.038018521)0.965:0.039101066)0.744:0.013698207,(((((('5fc3fd8256333b0dade986490afe3ecc':0.002138927,'54606a81d77c2a1c26077f5b07d7c242':0.051596144)0.968:0.028235658,'0e2d49a842c1d0b5c9cf21d8cc607238':0.026211952)0.733:0.003476960,'ffe76a025a5e4192822cd576f690566f':0.000000005)0.769:0.006159372,'53b9b0d7f6fd1dea10354fe0d7fdbb2b':0.043468345)0.758:0.006278285,'451dfce8d211229d4b64f9903f90feb5':0.140536081)0.738:0.017577745,(((('fe7a49a4bf4323ac09d6938f46845af4':0.030842541,'6824713c82cc666117149c8499905af0':0.027819983)1.000:0.112522960,'236d662811404b54689fab75f6a8fece':0.092433010)0.017:0.008496261,(((('a0fc3269da113575386c37c8dfe92cb4':0.058447031,'775e98bdfaaf32f4b70b85ca7ac78435':0.052632646)0.858:0.028589913,'b5c85991b8e97e3672eb89ccae54d66a':0.031306356)0.801:0.010208286,'c9845bce0f54ed2603bf87ab533dfdea':0.026747656)0.893:0.027223850,('5a8a738305f9187eea387ed369eae325':0.052163658,('adfeef4cb56ac963057b04f4aab6427f':0.032120416,('98a862208643ea63d00b3b524ecbe060':0.009629162,((('f4ac099e932290993de3c1f395dfaa06':0.029018779,'b0858265a843c673c51716ce16c69129':0.000000006)0.787:0.007776608,('181cf48682f8aaf7f1579d440b814747':0.018351505,'1b886beb496bdb35f352f2b6c52f3ffd':0.022724220)0.479:0.010039044)0.768:0.007159766,'d15d11c61a84a1846ee67b21fa8e1306':0.018729512)0.811:0.008868146)0.770:0.022467658)0.451:0.015453172)0.978:0.062490154)0.750:0.021180471)0.221:0.001505278,((('c4ad8d3c8c87cc464722e58e5a18b54a':0.009651732,('19384e97d98cab9f5d87eac577eccc3e':0.000000005,('0966548cd42b5273d254f808850d4322':0.000000005,('db62d74ae92c2b2983eff6fbcc8339c5':0.010659580,('c54b9ea708591d553e416ae65bcdc388':0.006999602,('08b9576537c8ceca273f940ee02cad3a':0.000000006,'d1951fcfe272d3c15a143cb1714ebedc':0.003481745)0.931:0.006968201)0.000:0.000000005)0.173:0.003462099)0.992:0.025851441)0.844:0.008322873)0.992:0.040741648,('3004c37f02370c4f2d31b58295622a8e':0.016908903,(('913d78f743e6dc319dffc914d32b36f4':0.027147819,'91fc36a584cc1896af3df0b7885e0708':0.022574065)0.924:0.022094746,('a236061c00543968f221662c3f501e6a':0.004045016,'45d69dcfb564d6030a1ca18cd03e850b':0.041139367)0.877:0.012369753)0.470:0.012446499)0.709:0.003305962)0.519:0.008692433,((((('bc0aa0ec1563c85cf96a25017891192a':0.020958142,('88e66024876e3031eb6a5b7bb02c7e0c':0.010533265,'2d702257f83a16f0642c47fe90a02ffd':0.000000005)0.984:0.048045501)0.928:0.026348472,(((('254470a47ecacb23e4cb74e19b08373c':0.050297166,('feae08080074243344a12135bb67ed48':0.025174043,(('46fb477b4ff3f0ce432d65d6f5c13f94':0.0,'06a16e7b7f32fabff5a699eb612dd34f':0.0):0.005941151,'efe99d5bed54ded9c340b5212d8a17c7':0.008271922)0.263:0.006575055)0.664:0.008739341)0.476:0.000000005,'f1d58f3f8cb8f54b0d65916a98bfea5e':0.003530819)0.973:0.014246161,(('2ade2c19a5b5644119a245da3cab5a32':0.003470638,(('571dbaafe190b77d2908c6f7f9c74df2':0.018014010,'85e3ca42be16f8e2bcdfb52434f135ce':0.002032524)0.748:0.001645279,('c9dac1b01afbcbb851165547387c3f11':0.0,'c13bd7bfdd8c1b606de426eb1e034845':0.0):0.000000005)0.893:0.006974973)0.749:0.003496667,'93cd07b5a3f6e0ea0ed27c36da3e19bb':0.010670679)0.844:0.006987178)0.000:0.000000005,(('5fa97937c087ce34a2c5ae09d617b9b1':0.010490401,('d985c003014265470bf1b678a7a7d186':0.000000005,('adefcba09ed438f25ae19147af37dd6e':0.018381295,('19d0f96dd835b23a3ba1e650f05f2b76':0.000000005,'dbca036de764af461b903fc91d79e960':0.003466270)0.869:0.010659026)0.930:0.014719872)0.227:0.014412304)0.000:0.000000006,'2b59b12eab282e1b24f417f0fe94274c':0.003463493)0.900:0.003534539)0.908:0.015623975)0.672:0.014147492,(('52d98413878e307f8058fa610274a59d':0.023710150,'5fe6d5d22c4353c9e21d0915a99d7bf8':0.034896991)0.988:0.043185140,(('36112dda31826c42fe7caa8aca162db2':0.038039499,'ded0ef43b4d81fa65e166555b9ee313f':0.000000006)1.000:0.131730069,(('4499f2c7c57f9db76c1d75f3390588f6':0.017153266,((('99c2e631e535cd12d7872be6dff41088':0.000000005,'3459f6b70f634150573a8c25c0ff42a2':0.003469919)0.780:0.000000005,('a1852fe7578ed6f2c1dffda081e73429':0.014242211,('13da3d3b5b1b6239e011bcdb1ffcc638':0.010601043,'051078524648fb7dc7c0438782c6bc1d':0.010581004)0.884:0.000000005)0.696:0.003541971)0.967:0.024439574,('685802d643e0ad42d68d40136fa4446b':0.003529535,('effe070ec26acbd330ff02bc4f5b599c':0.014260975,'4f3331d920374eb4d5869e40815be73a':0.000000005)0.235:0.003480047)0.837:0.008651043)0.577:0.007437827)0.740:0.006398109,'a9f610b4e6a671edc25a5827fcfc1b1c':0.158225355)0.832:0.062288467)0.657:0.002835998)0.944:0.027333493)0.000:0.000000005,('ddb8498aad7891d18d76d1bd22905e98':0.050133868,(('f6286e06a8db2327d0eecb771342d5b7':0.006168528,('cc8bb8b60edab387b3483a0b8779ee90':0.000000005,'96c12426c54670d489910c09e5cbfb00':0.003463600)0.886:0.011612465)0.986:0.038198630,(('faeb14ba6aec8b9136427ab281c57a3c':0.000000005,'baacb64d1e19307b7dcbb2b6e6c768da':0.010603900)0.933:0.017669949,('f2cc0684b33a620c64ab127bd2a78fd6':0.014395539,((('a11709c7a5aa96f44b47931de1a14fa4':0.000000005,('06f182dec0df3396915f015705869288':0.003481743,'f155cb534d2a9401ed92191d41e33da7':0.000000005)0.977:0.010517154)0.822:0.000000005,('96506546b2d50b266f5f854aae0dac61':0.006014005,('f6494bafd1495ffd86be5dbe2a451c11':0.000000005,(('34616fb228a448d1985120b42f9fbe1e':0.000000005,'03158ac84fab392cc831114dc2d82bda':0.003457481)0.783:0.003494132,('c4830e5c017f943e721979d780c76e67':0.0,'0aef14a379026b392800c22ede35903f':0.0):0.003527449)0.835:0.003491601)0.992:0.034744639)0.969:0.023000658)0.757:0.006971512,('1ee2281bc0b8dccc9b5394435f3b546d':0.000000006,'cc808489c231ed96acdbf92940e2defd':0.003491067)0.904:0.007269093)0.372:0.000000005)0.932:0.027955457)0.855:0.023095022)0.725:0.022564663)0.858:0.011899686)0.913:0.010786978,(((('342ad26662a606bf08765717459065da':0.005885523,('ee51fb4f0bec4b93f52eca81760d2269':0.005904332,'ee84df98ccebdb92ac93bffe5f394b9e':0.016965327)0.000:0.000000005)0.884:0.015847039,('9d81f623e4fd09774f22ca9c9083c846':0.011709942,('c9597870a6b95ce4b96fb307e621cc2a':0.000000006,('420b55e4291be7dc8a4cccd07ce4cc16':0.006998449,'05d2f9af91755df843c8d52baa408f8c':0.000000006)0.913:0.003461654)0.703:0.002493450)0.998:0.042069255)0.596:0.002229708,('d27e55de7b141ffa48c51346a26398ef':0.007006711,((('840c7d9a97f7b036edc0f363a253470f':0.002083414,('80b316e270ede2885833ced076d8aa96':0.003469919,('385d771e92e17561b152ed773a591598':0.0,'dcfc2df558a0eecdacb8f560985400ef':0.0):0.000000005)0.753:0.001644938)0.955:0.014020492,('ff875fb2b216b9def9f60366d4e93b20':0.007145142,((('6fb241424e2c5a14f6c13302067235ee':0.018583663,('61df9f91c6e453d5256caebd4e8c2192':0.015979394,('86b552d51f3ff275d18214f5ef880fc7':0.019773335,'5f4691e2bc468de90cfe24e676189e5e':0.009122475)0.881:0.015115591)0.887:0.013594152)0.803:0.006451978,(((((((((((('d665fedbabe722cc2209c3c5d138519b':0.007002574,(('96160fd2508e367d4101d1db8a18253f':0.007008563,'bf579d95185aa2fd11fe8bab16f121dc':0.007004441)0.775:0.000000005,((((('c4cc634e2f4e5a76fd854fac8216c709':0.003372946,('0f52e63f2a7841f8a943c1e4987b2960':0.003463601,'ff1c284e0ed1659b6b917f82cce3e929':0.000000005)0.975:0.018278836)0.944:0.010796923,'2caafd9bc1f6dafe1141a153659ced40':0.000000005)0.832:0.003470462,(('401b63f018591ce8ad9d65418b4ea89b':0.000000005,'45b12634a7056551e907ed9ca1575535':0.010583607)0.941:0.010999153,('56ba390f2acf8dd2c26bfb1f8ee8cfdf':0.014517324,'64994a1ea115fbfe4b9b12337208e839':0.000000005)0.972:0.018411389)0.759:0.003111317)0.071:0.000000005,(('2763109610a8bf16064406524e720669':0.003474908,'e5ed852428221883ec81de8eccda4a9c':0.000000005)0.859:0.003481745,(('7a549a66bd010fa38384486c91660027':0.000000005,'59c034937293c06f8ceb6dd84cfc5ef5':0.003481744)0.864:0.003474917,'a8cd1140bfbc643b601c26d1f9e9c6e8':0.000000005)0.338:0.000000005)0.928:0.006972067)0.827:0.003543516,('2429131ca79bd3bda9e161abab192cce':0.006992763,('2dd51105169c19f82daf4d79931def13':0.000000005,('b3911bc00d84dd009b37f7d40f02293e':0.003561233,('ce642208dc19c153299d65fe58198902':0.000000005,'8b57aaea043fb675f4d1bc8b7cdc6ef8':0.006993034)0.768:0.003434163)0.865:0.010742928)0.973:0.022079856)0.830:0.000000005)0.933:0.010655226)0.965:0.010589044)0.222:0.000000005,('b55d386355bb55c2b260400edbee34db':0.003481746,'481073d4c2e9a8899832242f40d1ead5':0.000000005)0.997:0.021688452)0.827:0.003472535,('140318c59bcb263c7ae99cd0a7484ab9':0.000000005,('a7314d8d774aec6bc90846488849bdc9':0.003466267,'ddc9e30ad34d58ee4b39c86ace545060':0.003469921)0.912:0.000000005)0.904:0.000000005)0.878:0.007071317,(('fd01154edbadcf265c07521b097f974c':0.010610010,'886387bbc4416696f3925fbd328aa5c7':0.000000005)0.790:0.003494027,(('8bc5229db92eb5e8f6430e6fa0849724':0.007122682,('e6e28556d1afa9f5b2614413fe4421b4':0.006954613,('fc5e060d51ea9675d302de7153d3755d':0.000000005,('37184df09489f56490af1670195a8be5':0.007061775,'182d3a2e5f286078c61ef46f6060e859':0.006998442)0.965:0.000000005)0.936:0.000000005)0.888:0.007135835)0.714:0.002128364,'1005f319fb5701dad99a4c87f4885446':0.014052347)0.746:0.001528309)0.790:0.003460305)0.727:0.007062545,((('8d942dd95d228a0c33749182fb417290':0.000000005,('db7af56b4a056a4e5b78df6c597d7c45':0.000000005,('72f8da346b238e87882cf9674c1f5931':0.014243922,'2d563eaf0d19fd106fd83570f7d45805':0.000000005)0.211:0.003473859)0.881:0.003481195)0.947:0.010517161,'769ea5028c9b5b7c213e4cf908e18bfd':0.000000005)0.437:0.000000005,'ac620977f83fc3215821a50679e26551':0.014311512)0.935:0.010543252)0.872:0.000000005,'c7ac796542dfc06acf167cc55579dd13':0.003467701)0.754:0.000000005,('49bf245215fb6461ff3e401c495f6b81':0.003468309,'9f98eb7ef8579538a567f94e34e6de80':0.010678178)0.781:0.003508315)0.927:0.006954851,(('7c1436d355621d9386b3892e28c96db0':0.000000006,('c3ba9d922ad5be7e98e54b939dffbf48':0.000000005,'8e3b97477b2718298a2be66b0fc2193d':0.003474915)0.948:0.007012032)0.931:0.006991740,('593cdbdc66c3c708df1ed6d54561dc71':0.010630836,('e23189a2153e3beac491a461d06982a1':0.018351034,'014175b02f0e81d1e2e2615d38df336b':0.014437502)0.888:0.010732907)0.877:0.000000005)0.861:0.003472079)0.883:0.000000005,('d8e63d4287852b2e42478b724cf19019':0.007053390,'3fe0028f07ebb5ee34f90df1d2e187a7':0.007049703)0.771:0.003469165)0.878:0.003477284,((('7b46abf44c86cb9c30925b6e0384b444':0.0,'92491f0b2c6e77c7703f1ac14007f174':0.0):0.000000005,'cab50ad7b4e1fce717e0a311d9b36cd8':0.036947366)0.910:0.007104758,((('ab878e5d1c2a629eddfef38e54697559':0.000000005,'689d3778e3c3cde8c360fe40f83b79e9':0.010619052)0.922:0.013742488,'d0f9ad1297e4cc7d3d9f6f7e26d502c0':0.004083852)0.146:0.003452165,'bc6b074256403355550a3633b001cb44':0.006518508)0.777:0.004104088)0.791:0.003482642)0.000:0.000000005,('930000be627b92837cdc67f610d8d516':0.007071086,('79f3f5aa7f76b493331b2a5c411bcfdd':0.007105348,'6898945683f3ede60af58ef26f911125':0.007109989)0.879:0.007161706)0.786:0.003496309)0.862:0.007988453,(((((('96748350bf8194f23ba1e5bffc290dc7':0.009710638,('e819442c57be1457fc068d66ba61e1fe':0.013345955,'d9d90e1f0dd1c253239956e0022e3e02':0.019943843)0.433:0.007316578)0.836:0.012218561,'200e6dda59e9d3177f84589425772564':0.004417053)0.793:0.010738445,'353a38b69b49900e91d4ef39ad612ca4':0.008022547)0.476:0.002733436,(('39cb8d6f128359998cfac50435f48b6c':0.0,'53f8fb2c6aa963b0a7262c93259a9a59':0.0):0.010693278,(('b40ba6b4a4afe2bd08d92a73567cb580':0.033240551,'ad37da25c8579525d0e960c457f8a596':0.011006767)0.940:0.018048164,((((('6f2244e5f9b507cb5df5a817ae1a8302':0.038201547,'d7802fbdfddda2cc2d1d5aecc2ca2a64':0.017883876)0.813:0.007899056,('b15aaa0a234486c97bda3de4c002c68e':0.018181114,('898667b646ab37ee43cdc7cc4dcf3695':0.000000005,('c00226f766f36ed5c57517f30a12eaab':0.003474914,('1c8f3212effb3f95843645f99cc6c2f8':0.000000005,('8756c3ea333c4165943f3176ddfc3b43':0.000000005,'864b9e0e7a4441052671de80ed3febe2':0.003474914)0.835:0.003474917)0.000:0.000000006)0.961:0.010603896)0.932:0.014450780)0.849:0.007286415)0.816:0.003607524,('f91d1e96413329c2df3d2f9726caef76':0.000000005,'9de1e14e26b9988797e30ed3a8e7d01d':0.003466267)1.000:0.045728233)0.466:0.000000005,('8f5cf51c614793e55c3397bac628f56b':0.017760434,('1030a8437a2774e8d9996038e0582c8b':0.014276787,'afae05d3a924dc0ac828853ec8ddf2c5':0.000000005)0.030:0.004797539)0.917:0.013709950)0.964:0.017699728,(('67bfde016356c223915c31e1e045ce3d':0.008937011,('d00d3cfe41bf72edb6017e5888c91438':0.025374700,(('d6305bbd016fc80f53dd08db0e45e18b':0.010726826,(('1e9c0c1475af0b6da8ee87b0a628b6e7':0.001201944,(('f49323344a78bd1cbf4415f73df653d4':0.000000005,('3bf48e3c3e03b5c7b1664efd1b3fd9fe':0.003481746,'3ff71660653d8ac49aa05e8457a19369':0.000000005)0.825:0.003474917)0.867:0.009409532,'a0364af1577ce8a475ecb381cab5e983':0.013702969)0.723:0.008404873)0.829:0.009284213,('520ea65ab1ce1db6544346dea6b92288':0.011039302,(('aa16bd2268f4b211b27c6f3549402cd4':0.003469917,'8b2a50a44921c1a4702dcda1f7c031bf':0.000000005)0.774:0.004430316,((('fbc09b2566f9a2b6b6a115ab81f9b525':0.000000005,(('91efb784c8c232f162b14509c9b16de8':0.003500619,('b075d66242bef874f6830847d870fa3b':0.000000005,('c4101f90fde66a3766149c595a47bfc4':0.006988442,'fad24f8e0ebbf5a626bc2983edef8118':0.003474916)0.605:0.000000005)0.805:0.003475801)0.924:0.010690052,'ff87eb0678aad0a97a0d7cad1979e957':0.006998446)0.674:0.000000005)0.936:0.003469921,'4189a07bd0bacacd429b4972d782e935':0.000000005)0.780:0.003482678,('af60465b929fc5a97a6d12299238bf21':0.000000005,('690a0c988d8f6b6c3873610ae0f8f6f4':0.003481747,'29a912a79dd74b8fd469f28c902ff3fa':0.000000005)0.961:0.014276054)0.282:0.007024589)0.899:0.010018691)0.796:0.007060219)0.560:0.011044238)0.985:0.034899364)0.752:0.004651525,((('4dc19497c232182177a86e38449d6514':0.003126152,('474545f3226ae3a8fe28e09c66932882':0.009882305,('d15ab65453881c6f7bf4cc6d54ea14ef':0.000000005,(('71a6cf103cb0262c907c5ea56ba6c3bd':0.009518380,(('a4d7d8e1d57e086fc8705ea5d399a8d5':0.000000005,'07e5410d8040dd8ab194b662283c6d17':0.003469922)0.820:0.000000005,('d3e8bf16f66b1dc541220b11856286bc':0.003511595,'ad24035cc1d78e2dfee956d7a77df6e5':0.003476037)0.906:0.007091407)0.854:0.009419625)0.888:0.012866533,('e6134de6ee1fbf97dd1aebb95130e58b':0.000000005,'75d13fe7dd2705511c9e83734f27d6b8':0.003474915)0.852:0.009772287)0.512:0.001572021)0.559:0.001164441)0.927:0.014386205)0.918:0.011115432,'9c36cdb0ba5b0778d97657e89e0dab53':0.000000005)0.955:0.015622545,('d08b0b300406039cd9910f4c644e0513':0.000000005,('a6aedc9c7db03aa5c243f6f5e5876293':0.000000005,'4df9d248ede5200d2fe53e0abd191ea4':0.003474915)0.949:0.006971763)0.915:0.014062706)0.761:0.003528962)0.860:0.012635794)0.757:0.018927962)0.852:0.010037058,(('820c0877a00d9bd4efc3b071f80edfba':0.0,'bcf94be49cbb19c155ac3b7db8409b89':0.0):0.033314540,('6792b7f51698678a88ed28e656f7eff9':0.003315602,'a1b3e3e4b4f52674a2bf7b91d4501463':0.007197805)0.881:0.012647546)0.928:0.017345587)0.302:0.007224992)0.191:0.000000006)0.895:0.007258970)0.000:0.000000006)0.861:0.008855244,'635dc6a4d32073fb94da71ffb848332a':0.016433841)0.444:0.003543056,(('e0854d6a0198af5f4e77f5410d890df1':0.0,'c7b7677701c2fb9a001f263de493b556':0.0):0.012458063,((('a69368c0fad9aad8da946dac05f7156d':0.011594495,'9463c7ead29ffcdfd649b79498a5eb67':0.005380884)0.845:0.009520174,((('3c3f485bf45065be97173a67c4d0354c':0.007165305,'33853c37d753e8a9054bcb2ea8b91179':0.003425385)0.833:0.007178839,('a90c0b6834a74f3311c753a8b2e0ab1f':0.003481744,(('60719030e4ff8737eebeb23d9ac163e0':0.000000006,'ca5a33b4e5caa1e24e8799c1f20d0a21':0.003481746)0.940:0.006966769,'bd2e3264223c500d91c7f824ddc83694':0.000000005)0.171:0.000000005)0.000:0.000000005)0.757:0.003706147,('5683140b981cd668873cd671ae639b19':0.000000005,'5de428de4e050b8d3bf919711a290feb':0.003460231)0.993:0.025699517)0.784:0.005609694)0.376:0.011665221,((((('3b0d88f6e1764a46ebdaeee6cb1a639a':0.000000005,('405aa853d5f048c568405f241c5eea1c':0.006661762,'882b7bdb7c07db6505c6225d4acee0f0':0.001995942)0.797:0.001990161)0.744:0.004414023,'c8dfe3cb876bef92d8e7ff337b723183':0.021173120)0.901:0.014472828,'41772f5cba416fa7a1936368b92803fb':0.004388258)0.638:0.002702340,('700b4f02c6f21be25beeed93ea320c96':0.025880642,'e6c079138f765bf668d276d7fc164ee1':0.003370788)0.829:0.007254348)0.744:0.006528043,('4eaf503f2e2c57508be6a45d326caf66':0.020295055,'27fdbdae1f977bd3bb4ab0695523a7dd':0.033630568)0.911:0.015327686)0.832:0.010380008)0.414:0.007513415)0.904:0.000000005)0.946:0.015894119)0.400:0.007014765)0.836:0.007907443,('b3176f8f6dd6abffd3488e5f1af71cea':0.007014321,'7daec6fd79f921dbf098a7a59abdcb32':0.000000005)0.922:0.000000005)0.878:0.007093075)0.689:0.007097286)0.937:0.000000005,((((('65bc88fb0e5e73888a567629f0e1459d':0.003481743,('cb3cdd8922642ae404598bdaaadb1d9f':0.000000005,'2543ced10c5186e0a97832b55a9f58fa':0.003491068)0.000:0.000000005)0.952:0.014707961,('dc726561adccd2ea4ac505d3316dbd75':0.003040891,('247dd68aa54b0c553d2d11527e9b0c76':0.003896073,'b8c541c03342f359ae968b2d3aab12f2':0.006740029)0.619:0.007191674)0.000:0.000000005)0.846:0.007475095,(('cda14a689b3f76bf11820a474567e154':0.002908577,('a4e09de1d69013345680026566c0eda0':0.000000006,'b09124762bbbcd2104668c280ec30f52':0.017819814)0.960:0.026436132)0.889:0.008321589,('f341db828ccd3c6a1dfbf9aa3443e535':0.0,'dd99df2d4c76ded4b605f76edd37e5ea':0.0):0.002849566)0.951:0.014891126)0.859:0.007368836,((('6be6a2926c9679ee6667c9db69e049ea':0.007131701,(('2a0a6367f794e66b396ec215ba393fc7':0.000000005,('aefe287ca88bfacd6d7c128c788f027b':0.007014324,'aa106de9b1b1b0b9ddf6375fcb959cd5':0.003481744)0.083:0.000000005)0.908:0.006998762,('5a8af9707c66388e87ab8a67c69c3bfd':0.003486342,'256a274baadbc45553aabe15d6e46325':0.010587143)0.063:0.000000005)0.881:0.007125622)0.758:0.003891727,'5d4957097d227982382e6bd109751e20':0.010435215)0.454:0.007358964,('6ed008fde94a832c0718fe5eeb803ddd':0.022270649,('31453bd55ca355c51094e022fd264212':0.007075911,('c17b9caf7be336a48e01ffa59e958183':0.010538187,('20f5fa59d3410b9d10f5b908b86c4231':0.000000005,'b3ee3c5290b24d0b0181b3d3ad033e28':0.003466270)0.794:0.000000005)0.961:0.022214506)0.939:0.018904558)0.769:0.004151181)0.863:0.010235956)0.890:0.000000005,(('f3c81803ae0ddda60b59087646311783':0.000000005,'eddab6896662384a9577e68fd0bae4ab':0.003474917)0.949:0.013640075,((('c094aa007bea4a0c734dea719364d8e4':0.014215793,'dd0b789b46b4adbfba1f46598d51af13':0.000000005)0.981:0.022236713,'57da4fa1dd900792d716c25128f5f899':0.007000603)0.754:0.004298785,('6c71e7b4ea43fe5ac2ffae5dd38e2b84':0.000000005,('0ba5e865722681d03630c497c7f1d242':0.000000006,'6cc9a274e453230e68fd29c0601883a8':0.018131981)0.586:0.007043241)0.870:0.006390066)0.365:0.003475144)0.763:0.004155878)0.910:0.006999364)0.768:0.003496874)0.780:0.003585659)0.747:0.003447795,(('cce49b12194b3fb1afccd0d259fde618':0.007006859,(('1fcea93ee6d524669735ca9b0b7c66ad':0.003505473,'13dd37efc40ff6b4361cfa37ca9585ba':0.007054893)0.790:0.003480483,('1ec98b8bd7cb838380ddca7d72144498':0.007043333,'ce0883439c828c991fc698a2d3b68e90':0.003487911)0.334:0.000000005)0.614:0.000000005)0.978:0.014298123,('4a627a74ebb150b90130698292d66ea1':0.006979392,(((('9d501df6d3a3e806f4ad260aefc70104':0.000000005,('c6b7a1f24958eb2a96295007294c9032':0.010640379,('3f93f2aa081521d8e6733dc332e08642':0.000000005,('09c2865ed73bbc0332bb07cd40ac7c54':0.003466268,'f3ca8ebe7156c3a3d576217cc02fec9f':0.003491071)0.883:0.000000005)0.974:0.000000005)0.883:0.010579966)0.983:0.021970594,(('b7565dfbc07d8c83eb9f9bf281968838':0.022539055,((('acbb07642f2403141aed78de4176250a':0.003518167,'8bdac593544497ccb61f1ea976c223e9':0.007072466)0.740:0.001935164,'134b01170ea87983c110730e8b630268':0.021604013)0.110:0.000121943,('aea9ecec8a0612d2538560d33e938d50':0.000000005,'4c2c1eeb2974cc0b5dded3afe2fcead8':0.003466269)0.935:0.006474428)0.740:0.001637303)0.900:0.007442687,'4202b33be686b4e98e52eb2ad9241f9f':0.010685967)0.737:0.003375279)0.901:0.010339805,((('2ecac3a823e23046cba6c0493377867d':0.041081451,('3e697c1318cc0fb0a62999cf4937d453':0.000000005,'ddef88913f7e611cdceb8540f0158d7e':0.037116214)0.969:0.024430307)0.123:0.009528167,('81095aebf144c0a63f7ce3de041ae8d3':0.009294322,('8a6cf9fc4f5656f7fac915a43fed1c7f':0.015972258,'a99af6c1e03e00a427dd6c6df5301ec3':0.012836217)0.954:0.018938753)0.762:0.017336787)0.626:0.002272197,('98d8918eca24c43fedb82225a7a4ab03':0.008447469,((('708fe53d910cd20855dce2aa6241fc75':0.000000005,'db40e4ceb6768052c701bb60753eb95b':0.007043249)0.959:0.010678105,('a5abd51e60562dca362505dfefb90bf4':0.000000005,'def1adbd4d9fcfeec933c0fecf54215a':0.014109107)0.902:0.000000005)0.995:0.039503636,('a4c5b7ffb6fa586fdb46319ce09ff98a':0.000000005,'e410d4ce618b07051de5a739ec5c84ae':0.003481746)0.963:0.021557047)0.826:0.007522575)0.770:0.006610957)0.878:0.007244751)0.769:0.003952259,'bd8aa2b134715fd75b74f6590cc02d30':0.014358515)0.488:0.003514474)0.892:0.000000005)0.564:0.003553958)0.776:0.004002779)0.697:0.009579754)0.732:0.005915675)0.584:0.013600029)0.881:0.017874801)0.798:0.029922098)0.574:0.008216774)0.867:0.012802819,((('665885d3b50ccc80725af1eda256f26d':0.014302846,(('7ef6a6f0dfd650a93138c85eebf1b5c0':0.007026683,('b0546a8c6a38415c52d2dc916319d3fd':0.000000005,('8abdf967e5b46a4af2dc34923219a392':0.000000005,'d326d182c4d5d5cac0f8ea5d778af5b1':0.003463604)0.849:0.003458438)0.741:0.003442041)0.923:0.010999602,(('60b64ec0e2b990cfb4501f703acfad40':0.021641740,(('9f72141feaa897f97c0cb1ab1a7b06c4':0.003491071,'2d51eee954d47bb2f71665bd2691bb94':0.000000006)0.486:0.003461652,((('f4695ee01d628f4eb72facedd2b6cc04':0.003474914,'49e622178ac08dfcc670471cd4217958':0.003469922)0.907:0.000000005,('cbe5b99184744938bbdb386295c4788b':0.0,'a3eaeb98e2e227f54c09bbd3ec4a3905':0.0):0.000000005)0.889:0.000000005,((('9423cb020369e2925a7ed81370336f73':0.003431072,('174463817fead6ebb3447af653e7ea19':0.007080397,('a1a8215383eee979dfbda724afe0fd3d':0.000000005,('53c968300b8104ba6df3bb7cf27a7227':0.003466270,'09cb9fd6427fec049d2377341b2bc205':0.003469918)0.888:0.000000005)0.899:0.000000005)0.782:0.003531103)0.897:0.007042906,((('e64a0148acdcc5d09cfb5d7f5825546f':0.000000005,('f66cdf31a73f2da1fc879bb264fcf804':0.010568550,('d5c4918a6c926d680a9e5ed49e0f47af':0.0,'1778640793cadace8bc50da7faa5e353':0.0):0.000000005)0.944:0.006959586)0.918:0.007043249,'0d572f6b5a1d6ee45e1167d6857c3b48':0.003461654)0.926:0.000000005,'35bcf0206288fb49b7b43480dbb5afcc':0.000000005)0.904:0.000000005)0.924:0.006609547,('255f50474b46aeeac468e539a1f43ea6':0.0,'729294fe01d434e2eff0b0528bd4d26a':0.0):0.001967403)0.785:0.001966218)0.775:0.000000005)0.414:0.007076398)0.921:0.000000005,(('a1a9ce96b870ffef28d47ef059f992c1':0.000000005,('b3da2cb911ca4507bff601444953cb51':0.006979090,('e1ea685dd9a539c4b099d250b73b4e72':0.000000005,'9723bcf983fe251f5724e970ec43bb8c':0.003469921)0.010:0.000000005)0.677:0.014274106)0.921:0.014427078,('e4397448892410b2b9ae946f8d6015cc':0.000000005,'501bd824b52f85ecdeeb9ee95b68c914':0.003481745)0.937:0.014253663)0.788:0.010651198)0.141:0.018039634)0.932:0.014322299)0.000:0.000000005,(((('76f0ea550a2da9c83cb4ed0c7c44eec9':0.000000005,('2e4a186c64dcb26b8129a27606978265':0.013990663,'653c2094b101b0f006e00353be42d262':0.025845177)0.811:0.008117759)0.889:0.007038392,'4b3af5bed2f0e490ac1463b41c53d950':0.003445776)0.951:0.010756406,('bd29393b28ba4eda8b2dab710e3ba706':0.029750929,'76d8fad54d73194c0516633cc45199cc':0.017873921)0.738:0.000000005)0.951:0.010704589,(('69e7e71073e3d6195efdd71107d901db':0.056532127,(('c6ddc2e731256b4960c4e8dbd4aefaf8':0.0,'0e744b686944af51c565a61c2750e17b':0.0):0.040328215,('7079566bd1959d62ea1c7923159b7a3d':0.003660074,'21d11ded952414cd209c6d039f634803':0.003518497)0.964:0.048075918)0.924:0.040364563)0.980:0.041546765,(((('cb86acf3fefc13dc63827170ab7d54a9':0.086200140,('426b481f9523b6abe56e0ea0bb91093f':0.014150182,('9ac009df38794f79b3efb117847561b7':0.003466270,'636394ecc962a380a4057448073d4ab1':0.000000005)0.785:0.011194986)0.856:0.031049990)0.817:0.016974835,('a787384286330c0acd6e4bcc74156d3c':0.029314402,('c0ec372529682840644476f519ab9ac6':0.002117778,'d3d200865024d9b8e423e08a4cd41993':0.031262896)0.992:0.035259330)0.845:0.008268573)0.747:0.009359211,('1df9396534c5a37ad221a45747e73a89':0.006837327,(('acddfd5a35d03aac9afd09eb58bddda3':0.000000005,('5be3cf5be015ff2e5d636a508edc4266':0.017557711,'e2bae0812f716f1424f38d84df561388':0.001951720)0.760:0.001699472)1.000:0.052926596,'03b56819cf95f74aaa4d9892175b0429':0.001120422)0.969:0.021089834)0.831:0.007642412)0.944:0.018112639,((((('3806b7ebec9aa039f3817b45e9cb2841':0.070043027,((((('1aa45332969575442e0a457ef371669d':0.006954829,'c93010ec80b60963dcf9274e964ada4b':0.000000005)0.668:0.003468264,('3879047411e8f7194f919529e128c425':0.010599284,'2ccadcae1797043c31914e8e856981bf':0.041663515)0.306:0.007078833)0.059:0.000000005,((('8e5290f29ad28178cbd9c9582ed610c1':0.0,'3e1a26e59596ea4b27910d21a7f2685f':0.0):0.007021014,'d059429eb8f2605b0c848326eb6d24af':0.003483822)0.796:0.003408827,((('f960a197844583bb25c6dbe6a57cdd68':0.0,'a78d1f4cd5eb70d11e6a6436e84bff72':0.0):0.000000005,('5ab60f094f162332536a1afea5c1adad':0.006956713,('e83bd8466c4d27f2561061ee41cfb184':0.010617350,('204b9a97dc06955c9423184836ab87f6':0.010632180,'fc1c3cf22511c02e304a5fc2afee3e2c':0.010619694)0.660:0.007060550)0.911:0.000000005)0.433:0.000000005)0.906:0.000000005,'6b876e67d6843487a367c3160737ff2e':0.000000005)0.902:0.000000005)0.699:0.003477341)0.538:0.000000005,'04f67c29e76985e6145912ae91240a93':0.054956879)0.278:0.007632973,('042e74b5c8d47ba694ce24c2bed730b0':0.000000005,('233c60ad39befe5c50790d7f8eb9dfdc':0.000000005,('eba80591a75566e2d2f87d63bc0dd9ea':0.000000005,'0c254489ce82a5ac8c36f3bc5c1b0281':0.029174992)0.906:0.006959583)0.892:0.003466270)0.934:0.013709018)0.856:0.013585173)0.924:0.035030220,(('96cff81dfc3b21eb128384c657595d3c':0.014289424,('e2e1b4af5388776c7d067b2460f40f74':0.000000006,'3641deeb8613fd80e332d81e22f82dc5':0.003474915)0.840:0.007043100)0.996:0.048107368,(('2c3b4ea27c6cd37dc5358c1d0b5e49d0':0.003428934,('08a23e93576427d237bc1a57795052f4':0.003466270,'89faa64d94f300eb9c3b25e3271f55ca':0.000000005)0.782:0.003580713)0.935:0.014663137,('8b25150dc9e069bc0b05a9ff35d0f870':0.003480392,'07053c2df22396202deaffba09f18576':0.062391971)0.765:0.003723907)0.890:0.011438579)0.688:0.010942964)0.867:0.013656252,(('55667caf3bedf443b73648d81771bb2c':0.025796503,(('d7ef3dfc4263d5a76131507c8e7b36ad':0.000000005,'bf0adbc44402383dde81891202f765e4':0.003456818)0.985:0.040402475,('f179e3fe0763c3197267f73c17792834':0.000000005,('6bd8bdc08257c42a63097ae67d5590ff':0.000000005,'eed7616bc0b80882a6d16a6d5c14b721':0.003469919)0.999:0.041194809)0.696:0.017222752)0.144:0.018010305)0.370:0.010554920,(('033b6950d4158ec0cc23fc7484bcb12f':0.000000005,(('0414f7c7875cc3eac771e61e036c932e':0.000000006,(('d0216edbdb07ec2b2d8becf26467a165':0.003459197,'8e51015d11dd46df43b7e1e741bcc96a':0.000000006)0.653:0.006988440,'a373e9da423323b4d5d13278602f9064':0.003459193)0.923:0.000000005)0.992:0.000000005,'06bf2f40b08a9406d92b517feec463f0':0.042066801)0.975:0.014159810)0.936:0.000000005,(('9cd31870d4feab701a4317e56c167a1f':0.007097137,('04720a038796a8d1f71bbeb08674cffc':0.003524990,'47856ad208b14ee27a8db4107cc70e06':0.003468874)0.775:0.003374437)0.790:0.003593160,(((('23eeb2bcc78842c7c74349cdbf702b35':0.023356479,('3e72fa682c06b215e1f513113f82d058':0.038466246,'a5229a86d5c1f47736653daf5d4b1712':0.063698597)0.904:0.042321392)0.946:0.032333880,'01deb0129180b1daa6db0e4174f927a7':0.039920771)0.733:0.004470031,'e91180c087720b53b7271c3e0487ec8b':0.000000006)0.865:0.007093270,'dd97d5166bb7ee8302df940916718557':0.010656631)0.907:0.010786209)0.234:0.007066027)0.981:0.025682933)0.717:0.006884936)0.733:0.004457162,('11c5d4066d685a4756e3862279746a93':0.073401950,((((((('51607f882e3a056bc60f2dcdcc162af5':0.000000005,'9a4c153ac981fe0d5be7643420b89ab9':0.003457885)0.273:0.000000005,('b8f8edfffbcbd7d7b29d3de6467ecbec':0.000000005,'8bd42e44ac45d42344209819dbabd758':0.010610786)0.725:0.003458439)0.974:0.010556077,('115a6cfaa87bfcbe7d2b5a70869d1cf9':0.000000005,'dacc1425e65d8f046fcade4a74d61a28':0.003459193)0.000:0.000000005)0.760:0.007205047,(('b0c602ab40c54ad465fab429348ee6c4':0.003829533,('fda697462353a4bf5ccc0d5497f8abcf':0.006972130,'e9462de76382a028fc034d0e98a3e5d9':0.000000005)0.812:0.006630862)0.784:0.015808085,('7d81abc052f2af5ecae0dd6a3d6dcb03':0.000000005,(('56a51c6928548fdc755a8d0752b79dbd':0.025394353,(('d066cae09ac09063cf0af63072d78bc3':0.000000005,'870fbb9c69ee801f7dedffa0924e52ad':0.014200035)0.755:0.000000005,('ebe23bcf7c6393bbb3f6282b4d129a7b':0.000000005,('bd522ae599ed99a3a72c277077936050':0.007043245,(('da6581bf8296f98a3df08c398f109ea3':0.010569727,('488bb17a2080764d4871a206761f7892':0.006942269,('5102e00ce46363c6cd5a3daeb213b652':0.014178112,'ded9800e5204b45bab62ef32667d63c6':0.007002143)0.794:0.000000005)0.927:0.010513369)0.809:0.000000005,('6de2214a2fb171619667dd79e3a98e55':0.000000005,'1a4ca6593c7999f721714303ad57d030':0.010642133)0.841:0.003503043)0.870:0.006991122)0.845:0.000000005)0.927:0.006954822)0.905:0.006966384)0.936:0.000000005,'7827d172fdf2185978863eb87542dd41':0.000000006)0.867:0.003457886)0.896:0.014034220)0.994:0.046020649)0.982:0.040952429,('9fbf030c1f755a8b3e18378ba604ae2f':0.019421210,'229ddf5fb7c89071437153a28a95e124':0.010324221)0.881:0.019552862)0.968:0.030465589,(((((('3f854d74feb2f2773d851f3431c88864':0.000000005,(('e2a9bcc51832cb0ee5e877c7c4f0a6f3':0.062239574,'c7e4d7978579b4680a7d5458fdd3293c':0.043270136)0.791:0.018190004,'b75f45931d4c880354b0fa6b25352caf':0.011723653)0.761:0.013304473)0.905:0.006981593,('935e4cc5c32938c4c72e99dc0e71c257':0.003464339,('35e8f92891757e2c3fc0b41d6fa22be5':0.0,'5b22fc00cb27980e111e0e7263786313':0.0):0.000000005)0.286:0.003462804)0.323:0.000000005,('d4c3f9275182973842397d5af9b3dfb4':0.0,'9e313fab90be9a5328220df4e01ba939':0.0):0.010565563)0.849:0.007204343,(('96b12ea3803163f8c1a21e3aa913a770':0.021445618,('36f0fb4633091c519b68e6c1ce85fb8a':0.003473167,'0e2158fabee9af2a2cdd21155478b0d9':0.014343824)0.412:0.000000005)0.822:0.003482487,'e24b8fd23804052c8a536f242997d7dd':0.000000005)0.856:0.006881276)0.904:0.014629829,('581f9a6233af547851d367b7d5f01373':0.009470422,('df289d826783427e09a50ce0a01a427b':0.000000005,'425da70604276baab6723375a7d89278':0.003536340)0.766:0.005059651)1.000:0.093662623)0.541:0.008922757,((('1c840166e046fabe1fe6cb26c0bee729':0.011429721,('5852ce31a517416a948edb3cbff5d881':0.000000005,'cf34c3e3f78186286b3865b170ee4e6b':0.003456617)0.729:0.002737155)0.984:0.034061288,('fd7c4c0c65c0d6f46fe42981739248b8':0.000000005,'7ac765c873208fed7f7b7a9b1f303102':0.014089580)0.909:0.021351250)0.950:0.026149307,('78019e881886aa29366902007a3a5b09':0.029828482,('9f0de8ee4ccb7e3cac194a8b86b8c373':0.000000005,'63dcd43245a939b098e539d0053f46d4':0.003457513)0.888:0.012648447)0.650:0.011179887)0.653:0.008528154)0.963:0.022699639)0.868:0.008708610,((('79d43af49df676fda362ce8484c1f951':0.003474914,'e7cd2536f3d8bd93305aaa0317bc489c':0.000000005)0.999:0.052666004,('62f7ecf7d05f92813a3f21b862040dda':0.011147764,'ef95c6f7bc92b98582c8ca2d4bad7336':0.029114200)0.816:0.009403197)0.604:0.004620236,((('66da1c0f397c5506870d11397563cf69':0.000000006,('1b7aef829fb08839aab4abde0ba8da8e':0.000000005,'bfc757754933106da7899a34776f2f9a':0.003466268)0.924:0.006970322)0.369:0.000000005,'c0bf16372277045a1c269471e1a5206e':0.003466268)0.993:0.047074833,('cc9cef6f3f3b5f95d0e282a2d5492f25':0.052680273,(('46633f9dae303139c72a65953805c006':0.000000005,'af33153cb29c0e42e65d455a121ecb03':0.014089582)0.989:0.043683385,('af4ec5acfeffc01e3aa47e208207458c':0.003468837,('a1712f591ef858cac0a08507f4234a6d':0.000000006,(('05d7f665c0dae1048c766122f80d4c2e':0.010526082,('d1752cd13cb83777cb2763cfae4f2a1b':0.006972554,('97fe671789102c7ac96d8b2f04725897':0.014162414,('732e0a2e86eb718fa5f0cf4d9ab8c2c2':0.003475602,'570d5e917683d7b7a6e6b5094d152b88':0.006974665)0.224:0.000000005)0.861:0.003479262)0.808:0.000000005)0.404:0.003492918,('78235cd1e1d850213f259543ef8ed2a7':0.001939133,('f6769593d4661e31ccf288ce427f80f0':0.000000005,'d4a1b33cf82cfe4342cd38253e85147d':0.006993467)0.726:0.001637386)0.998:0.028830003)0.772:0.003440213)0.790:0.003496355)0.767:0.006536385)0.097:0.021680737)0.823:0.016293706)0.905:0.021616066)0.928:0.017284084)0.939:0.015799837)0.471:0.000000005)0.988:0.021827625,(('139c5cb8b72d39b5b054340a193b1618':0.007012028,'418ef985e36a4c964dfea9bee71ae335':0.000000005)0.973:0.025983250,(('3a68c970f910c1c4ccb7d8b6c0d73e12':0.005859589,'2d197301901266b7f2156d16d108b504':0.005842791)0.806:0.005892189,(('6b61f61fa2cec7e5aa377afbc780fb80':0.000000005,((((('3a95d2d40cf0adbb7b20e4d1bb76c7b2':0.007522006,('c5d6037f8197e76605bb148f7938996e':0.010583599,'b254357294d3682009fb8c1149fa4c14':0.000000006)0.999:0.033677362)0.751:0.002989541,('5cefc574908b0c83341964070e6adf6a':0.010743710,(('48ce6bbba1e79882b1234f3ed453270f':0.003576714,'af67f81bbdacad2c86391d5f96b6f1b9':0.003453441)0.936:0.010906725,'11d269e2065a2368cd77a189102fead0':0.003603176)0.759:0.003521328)0.754:0.003373131)0.892:0.007085092,(('1c4610b2e7c5f25ce5a034aca0e7660f':0.006990230,('4b7c868af146d3de677b92c516b49db2':0.006572712,('c0c9eb62d7023f9904e3bb9db08c52bc':0.000000005,('5cb9e837e2607c7209c487e7a4319bb4':0.000000005,'a8d19e4a6df8fac51528e1d467591782':0.003469919)0.853:0.003461653)0.791:0.001960422)0.791:0.001965273)0.147:0.000000005,(('1355c6700412ed459cf0231481fae02e':0.018550212,(((('c6db9a07fdc95fba5a995e9f5ad3b1d5':0.041164311,'bdf83a479b52a6f4ae9f29453ccdf8e4':0.003810818)0.763:0.003148875,('3bf76fa2b1a75b7c7039256058da3506':0.000000005,'7803a3b2afee0b64925f1dc0baac244e':0.006983038)0.881:0.006966283)0.805:0.000000005,('5632305c6e26230f3c19f383676b7b5f':0.002165446,'1a8164f510cea0f5b3592c68ca9dbbe7':0.009547984)0.932:0.009554426)0.875:0.007058921,('b06dcaf957d9d4808c4ed36069a4822f':0.007113792,('a21918b3d8ba1679e45d6082cbef089e':0.000000005,('9ff91974a21a30a1d0cf32c949bfaa31':0.000000005,'310ea3903963b604a925055100bfa693':0.003491070)0.871:0.003460230)0.774:0.003433195)0.880:0.007166290)0.747:0.003192773)0.875:0.018548362,('2ec069653dbef7c79ff4da3a6cc3ffbc':0.000000005,('7c9f454292d4c13da1c45f58c47098d0':0.017850393,('6a46652144442bfb0e1008e236581436':0.000000005,'2f867aaf33636290e56c74913a906e5b':0.003469918)0.631:0.000000005)0.229:0.003481746)0.858:0.010141647)0.582:0.000788439)0.964:0.010498035)0.168:0.000000005,(('6b7af6a8a0687ddf7aa4a6069c342cf3':0.000000005,'cb39a6d22f2bbd3af56b80e7194b77eb':0.003461653)0.931:0.007090010,(((('b12ffb059c46f4c4db5edebdb352495b':0.014374212,('3ecfd10e73d53a2f87cf2055bb4a389f':0.021747310,('ce8a14a7b2133f4f780de42c9395dc7c':0.000000005,('b63882dac2668d6b48d2d378f364a162':0.003461115,'b19ac28cb3b8d367051ca3aabcecdcac':0.000000005)0.996:0.025669101)0.481:0.003584395)0.892:0.000000005)0.821:0.006720944,((('a8a9d2cc14c0523766a4ffbdfa0adfca':0.003285737,('460a23256a245f4cc2ad17b30d8db4b5':0.005632382,('e43fd63d209a6f5d669320452e980eb8':0.000000005,('06201419387b9de1d0cfd85df261347b':0.002294698,'d8ca90d69a91da57c4cb75de3658854b':0.029649141)0.718:0.001336763)0.797:0.005743670)0.898:0.010311537)0.808:0.003552661,('a27b1accec2e4a5991350c3404cc5dfd':0.000000005,((('f27e87e66cc341bb2dbf1a166ffb9ef8':0.0,'13b3200004737b2a25de9096a5231483':0.0):0.003481747,'ec9d10ba64690875ee0bd6b800f1a7a1':0.000000005)0.926:0.007080396,((((('f0522e0b419d3259f37a04a39ba7f353':0.000000005,'37beb756aa5298ac1ecfb198701ec427':0.006983044)0.911:0.006971761,'23f93024240b1ad33e45d69154223fc5':0.000000005)0.380:0.000000005,'f7d72a6bc6900bb34ed45a6c7063eb32':0.006988436)0.921:0.006539895,(('ca3a23e08569cf875944dac81527e3c4':0.0,'4c87523f07695269d1e32dc3c5acbdd5':0.0):0.000000005,('9764767233c1b1ea3dc4932b94be8512':0.007010948,'95a23fee3142d7943693c04e14601b4a':0.003464861)0.762:0.003490493)0.791:0.001960101)0.791:0.001959564,'b4f85f42b79f61e876d8aa95d9101164':0.000000005)0.294:0.000000005)0.948:0.006962462)0.835:0.003466889)0.800:0.000000005,'d0b759748f21799300ab6edc1d2d1aa1':0.007224496)0.624:0.007145058)0.871:0.007213430,('9bf08b3e87436850e71d2fb2bae207f1':0.010573264,'1d350882903543c026ac5e14e33d243f':0.014260884)0.902:0.000000005)0.907:0.006936314,('13d0b0ac24f25dcac195804b3120dc23':0.014257215,(('ca54271138fd5c8b7ed229b7f3e920f9':0.002314254,('95eaa2a4da77284b374bcf0fad06aeb6':0.000000005,('9e77b4d0272a3ac691b81c6c017a7bc3':0.000000005,'1806132b4e62ed5a87cba6e832214bc0':0.003463602)0.850:0.003481745)0.924:0.002312302)0.924:0.002310005,('65541e22c9930747cb9e7067d0aa0591':0.006978127,'44a36129bc3ac7ba9c85da9fcfe7e0dc':0.007084826)0.838:0.000000005)0.871:0.007083125)0.222:0.010696309)0.552:0.000000005)0.903:0.006921309)0.879:0.003451205,(((('fd56a0fc63905799bdbeb2fcdc8e588d':0.027625249,((('83ebabf2ba5f47d5f3d2d3558b4501a9':0.021610013,(('7f9fbb8b7dd5b0b553b5ebc8d1c23894':0.000000005,'e0b113d425ef0d16e96110f3e7b67cc1':0.028886205)0.967:0.014231621,('6ad6b08c8ed6cdd75551c9d5a603a62d':0.000000006,'257d04c4cab7d99430d4a4c669961359':0.006981089)0.962:0.010661176)0.000:0.000000005)0.895:0.012432228,'1932f29be69729c3ed129f5d43319d6c':0.016426957)0.711:0.003283271,'5f9f7e90762f5de3eb2b0bf56e8ca0bc':0.027893178)0.769:0.007730648)0.714:0.008282901,('8433c56712f0f8d3083ffc4623306998':0.021158115,('ea5827eadb8e5d2bb121212f11cd52ff':0.003513276,'ae383df5914a881f32682d272a92252b':0.000000005)0.858:0.011857247)0.990:0.039052648)0.922:0.026051300,(('866ab22bcd02ac8cb5aa383ae29dfc51':0.012222180,('1926b054d212095e681a448fc367bd12':0.000000005,'00f442441e3d7763a4271396ebc0b38b':0.003539703)0.944:0.033359007)0.981:0.056702171,('8424867f7722776b7a37e0893fdcd880':0.012429113,('23e8b1bb97435e2494e2c70a1aab95a3':0.000000005,'a7254b68651b5bd5bd15541d8eb108cb':0.003539703)0.841:0.021994984)0.995:0.092856357)0.838:0.029784861)0.848:0.017925055,(('c929027608dd06a87222c88e3f83cbdb':0.000000005,('e38cfbbaad12426bd913cfd766c3b7fd':0.003481696,('a53e7a4703d2ac2bb3c9025afc70ce45':0.003470517,'41b946e5cdfe90e09617d3f8179ddafd':0.003475221)0.291:0.000000006)0.430:0.006989129)0.950:0.015251688,((('f2edaccdadf673b3de4aa334a78a2a40':0.0,'2c981db6f9226d3ea8ecb28dfba20bf4':0.0,'0234e04f07a3d718fbd38a882769a71a':0.0):0.037192462,(('7610c71ec6589c708edd0bd55497fcde':0.006679440,'883afa204e7eedc6bff71565aec7649d':0.030371165)0.953:0.025637908,('30ce5203a999ba7559d0ff45c5d8f51b':0.000000005,('fe1cc86cf46ceb9f3e5f9ee679b2bf7a':0.001968960,'53fdf7a228e3f08b0fbd6b33b1b3044b':0.006561815)0.798:0.001956070)0.944:0.020056567)0.876:0.011535293)0.959:0.024092478,'cc1973a82cbd0b56a0a18e7a4b8c3164':0.042812076)0.717:0.003678454)0.852:0.013327623)0.942:0.018900185)0.868:0.000000005)0.722:0.000000005,'e85f93cc4860d6cf29de2e8a04976034':0.006993029)0.430:0.000000005)0.874:0.007265092)0.865:0.007176437)0.888:0.000000006)0.897:0.000000005)0.721:0.006570964)0.471:0.000000005)0.712:0.003385543,(('98a7f61d84171911b3891ddb04759620':0.039878903,('2439311634962255345089f67d977591':0.014489511,('5c9a7b745e125d6bf0f7f66ca4dd2b07':0.000000005,'9784c32d92ccd146453a6a581e40f1cc':0.003466271)0.000:0.000000005)0.846:0.014562306)0.990:0.045804481,('5d779ab1e7004f39b47050c130b1c496':0.057638183,('fb8043cc37e90af39e449b2da4bbca3a':0.007086103,('d9d92b6c51c038903570ca257e22ec5a':0.003359539,'6aae8c47905e0ef7c8b43b988835e437':0.003605544)0.965:0.018097298)0.938:0.017475019)0.938:0.024259640)0.921:0.014983222)0.868:0.008819510)0.983:0.025434988,(((('31df334bfd1413689ff64ed244aebe21':0.102634293,(('68040f683f019ce1216339b1bf6ef7b9':0.026721464,('45197ad8ceb6fc7a202b0162f679af5b':0.000000005,'2f52857305501de54ac3ef4c06ec22bf':0.003505647)0.669:0.007396618)1.000:0.112012628,(('c1919eadc4bd284a746191be5bd33720':0.040255845,('f17479a0e7212a7597bdbc7d282557ba':0.010743212,((('ca0964af6ddc1b7bcebce38eae64ff6a':0.003463780,('93afb5d29458f2ba36e96bdcc076fa96':0.014192525,'9265b96afd0eb9dca11c9880fa58d9ff':0.006971971)0.473:0.000000005)0.907:0.000000005,(('2723b266e8f03d21621c04b164f11cc2':0.007450056,'1820f78c8582be645896866e93354077':0.018281690)0.786:0.007057820,(((('93cf0f59d82774644c73f4dd1ac7ab4d':0.003468699,(('b7f051d4f32f2821bad0b3fbb406bc9f':0.000000005,'bce2702eecd30d48201aede49812e6a3':0.010583614)0.769:0.003967055,('6190992ea3799558a28a331ea24cb261':0.010355297,'08311252f58ce2c18d9b19a728932126':0.003917134)0.458:0.007194056)0.900:0.010352525)0.876:0.000000005,('9e99cba7c81fc2384be02115259e8d33':0.003466270,'b588e1861beb5bf0c8e325b0ddab9e52':0.000000005)0.835:0.003476565)0.945:0.007007003,('25067841a34f2d9f426e9a6421a26dbd':0.021565090,'6880cdffc89c3e2eacf0732453f4e748':0.033202771)0.757:0.000000005)0.917:0.011047865,'4d48157aa609e123c377cb371ac5d121':0.041941405)0.736:0.003434094)0.825:0.006992975)0.868:0.006982717,('7df9ee55680edc7f15e09cd04ccb382f':0.014192557,('2c94c08a88093804465586b1b1002474':0.000000005,('e7154c007a9bcca8113662f14d7b64ca':0.003463601,('c2c34f5165cff6c5a27c3765fe674132':0.000000005,'c2a1d3c85238b03abbdbdf898901a205':0.003463601)0.975:0.021525077)0.796:0.000000005)0.000:0.000000005)0.891:0.007094385)0.742:0.003498886)0.969:0.026917853)0.854:0.010725308,('ea6f5599358d033b3fbbaf0b537ba4a7':0.065340664,('bb9ab0292880902cd19cd031034b7973':0.019797822,'f9ed9e5308b26bf5d597d539271ec5cb':0.037093251)0.963:0.036905472)0.683:0.002742202)0.774:0.009124339)0.853:0.038106930)0.000:0.004048171,('d79306c43d87c7ae13a80ee178a4d85f':0.027227016,('e0831e069f3d245fb50a3453a917aa16':0.076231537,'981eb3fdcce530e41ff752b551e5a956':0.016527397)0.444:0.037518294)0.998:0.105251612)0.833:0.019789898,((('d8caff15130e7571932964f5fff559a0':0.018956420,('3af2bd9243581f71770c9b6844000e8e':0.052815802,'ecac77f764667607f137eeb89fac87a9':0.039577857)0.925:0.031796818)0.942:0.035048018,((('5c2b1a631d269c9c3b3a0e1f3c2ee7e2':0.064947649,('efc6f161b0baa31d0d261b01ea4cc85f':0.040013286,'7eccb7fb0c17c9c8b6a86fc82f7efe99':0.044006238)0.746:0.010212487)0.942:0.029483875,(((('e2878e5540dd0676b41edbcf643f48b2':0.019853190,'4883b5e82c67c95c743a91e44438a2e5':0.064550261)0.822:0.010351838,(('7045871675703b4c1eca97df44c31f0c':0.017044073,('2d08cce7609b32edbac5397f52b50aee':0.014474159,'a3ae692110572bdb5aa04610108b3fdb':0.011195712)0.938:0.018244574)0.000:0.000000005,('f957700d6ca3a01a4060aea947020ff2':0.021942183,'4f4d51fa9abf426b449905c59bc467fa':0.075581494)0.406:0.021447846)0.752:0.004237703)0.878:0.013062658,('242c69260395acf1d85c527bfecb7d55':0.046955965,((('0c0626566c61983af6c13b57fad4cf34':0.011012372,'ca693efb4353177b8dfb6e0921980b36':0.073576657)0.986:0.039415869,('7bb133e86a8f4d5697eaabb744de7818':0.005006541,'67fef46e53e7ad53082911709c5b238e':0.028438912)0.503:0.012072453)0.157:0.000000005,('01c22313ec7c879e520b52c75814456a':0.011576733,('0176e96cacf84a96249152ae85e0f5b4':0.047058418,'33ea4c2e6ff760fc21f0c671388941e1':0.038459050)0.794:0.012000268)0.976:0.033083751)0.964:0.030439221)0.710:0.011744074)0.950:0.029722209,('6a4c912baad3c8d57529f3e6c5bcf6c9':0.045973136,('805af3f09af13a43f6bb8a39bc3f2ceb':0.063172758,('1c71cbd9eaaab8f57058654e5ec44df4':0.016043144,'f43d1fb598ad2395221f5451ae3c0038':0.045388225)0.869:0.000000005)0.967:0.034039987)0.890:0.018145273)0.848:0.012090256)0.768:0.013589837,(('1e9fcde1b2941be107ac74f7de74e1fc':0.036800999,(('ff074daa18928697d32511bee059ea7f':0.000000005,'759061bf6d9e006df8a6dd5c2954334f':0.055501393)0.955:0.023860683,'a1898d437beb0ecf8a55d409b5c32bb2':0.035570720)0.824:0.008366403)0.825:0.008017874,(('708f192783e28d8ec7d83e2147849eeb':0.075533916,'32ecb33be36b976d10ed5d2b8032f4d3':0.038914926)0.923:0.031519692,('86e938917dd2320af315005093f9efc3':0.063998922,'9f2cd0f337e114955499c1d284cff244':0.016988084)0.984:0.045856932)0.737:0.003623946)0.856:0.011904931)0.904:0.023200052)0.575:0.017157044,(('7610350821d06817856b96cc82999eb2':0.013355360,((('a73d708608aeea75a5ac2ef331e80445':0.000000005,(('6193573d9d1a36cdefdf604d1cc988c1':0.000000005,('5d9709193d63ea25de646f3bdf9fedb0':0.001924226,'ef44d56b09af3d66a22eef2105075842':0.001970812)0.871:0.006511208)0.846:0.003469918,'efddec45815578a17fc33d0841366cf1':0.007061775)0.000:0.000000005)0.788:0.001952407,'cfb05138a773d8e7d1baf88a59663569':0.006534720)0.788:0.001960342,'4433d2f19099e97a60799eb9bef2cd78':0.000000005)0.986:0.036768322)0.808:0.009552668,('e02d888c37cd865cde9746f90247b5f0':0.041446154,'852ad798568b68b2661170b00598874b':0.066498349)0.830:0.013572470)0.988:0.052255826)0.194:0.009669472)0.858:0.015656458,('f532915645d7a2447309a2804f165149':0.039916188,('5197ed38c60d5da07b05e5918fcc85ce':0.035374504,(('76ecbbe0d2ee19247bb4fa8b0a96b792':0.000000005,('f7ed1e457c79148575d206d2e29998f2':0.015035124,'1e297a1cf734cafbaf6479c608b01131':0.010190946)0.973:0.026495216)0.866:0.015139599,(('57be34d5965a24055f6979967cb834f8':0.007475003,'eda65115ffecdd11a7429d15b8e207a3':0.049729928)0.085:0.004983350,'6aa89872edc1c8892fc68a0224908bd3':0.048706876)0.856:0.013482167)0.935:0.024603008)0.836:0.015199363)0.879:0.013014411)0.000:0.000000005)0.925:0.007717613)0.892:0.013371520,((('2db2efd4b2e39f5265bb8974ea5ee1cd':0.045679672,'89f20a7b34d31384bf5d8fc7f79bc7c5':0.046551277)0.869:0.018718745,'5a9e5a524760f0df38cccf2faa1fafd0':0.055911656)0.801:0.012497399,('f0644ec1fbee77cdadcb67ea68487a31':0.108897460,'a0f4b10841343b86ff7863f5c9eec200':0.020213702)0.842:0.024723352)0.669:0.008644196)0.797:0.007236856,'7b59b3146b8adbf1f8c02c43fb3df6f0':0.035218740)0.876:0.018231962)0.681:0.012699426,('9cb83ca19409e7a326be137bcf5dcc66':0.074270070,'32e2356ac1aaeb97506dbc293f5f7c48':0.052310564)0.830:0.014785789)0.902:0.016114589)0.669:0.008882662,((('de4e0abdabf1060479844816a6812f46':0.050255374,'d814e55c0510a26126aa1b44dd03e861':0.017191087)1.000:0.092625057,((('050cdd51fc5671d009ca36f3a1cdfaf0':0.016603492,('59c635eb1e574ae4fd2c5c971e0f86a4':0.007631620,('e24e11e84274c233c6efb8099f377890':0.003553573,'11e6a99726ce05371de88249c629c9ad':0.000000005)0.989:0.038262687)0.906:0.021622541)1.000:0.124723039,(('6ad63881744b074ff69a92c01584c4e5':0.028265999,((('de6d41e517788674582f90ad019b4608':0.035176954,(('cb1d104d21439a887e9d99060739d1e9':0.023961464,'940bd8661d0404d0a91a8a3f8c19b83a':0.005982939)0.999:0.036298323,'8e70a2ace64d03208808a7ae8342aa9d':0.000000005)0.968:0.018879498)0.759:0.003404669,('cfa9da25f9cc6f29934cc911636f4ba6':0.048859723,('e8a662238399d5edaeec50196ede020e':0.034554565,('ad896d5151c1aef6c2496ea1bc818ce1':0.007145353,'d6e1aa83e275a4ae913636868675b141':0.000000005)0.935:0.015600956)0.927:0.019837140)0.756:0.006042082)0.682:0.000000005,(('18058a544eb75b410dc7b4a4c16dcd9e':0.007185447,('6e4d5708bc831583b2669756e3629c49':0.000000005,'7a5e2d94d41cfe022386efd64e16db1d':0.003534435)0.962:0.010932643)0.751:0.000000005,((('70ada8b9b391c1fa97150a77d1ab79b1':0.000000005,'84d937b58ead454fa85198ab4bf32c77':0.007145352)0.999:0.055280720,'26074d0ec8b8b631d6870bfa0a6bff41':0.007346400)0.769:0.003411064,'e58ee563dbc61d0154329fc3b299085a':0.003563435)0.887:0.007187824)0.788:0.007071724)0.959:0.026776268)0.875:0.016875994,('02d85e6c21237b585c12215c1a805be2':0.024280228,('3df4c095ebed7d843748b13154843cd2':0.021785331,(('eca7b5e5be0ef0f1cd5677ea560da9e6':0.000000005,('fb4c318187d66fbd4e40cdeb2e458950':0.007155811,'ed0198e6c51111a9a518048a0242007b':0.007127921)0.923:0.000000005)0.929:0.000000006,('3de0aa6a1eb8e3c1566725a82078e041':0.007305516,'052de639d6865740b534e2ed92916014':0.014817231)0.257:0.003492479)0.835:0.012660834)0.929:0.018533390)0.216:0.011588454)0.809:0.024547238)0.048:0.008048301,((('4f5d702e962eb05ccef0925373f20127':0.002651994,'a05751b6b9db1aa272562a281b8a64e0':0.056669287)0.999:0.066413555,(('a2c6b30eae2244a92dc34d7ffb65a7bc':0.000000005,(('ec7adfd3b603ee993669b4c8c357e55b':0.007242928,'7ca47e8188b51eaa5729e019ece0217e':0.034839470)0.088:0.003585090,'be25477db063120f59606f59d392679b':0.000000006)0.937:0.007197631)0.783:0.003811838,((('b7ac776e17622968b145fdb628a1df35':0.047024680,('86badd6e5e1661017fa1609236e0791d':0.003535701,('6eec4293f28e576e8960ea65a3725783':0.021966486,'1b0c8bff50f576af8253175bf8df1a12':0.000000005)0.704:0.000000005)1.000:0.066424729)0.822:0.009915741,('40926fa128599c151c53ca9098d18723':0.037714760,('cfa8c00790e0afcc6e3934c3cfc1a1db':0.000000005,('6254434493716f3e8a33ca02a548fb6d':0.000000005,(('5a234ded068eeec73a5fe31cfcfcb585':0.000000005,'ac48db5f2594cc92d1133cba5b705a70':0.003534643)0.893:0.003560716,('84e7ff9bf4762d8524c746622aa60588':0.000000005,'0402a6afb9e0faaa088558fc2a467440':0.003544531)0.744:0.000000006)0.928:0.007202624)0.937:0.007126425)0.776:0.006359415)0.773:0.019621324)0.773:0.005016794,'8468fa37edc664dc337b5b98f5480906':0.007367848)0.220:0.003466089)0.853:0.016027487)0.992:0.066451306,(('a7fdcff61c30680ce13af39654aa7369':0.044148498,(('e07003da75f1e3828480108d5b204e6c':0.000000005,'5893a37eb3e89585a0a0217400c3d8af':0.003543870)0.987:0.068749306,('cd5caa259a223497fd69347445fee3b8':0.007167599,'ea934ef50101cc43d21b39bdb1c054b5':0.000000005)0.988:0.062607458)0.574:0.018734955)0.997:0.138980434,(('09f0a57b2880ad5653d4b5954af35414':0.106151786,('d1c444903f337aa4442879d7d0ea3005':0.045286449,('416ef801b9db624b1131ee5b81b86587':0.043614469,('63e9957cd3abd7c6944e00ec5242873f':0.000000005,'14dff0ae271c6a93595e731d01d4c26d':0.007088499)0.421:0.014480191)0.934:0.076125201)0.973:0.066548096)0.948:0.061349479,('b8234d4aa3ba5b23fd5fb152d335929b':0.065004884,('722f3d0e6ab5d4bf444300557c784ab6':0.051047693,('a722c8e502e58651af2c9574d9792186':0.027048110,'8d1c9873b02323399041587bf4a99cc3':0.027488704)0.476:0.026351149)0.969:0.058686584)0.901:0.030893221)0.750:0.004891889)0.522:0.036058241)0.808:0.017708541)0.967:0.047303214)0.582:0.008337349,('2e22c8c2e1de41c68b5096d68dde74d2':0.057834347,(('987bd54d8ec649aafea7715836e11b7b':0.046206047,('eea547b807531cc191cf8d399d4a69c4':0.000000005,'ea750ffc22ee7dfae0d3b73864c9e1e7':0.003535761)0.873:0.016688456)0.984:0.056726106,('f2e8ac93cad4373f0b2cb0314dc3ad5b':0.010752893,('2d523d9f71f4ed486d86d67599bec98b':0.007127921,'21d11bf64ebe6d189807ad37ff8255f7':0.000000005)0.747:0.003620219)0.996:0.073706666)0.132:0.013867930)0.943:0.035423071)0.927:0.020300494)0.454:0.010105309)0.749:0.005800510,(('87429a287515536b72bcea8d1b2c070e':0.029586136,('ede4d8823ed52f283fab150d61f4be13':0.003529790,(('005f6dfda96b0c6b136d22a01dd7b2e7':0.0,'b6727ed174a43b72f32f1571757a2507':0.0):0.000000006,('ae032f1cefab9bd2524ab8266fe32619':0.047409930,'7b46df8a49bfb283cd845833a2cfc319':0.006870303)0.753:0.003883777)0.889:0.014418944)0.939:0.025273030)0.985:0.050929879,(('81be9c5aa1fbee24b7c2571ee0d2e790':0.048463746,('8be71cd759a9e7ab3f15a9bf0ab0edb9':0.046098064,(('6a65b40116f04e0730090f63c7e5a6ef':0.003520450,('b5fd542e3b7f967baf360ef0edb51766':0.003512745,'57489ed1a7ba444a28613a5ce8f4d28b':0.000000005)0.853:0.003523894)0.884:0.000000005,((((('4106600185006ffd63aed339098a6887':0.003540999,('e5f38cebe40a995c1c7d7af0c78e9db1':0.000000005,'ed7d70195f904ec7a803c0161e9721e5':0.003531410)0.779:0.000000005)0.698:0.007248636,('96f6010243297f0c8ea1c42a19dca20c':0.047432874,('f3e5d012c5e69666e5c22ca18bfc719d':0.000000006,'c34748d15ef1d23afc50fde0394434c6':0.010737423)0.772:0.007840263)0.759:0.006966538)0.861:0.007444965,('2dc0ed4fa227bb037e35cc477160d712':0.018702943,((('62dac641388a5e35664258eb17d91043':0.000000005,('ed18b9c63a3cd0fc0bc6c1249d553117':0.010944910,('3386b00b9ec9c2b850bfd5f612398348':0.000000006,('6de25a04f485a3a35111c68d95fafec6':0.014535171,'933f674320b55f4302593d7e9cb2eb33':0.007143575)0.878:0.000000005)0.939:0.010911037)0.755:0.003425918)0.946:0.007140556,'80c5c2f63a473223e17736d95a70bf35':0.000000005)0.972:0.014545715,(('fefa9d2f784ffa4ad3b0abb26824a37b':0.007230510,'b848ad26bc2da48c5e64e538d22dbf31':0.003496060)0.871:0.007247330,(('afbf4f7e396c8c50cdfb52f8a546bc54':0.003532256,('4d6f684b52e0abcf611125900ade7a01':0.000000005,('d318876187f41e5dbeb5d11430791ae5':0.007119107,'5ad7fe2cea506eb1e35c0d5b19ed7c55':0.000000005)0.871:0.003524383)0.928:0.007054684)0.584:0.000000005,(('33210bec3a63a069be94d4fffeba0f35':0.000000005,((('cc2ba96364802748c3c1901c633c54c2':0.018391937,(('d05d891ce22b17d9b54dd9cfab978fbb':0.000000005,('d518fd608e4b4f041e8a0ace64a110b4':0.007052438,'389692cd171e26c8561ce46f6213b2d2':0.000000005)0.927:0.007087225)0.913:0.007173216,'12d1ea8ffb03043a28dd632f32679555':0.007177589)0.114:0.003544249)0.905:0.000000005,'2ede727dccd2b19eacc9b427a04b130e':0.000000005)0.941:0.007052440,('cb2b3aa46919858c3108c39c73c95651':0.014492087,'e7b44e63da5badbe741d85d11b6a6166':0.014621254)0.943:0.000000005)0.505:0.000000005)0.770:0.003533753,(('66021af4598b2efe0c19c51206ba2fb8':0.002271050,'a75b7b5dbfedea27229dd996f158e014':0.025939402)0.733:0.001417132,'cefb6b4e5eb3c923fb5764ce36247945':0.003566794)0.892:0.007195449)0.785:0.003522132)0.846:0.003533408)0.430:0.000000005)0.892:0.010769253)0.768:0.003556199)0.883:0.007284409,(('6cad158df7966582e3719c3822c427f6':0.000000005,('580f679d515308b47ef210d3ad48c8c7':0.006931028,('f2d04a9264ab64a2a6f03938d28f6e9f':0.010781518,'de36773a2bb9c4296062dad7ec8e7afa':0.000000005)0.940:0.014793622)0.909:0.011059207)0.636:0.007212317,'44ee6a9cbf6a1576fc7cf7e22c88454b':0.007145411)0.864:0.007196217)0.201:0.000000005,('b0e0c1c1d1ae2a8baa90c87a4abf72ef':0.035106311,('1180efb681501ca29f353ade7bce35e1':0.027567711,'ead9012766fb3869f78d7cb62ad155b0':0.047706058)0.953:0.026724736)0.412:0.016017701)0.378:0.007090389)0.941:0.031195521)0.802:0.016468928)0.566:0.015353548,('1a1289ca77e58563a732616864d53400':0.052155217,('ce35b3dc8de78b2f008c8eb4bf00847c':0.000000005,('80ae7e04c4421b1c1e700e8ea5e8ae0c':0.003270437,'c25311ae8f05c47405127bae63d85398':0.026305019)0.965:0.014920088)1.000:0.112052045)0.864:0.030759427)0.833:0.016464202)0.808:0.015651040)0.379:0.000000005)0.718:0.006757688)0.820:0.007008738,((('45cd4cad7691d0d26bdea06ebbd2d51a':0.060967531,(('c158474736c72125f9e8d745abcdd3b5':0.038156289,'e86b20b2e62ee7b6aa3df9249306d5cc':0.035526770)0.908:0.021795423,((('b0b321ec4c1ccb82e69bee0e158a3cbe':0.007644009,'32d914dadcfbb1e881fa870281bad485':0.003141944)0.730:0.002903642,('f8a0cd9bee6fb54375e270dd31e377f3':0.000000005,('706320618c7363154877959e8490a00b':0.000000005,'57d1a8d049b9e9d18f8316d0c5ec2890':0.014401337)0.944:0.007087227)0.966:0.019223397)0.819:0.008098881,('07a53f8179d3935b8e1ce8ffd51740ce':0.037859500,('49ff447af9d38893dc4836474f93669e':0.000000005,'b9e694dc3704a1d47bfc52b4c21d6055':0.003515487)0.766:0.003985416)0.962:0.031403712)0.431:0.008210158)0.853:0.016688219)0.907:0.021701926,('be9e31797fb498082aa5ce6f219eda27':0.150704601,('ef2f2fba593309950b667a643e242ae4':0.036915323,(((('2fd6ef1a6164d3d77b0585551d11f701':0.0,'dfd56d158220a01ad694cf8f67ae6ba6':0.0):0.020367902,'d99480aebfce98be821e38b54e0ef922':0.020485023)0.851:0.011045644,('90b5f288f5473fcf982ccef92da02682':0.0,'71056bc840f280f6bf2135a2e10d0d23':0.0):0.000000005)0.740:0.004580865,'511ff737a129c8411ea75658ee76d79f':0.009632810)0.909:0.019496998)0.885:0.028664525)0.858:0.025307295)0.917:0.020713623,(((((('fdfe02d1a8d5f78c57ba593469046b20':0.000000005,('f761fd574083f540b4606266c567c0ae':0.002147198,('1bc0a26a8d976e8ae999dd9a45cb6ba6':0.010652908,('e12578707dbcb31924170a37afd47a6e':0.000000005,(('29152b0c01596bd832d8b473018036e8':0.000000005,'6476367c32b09592e684953f91c416ba':0.003519246)0.935:0.007087227,'97d2f8ed6c520d36b15f9233d22c3ea8':0.007057552)0.935:0.000000005)0.917:0.000000005)0.748:0.001595464)0.988:0.018003483)0.908:0.007105894,'3a3acd9719f056564bff7d51779b0d27':0.000000005)0.884:0.017058145,(('c8c55fc38a817ef8fc0097a074a650d7':0.007115449,('7d001f29afa9c762628bb5aeeee99731':0.000000005,'ac2e4e4e84f49e9b130eb7a053f2d59d':0.003505764)0.000:0.000000005)0.906:0.020871173,(('7134065ac1822545f97bda9af625ec85':0.018044335,('ecbb1f3c051e2a37dadbc381eac887ec':0.000000005,'9646fcc456a3bcf64d4e6f13ee823ffe':0.003505560)0.000:0.000000005)0.873:0.013813114,('3e3d2ef7720a0fb9fbb8f90426f3cfc1':0.003231880,'c2d49be42448e7e7bbd0b4ca83489861':0.026483799)0.950:0.024362275)0.856:0.019130476)0.873:0.020232366)0.871:0.019062366,('cd42b4f84bf8648c7748585b70d4960f':0.097024015,(('c8c7fddbdba7945a932fdb6de66a25f4':0.134937808,(('b35cab5de2bfb68c84bdee8d607b0b48':0.026853438,('91f6d714bd1334de2a69794c3b752d78':0.007137105,'5e3a27377583d057d644dd383fde5517':0.000000006)0.880:0.014845184)0.896:0.034908972,('f11144d0e47cfcff85e7cc7b67b54420':0.071494755,('9c0e19e3f7b0dcfe79fd68bf08de1623':0.007319614,'c708b917305fc135dc60371dc1d2bf15':0.035233522)0.933:0.031583059)0.790:0.014470214)0.854:0.037915486)0.880:0.032175295,('c4fb65ed3eb4a6360f13ff7ec5af1cb2':0.127724015,('265776a98aaf5605ab64bc19dc37fc38':0.025346105,('3f7b50c397cc7140aa76e2dd62c3d4e2':0.040086404,('12c51c8489d278d569a84fb21a93259d':0.011071104,'deebf0bc2de39caf8735e70ecacb02dd':0.007121849)0.851:0.022101771)0.912:0.040096188)0.750:0.048163853)0.892:0.060071450)0.883:0.024137355)0.780:0.012470691)0.973:0.048936991,(('df9343c2dde8c38426c8f65705be565b':0.120656884,('c0984562194ffd3a3040e3ea5cdce420':0.101080443,(('d66f41160fdc5d4e36c1206c16031605':0.067771972,('ce85b57f415dbc94bf3b665aeb5546c5':0.012759604,((('a85d02c3a49df959400c5bc4e75cb682':0.022200804,('1d197ef3d1daae22983133f123fe8211':0.000000005,'1807b0b717f0a5357ad6debb59ffa424':0.003436790)0.951:0.021772199)0.663:0.011608882,(('7836048f7d9ae0e6adb2d683f4ef626e':0.000000005,'8d166f8864673c8ca4af14c17629735d':0.006928154)0.975:0.040066000,('a6b18883732ab002e61d2a5037fb6d41':0.000000005,'4916aef94b138e99f3667eb63a4d12ad':0.003446331)0.943:0.031608228)0.711:0.022165657)0.727:0.007494175,(('f550bc5e096cebff30cc66e9e688d494':0.011840476,(('3f33616fe7afb2196a22951b44be7b30':0.000000006,'98a2682c2eeb592fe5b0adb907f4c52f':0.021523001)0.967:0.023375914,((('9923dc6113ce14f9dbfc8fb42caab71c':0.0,'408298e1abcafd80165a9669474fbca9':0.0):0.000000005,'510a5a3549aa20b9e476add78aec9f40':0.029094988)0.271:0.004880426,('1e52ac05066af3ebbd57f7a1f015f5d8':0.021466626,'d339e8dcb8b4b0b911cf557d5b3466af':0.048883020)0.741:0.011827337)0.860:0.011860495)0.944:0.018970059)0.752:0.003790125,'b8c2faf122ac1875da9936a6259298a3':0.009201102)0.724:0.003918708)0.908:0.017986994)0.974:0.044495382)0.797:0.025005257,(((('656a4ef5688ad7053c5632d4d742f75a':0.023930823,('6de8977e74589db5b72c9ffc7c80493e':0.059699403,'1c27c82dd497f90e5a0b79edc66c7a17':0.014477747)0.608:0.010720724)0.702:0.013080298,(('d8af137b737460e702f5802e02f04c5b':0.002752247,'e8228731585974d559a1da2909fc9da7':0.050690873)0.869:0.010911910,'f0f7b399a4e835b9120150c52a7d2c54':0.007568608)0.665:0.004232947)0.830:0.021470117,'be7a44b42dd8ce973ae0af314e4f677f':0.019400391)0.927:0.027050658,(('93526d40b5d80e0a96fecd33306dd077':0.010480269,(('6bc728a8a1f432d7d9b66f2403a53581':0.000000006,(((('278c1030fed531a75e119d73a27cb7ef':0.014187315,('cc96dbea3d37529c1fec8a4a24d15ba4':0.005666764,'133bb51cf6089b7a226d86c36c49c481':0.071255961)0.759:0.004952596)0.721:0.000000005,'1d037ac01ad073709601fc5decd95b6b':0.000000005)0.868:0.007052178,'46d28fa16b2ed2b0cb9518c9b8765e3c':0.003481900)0.735:0.003518503,(((('e0f20e9e110041101cc754f2fdea2c1a':0.000000005,('d0530cb1b1efec7fe363bd1db4f705a2':0.0,'05a06fb6631f061e2aa8046f51883b5f':0.0):0.003461626)0.939:0.006924648,'e786e5f63c0a44933b86407207201c6b':0.014056539)0.933:0.000000005,'610ecaa3f1fbd9e5ff1de61549d6628d':0.000000005)0.919:0.000000005,('46be2dddc0cf3ccd7e2a82abaf8fa281':0.007070321,('d118b84ef458202c314ed8bc539efc87':0.000000005,'94055689672eb7a34db024276f1722b4':0.003439338)0.758:0.003389378)0.973:0.018058582)0.787:0.003462627)0.886:0.007046791)0.850:0.003487104,(('a1e8df01196f057f957a20f3c69770e5':0.003427156,'ec6d84c0833a5e0b18e8a1038a0ea643':0.041868092)0.974:0.022262432,('e7548a9aeb8df435283a6dc4ddc7e64e':0.003446330,'5603b5958b4a51c3a6201bd3872ea8d8':0.000000005)0.878:0.000000006)0.323:0.003435994)0.432:0.000000005)0.632:0.012673973,'2fb757d3f5bed9f3dffa38975839386b':0.037712265)0.489:0.015950823)0.953:0.038669096)0.851:0.023175097)0.789:0.017650782)0.311:0.028357948,(((('b19a3228df18f92ba167d293b5dc3da1':0.014261496,(('2f35e20441c95e8a7ddfc2d15958ec55':0.003519245,'e444eaf7de5e83e30f7ffc7d952389ea':0.000000005)0.884:0.000000005,('0f79c599e7c098145d947744045fdda7':0.007219833,'334766987d55d265209c908d3477bc3b':0.011007919)0.310:0.003587128)0.943:0.015428296)0.860:0.012300839,('8cc9d239365b0ed812fb07de22c0eaf3':0.011013389,((('f980cf52524eda1f94a1d72a4a444dfe':0.000000005,('5386311933fce1fa95ba31ede3239a11':0.003531410,('b87dd99d1b6ea3281b8cf7bbb77e0ccd':0.000000005,'03eeb4efd64649276db68a9ac5a07f03':0.003531409)0.000:0.000000005)0.948:0.007097514)0.903:0.000000005,('8de4aa89ecaebed14eff12feb8b3094a':0.030494858,('a3eec1066dc4d8e5c4ddfae5d2c4f9f8':0.007265150,(('0b3385608c669f9aa77a832d385c5a2e':0.0,'a15a874972bb615cf1c1d9095bed01e0':0.0):0.010733484,('10839eac29f8eab8540c0de890369356':0.000000005,('12760283d7bba34b81678486ea26bf51':0.003541002,('870f35e5f8563d03a19c82758abff9af':0.0,'52a7436baa5a2a1046569ef54a02d392':0.0):0.000000005)0.910:0.003515489)0.732:0.000000005)0.891:0.007270720)0.759:0.003284757)0.091:0.003737167)0.895:0.011053875,((('dad55ea92d7fa141339fe68b62b04507':0.007458227,(((((((('91022a575594502b195b9fe1bc4d26a3':0.008682531,('978a243829e9c327c1bcd3046bc7022e':0.034227166,'4655bfc7122f8df34b4abe451fa5f610':0.033459582)0.338:0.008992605)0.868:0.013115168,('182574b66567d367b10dad8879a6f07b':0.003549692,'facf56e4b053a40b53d8adaced16fe6f':0.007092971)0.430:0.000000005)0.810:0.003495607,'960bd812e62ae6ff3baeee8ee7b1d194':0.000000005)0.850:0.003520441,((('573e87c5b5ce5f565546417d91da4b78':0.000000005,'4b33522f5e5325271b522497cc6ff873':0.014637077)0.961:0.010670807,((('6ac2885251b1d71f5048bdda89c2febf':0.007249591,('83d6cd90e4f43015b3cbadab6e5b8ccc':0.003584848,('5628ac64d7d5cbdc009cfd719866b970':0.000000005,'e697df7c5dd16e0f931ec5d911859edf':0.010790053)0.896:0.007168646)0.877:0.007247394)0.759:0.003522362,((('16c3b9cb505817ce486acba70752dad9':0.010758078,'201bfda6e914de32136a469ce0d4380b':0.003524440)0.088:0.000000005,('ca019dc1f7991a3f2a30faf861bee144':0.000000005,'de217a040cee6a1b45efadffa736efbf':0.010838528)0.988:0.018169396)0.760:0.003533340,('192de533261ca8afa44f9761c8436093':0.029251813,('efa4858e8ba7f360d137c3aba4e508f9':0.034952323,'0634b13cee8cf8abdc80fe9974ead585':0.030601905)0.747:0.004456217)0.978:0.026231704)0.764:0.003560911)0.123:0.003553903,('bfd0cb2ed32e6ee5baa5724f9af58371':0.010870948,'05e97e8e5c41ab05c761b32422ef2be4':0.007150757)0.872:0.007150710)0.830:0.000000005)0.444:0.000000005,'8c558f99be44284ff308e0c8482b3af8':0.010782045)0.844:0.003525270)0.000:0.000000006,'9c97cc932366d9428c19523aa64074d5':0.010673233)0.843:0.005791758,('a7fc94f824b7bf5d8c7d28c0125c4e32':0.003629393,'7b32f308dddb1b981af50da2c6e9aad9':0.022390991)0.774:0.004933492)0.000:0.000000005,('e86324f387b7a93a8d90e3489ae5ae05':0.008502824,('ba34935c6a70e64491a55d36e7ea735a':0.011011376,(('8ea2e6c91979e39abe326d9707979b18':0.000000005,('34776a9cc001d02f50bf2d90cdff5a80':0.003533340,(('0324badfb4186d26515af9bc47fd2896':0.0,'76e6632b8e4af93699a1a22a7cc7d6a4':0.0):0.003541002,'df033ccdf1f85dd0722129d2d275e890':0.000000006)0.796:0.003524249)0.785:0.003524978)0.897:0.000000005,('9b95168a8e9416c684af61942e6bb189':0.000000005,((('855ca0f7683903438c9b24761bc532a1':0.0,'b559cb4704e74a08f1847d1c29622b07':0.0):0.003541000,('dc205be0b8a64939d2c3d63bdd422583':0.0,'721edf089988f2679d60ce7df92c7ff1':0.0):0.000000006)0.887:0.003531409,'47386e04e49fee103ce7e4ce0c7da01e':0.000000005)0.869:0.003531408)0.947:0.007143579)0.874:0.007289610)0.768:0.005837640)0.449:0.003719868)0.879:0.010826888,'d4498acd4e78c5a8a48b70f817e34762':0.009782559)0.795:0.005162201)0.689:0.000000005,(((('8c9d04afa201d00aad08dd11726b7e04':0.022475624,('730d6f142fceb94c1d7a1adfe0fd1ef4':0.000000005,('c646ade11a5124c0a97bd0d40898adf6':0.007079667,('b759481aab4fe727633bcf48e3059db8':0.000000005,'54e6a78358ce2a31bc741632ff7f5f36':0.003510742)0.881:0.000000005)0.942:0.010708165)0.736:0.003396236)0.938:0.018542955,('5c3d4c6a00179fbfdde0bb2ff2b96737':0.003568533,('c345d9a034d3e3447e9659cab8a894e2':0.007275585,'fef90a8144f639d09a4b31733967bf0c':0.003489427)0.886:0.007306101)0.518:0.000000005)0.626:0.005626436,('7b7b0edb31aaae041e217f21e841cc2e':0.010780631,('5a031ce8db17780198565fc99d47e446':0.003524385,'e848a1404ab322ba453671dd08c50ed1':0.000000005)0.614:0.000000005)0.776:0.005622557)0.938:0.017807739,('faf12d1e8ced164ada65be05df6962d1':0.000000005,'cfeaf320970307fc9e197014285bfd07':0.003519244)0.949:0.014220606)0.720:0.004341786)0.917:0.010937285,'1c2aa12976737e5bf42c3f5f81f30703':0.007348845)0.759:0.003247267)0.741:0.003638861)0.643:0.002776315)0.807:0.015321723,(('c22f04302def7817a426a692900fa457':0.032195521,'016fa1cefbc9bfc611d16aa7f5272363':0.066056695)0.935:0.026764444,'a79ef6b7fbae14836eebb5ce35d15cb3':0.048150041)0.602:0.000861041)0.972:0.037463674,((((('d69cd36b017c3ef6c8ffcf038b6dcc92':0.010362932,'2a9e4c3de299e3b9e574eb6cc0b83fa0':0.040143479)0.982:0.044827482,((('d0aba2fd3a4b6dc0c4f8c14d3ecfa89e':0.022212799,('2543547cd367e0dd7a671b3a5a0a7e73':0.000000006,((('d970878e669b81b47b6615cc9f001cd0':0.010396772,('c1e2bdf674d5df00b72b126d2638de73':0.000000005,'1de418a221f99bb476afd56dbf3b97fb':0.014278593)0.744:0.001881869)0.744:0.001913863,'f648da668bf52b3c3b4b643c8f305261':0.000000005)0.882:0.007301514,('543ae6c5576c0c2e974cfb536575bf81':0.000000005,'6656f499d1b2910fc76239489234de7a':0.021760781)0.837:0.007035766)0.992:0.022415780)0.937:0.018795411)0.930:0.021443333,(('88d5d60bff47b02c9e886a394bba17be':0.000000005,(('a56f09f0566b48b9959a5039c52c9b2c':0.030855940,(('34c7e70f51fe695fb6a98cb0026facfc':0.045700175,'41140bc776e6d4e4c52f6b1bffa4ef3c':0.060350895)0.926:0.034690731,('ea40ab23c24e31f5f62d5bd9521643ad':0.031228527,'dfac23f4e0c53ed94620942b20edf7f0':0.041236923)0.981:0.052313348)0.726:0.006382970)0.970:0.028938363,('8198f8e29d5b018439141d360d33dcd6':0.005666684,'02d05324aaf1f86480f97fbe8754a178':0.005263204)0.999:0.048699715)0.640:0.002501897)0.775:0.007330168,(('7ef787955a76b1606acfc3a7e8fdd492':0.000000005,(('a052bca5467d65eebc9b6dc2eb62cff7':0.000000005,'ddb7f0c9f9b0c24ed7d67aa2891fccf8':0.003512745)0.811:0.000000005,('a9ebd54f52b25842b25bdb53fdf5ec29':0.007124746,('45bdd24b81b9a4ed791efe55f698a230':0.003524384,'8abb8b060815f2342769fd49c129edc4':0.000000005)0.177:0.000000005)0.859:0.007081850)0.990:0.021979405)0.982:0.018237115,('401d1e759153ea20bca862901609fb97':0.000000005,'ca69065a87a4032084363a69505bb8d0':0.007143580)0.970:0.014037838)0.430:0.000499238)0.935:0.022878480)0.096:0.012420706,(('a4fe3d1dee8ced1a93f76489818cfba1':0.000000005,'6c3d90c970d419961cd4d6213256043d':0.003505647)0.999:0.075343845,(('661e0f2ca60b05b3a0b53eda4950905b':0.000000005,'463d041a1259374200d28d0fda9125c0':0.025433010)0.970:0.037221730,('d53db7a39d0750e3f4a1dbefbc17892b':0.035572065,'983d58c8530b80af625a1c28ab26ca03':0.040413617)0.941:0.031304813)0.386:0.010924761)0.817:0.017906241)0.482:0.014042444)0.853:0.016802573,('3ae553834c106e2e8e7a6e960de5e1e1':0.030984997,('334da1236bd220d991a0acc859908b51':0.003379665,('faf003266b805c5dc74fa4528b3ec268':0.000000005,'67ef9214a3db99c513f39d372aa8baf2':0.021677892)0.964:0.018501361)0.996:0.042570010)0.850:0.011837240)0.955:0.025772829,((('234e6843b13c9638adc1b4b2d3f536df':0.070909431,('b2974f420c80b4e847ff67fd7d6f12d1':0.000000005,'5b4af1a13f198ff805d08d65248e928b':0.021625806)0.588:0.001005322)0.978:0.028819096,((('240cb198d85c29eec395af1ec1f55fea':0.000000005,('40a76f2b2c15a89a9747c612f3d3607f':0.000000005,('0645cfdb2876f4a16825384541e05244':0.000000005,'8fb91147cbbabefbd4d355a475d79f6d':0.007124744)0.924:0.007081676)0.986:0.018114964)0.970:0.018256841,(((((('5a0c87756a84dca7a90fa2278aa91cb3':0.003105090,('70dfefe71652054e1fbfccdefb7fe8b8':0.000257046,'fb8fe0e964c331584142fa7cf9ad4d61':0.006813386)0.986:0.022360207)0.870:0.007587379,((((('b36b6b073eeb8397d4b0b202f986a611':0.007059689,('e2dba02d7fba93bf96c4a0ebe0982a4f':0.007321461,'5fcc464df248fc64507ff6706e9ae2a2':0.003353580)0.775:0.003668983)0.772:0.003755521,'ff0e994de25ec579a073549da34bfd6e':0.003554744)0.782:0.003542150,(((('17a7736c9585e2c97aba92ffc8b9d908':0.003534936,('716051503f72328506e0d9ee28d3a254':0.003506440,('8a01f67c1e585505f4f1dfdce7cd1295':0.000000005,'5372345ca5a517445ac21d8e62cd15db':0.003515489)0.914:0.007119160)0.767:0.003581912)0.894:0.007128242,('c810af7e58f79e2175447071d003d8d9':0.007107026,('9cd39c5f20a65c33da6492e7b64f594f':0.007241509,'0cd2c94738784fc64638bc4f0dff5cc5':0.007248964)0.770:0.003519725)0.867:0.000000005)0.756:0.003521805,('1f4e37991181e38a5f995fd4684b9b89':0.003522539,('246157f4d82b8ba934c62470efabd567':0.017760289,(('f119366e0c2820b79a81a67134a73c35':0.003487258,('deef072bb41dc230ee57b4e660010987':0.007156399,'2adb93bd1c24cfc57f1488bb22c3149c':0.018128894)0.913:0.000000005)0.875:0.007531765,('5bc4a273e0f139339239fd33447fa2b6':0.018781684,'5e43818b1be78f987c0a0a918d54a9e8':0.018559059)0.865:0.010113367)0.672:0.003719104)0.176:0.004035146)0.770:0.000000005)0.890:0.003529303,'6da46c95f03857ccc0fe2e1c36480714':0.000000005)0.935:0.007091948)0.890:0.000000005,'6d9b48b80c64c04daccfbfc08778e9f3':0.000000005)0.929:0.000000005,('7fd0578a552c8a48c5181ca47ae2a526':0.022526639,'fbc041a5cad095eb4a43aa1a591610b4':0.003516670)0.840:0.007247196)0.770:0.003562960)0.849:0.007124795,(('2b02e834be086a61a504ed37c8d49281':0.003465884,'a815892fa735be4ff21b1a8c253e1ac2':0.010971593)0.739:0.003538316,('a7eb8206b7569af54c3a6c1fb5353982':0.003591469,('1dba77792ad4b746fa1430d227323bcc':0.007153891,'dbfe5561f4437541a905bd03f104f7bd':0.014741790)0.848:0.007247991)0.971:0.014684270)0.936:0.011029224)0.888:0.007258400,(((('ed62377e8e9791c31a1ec32db1208a12':0.0,'0d4a3e8bb865c725eebcb41c134c3263':0.0):0.000000005,('2d3118dde18609dd3256690688ca4cfb':0.010744133,('4b5dd8e721cdfb4c1c20be14e9858139':0.000000005,'af41b6ff14c31f5030865209458285b6':0.003505764)0.981:0.000000005)0.958:0.014327847)0.271:0.004368887,('2b75799ab6c7f17cf457c030d951a22f':0.014031677,('2f111ec75c56968419ea2ab8ff74ad17':0.003361180,'a8939cf5271241d154a04215dbab9a04':0.011027104)0.868:0.007986301)0.341:0.003604702)0.859:0.009842825,('f82614a343cca04ac2aeac52883083a0':0.022421173,('30821ea7b546dab5d0e41a9557c0bf4b':0.003519242,'3a997b11e46624a8501ce7c9516ebe52':0.000000005)0.204:0.007029829)0.850:0.010947131)0.764:0.000000005)0.750:0.006919453,('7c822be9e42f6752ce3ecceca9036b8b':0.007272224,'bd6c35a006b3087eb8bd36d7b55ab722':0.003547068)0.940:0.015339177)0.894:0.007634927,('660f3a8a1b222c5eda34e3cadfb8a577':0.022474863,'984a19f6fea951483209cea7fcc008af':0.011109586)0.933:0.014572794)0.782:0.000000005)0.218:0.007166887,((('eed448d68237d50725d983249d447021':0.033564112,('9fa4371d9d452af2cd7e943886614ae1':0.028240311,'bf36907c6e6b6dd9962f1f45cdeb0306':0.029549960)0.925:0.022755517)0.639:0.000000006,('4bc1da974d5a50c718a4f437748301f2':0.067300158,('7662c00fab89722770793546081f5153':0.110602071,'cc93c27ce38630e085676df0bdd6e031':0.079253098)0.522:0.005160801)0.893:0.021092259)0.830:0.011180592,'31a3f32b556fa8488851c341363ec8b9':0.045868659)0.966:0.029543150)0.857:0.007636546)0.635:0.003736917,('7c022e24cc232ad3d1bded58c80e2b8a':0.079026735,('7b0d3ef5dc9587ed37a6a34d96a3e6b7':0.000000005,('1de0e883e1094178be6e305abd35a311':0.007082418,'f795c3bab699137f22c614ba7a0faf61':0.007112274)0.885:0.007125184)0.760:0.010111690)0.978:0.045396252)0.692:0.005504395)0.859:0.012209818,'f2b00851681edd33b419ef3cc6c49a38':0.055292992)0.956:0.029227718)0.728:0.008102248)0.404:0.010490516)0.530:0.000000005,(('9c269b853e53605d34b28af12367c0bf':0.075505564,('25034d5c02be93a0482220f2c8cee5b8':0.020112331,(('7dbf49b4fff646e3a2ce9e3389c77307':0.003694640,(('44022ae33914c57d275e02989e47222b':0.000000005,('6451449ec96e765c85916fbdc5d57491':0.000000005,'f68c3907e2a8832d958aba64d36421f7':0.003505560)0.859:0.003531410)0.775:0.003457214,('70fa191130b8ed5597f4dc63d0a089bf':0.000000005,'760fccd81b5f5e924d5f01542702077d':0.049650557)0.782:0.003650483)0.985:0.022487410)0.745:0.004653000,('b86a55ce3f0f5aeb7bbe90ad2f8f30e4':0.011183198,('36cdec6133cc5a35e63f7c5435469b3a':0.000000006,'5da9a8aa24cb2533406a7624aab9622b':0.007055849)0.979:0.022487103)0.824:0.009795297)0.963:0.026526317)0.938:0.032380710)0.938:0.031774043,(('468ef5f50d10fee01dd7538b7ae218fd':0.096141967,(('b3f9fb2b525591b98e11433b8a4a7e54':0.025464661,('867f62cefe09804d0b803cc3d30d2d09':0.000000005,('cff87c2a426da7977c1a03beb57df0d0':0.000000005,('bd39cb5e97e026fa2952f92fcd78322b':0.000000005,('3ba09072b859c99971a577b19926aa6c':0.021972810,'91c031ca66abf3247ada2df127f78fec':0.014438216)0.674:0.000000005)0.844:0.003519246)0.996:0.021807285)0.731:0.046661363)0.998:0.082953050,('f7622de2629cc61f0497275397c52af4':0.024201648,(('62fa1c5987a9392848d477ce2d3e3cb5':0.000000005,'e8a83ef47f5d1e4cd8e3efc7db82bab9':0.003519417)0.890:0.000000006,(('fbed82b54d3c1672ca82fc7512a3bde5':0.000000005,('c7e500c8f17fc23abdcea2820b3a35ec':0.000000005,'e9d67c29b5491c9744d86045cf523170':0.007203969)0.997:0.014692178)0.769:0.023197880,('c25fbaf02e7429e52b30e34c2c7bdb49':0.003535202,('d38b6de2667104b0f6514b610442b0d6':0.006574164,('c85f8c4641a676ee27adbafe7d9438ba':0.003507335,'2648fcac5fa2bd6842b5a17febc92a3a':0.000000005)0.758:0.001811689)0.752:0.002146732)0.994:0.039647918)0.744:0.010669556)0.987:0.050340019)0.900:0.033657950)0.816:0.022101802)0.754:0.014594539,(((('b139cb0f01aa4f3ea3af52dd04e631d8':0.075308699,('ea4df2cf1589e835bf906258cc50127f':0.089330180,('701dfea049558290c144c5433e32100a':0.076479964,(((((('a74763918796b587e42b8b919511822d':0.059023111,(('ebd8863995916a9a48e268a61a504fc2':0.029331474,'aa838aa3ebad53afa40ab583b15a1a3a':0.029716104)0.924:0.023981331,'7a2b9833f4bed0d9b1464ea249a3c263':0.041398902)0.212:0.000389086)0.509:0.018272476,'5e97db4bd79e43f8c6379e01bdf4c29e':0.015772903)0.898:0.013546133,('fbad5b2ce856f94048a0e3ecc7ab6a54':0.045132523,'c8f58e2d9dfea3180ef55297328f9f47':0.021558532)0.892:0.018420427)0.736:0.004547151,('e40c36801e8a7840fd5fb54cf57093a1':0.028481627,'8882b43d79273948953073e56cc5bc2a':0.056353522)0.185:0.006247512)0.995:0.033673303,('26ef7716f131f557de20df11aacc2fcb':0.053398407,'a634a1e0efe692d06ee72a0858646520':0.020746484)0.949:0.030140218)0.000:0.000000005,((((('684efe9bc3bdcb8b77307d7522d07fdc':0.049626259,'08099df1009c5dde16e54818a946a96b':0.061017231)0.361:0.013739758,(('1c2b1a4eb61401f2870397234ba7839e':0.000000005,'ed4775763b0aa91205814e16a2880e45':0.078499227)0.953:0.028746658,'b64a6a2bc3adaceb7cad228691675cf4':0.038991452)0.815:0.024281637)0.885:0.017898001,((((((('74735784374304bfea10a9521ad13f38':0.085364064,('18dc35dfe25844fb181d07657b753c96':0.044461887,('65f1c19be9cdcf22635f36c5b06ae03a':0.059161459,'980794fdb83da84ce67b146aafc61c29':0.030302284)0.861:0.022136468)0.385:0.014575188)0.825:0.015826929,('b0600c5a8908381704b397132b58d2ed':0.059168591,('c753806cfdd4a763ff5867a7849bb356':0.021291047,'c9e913055de9e58ec8fea73bc75cc21c':0.041698472)0.807:0.015278720)0.778:0.007526681)0.346:0.006455018,((('b6eb5851679de06cad0adf4cdd360ecf':0.029896600,'2f8d51f57b97c2abb2d994c252cf0fcb':0.033273592)0.957:0.032874327,('d25d4a7eda0dfec33c1fc926512cb4cd':0.058821471,'3df813c8f8db38443a43a0e4bd9eb7da':0.034487290)0.000:0.000000006)0.184:0.004106234,('d63011082bdab7708fc15ba5972bc97e':0.055075260,'7d97ab904f9682f19bc43c5dd89a28b9':0.015531860)0.913:0.026606813)0.701:0.002502234)0.967:0.023568582,(('a83f580cf168d2659647f918ab4bb4aa':0.061045318,('d9761232d0469d0b573d9dec08c606e0':0.023694331,'973df868deeb3618254a4402c2568792':0.105556581)0.888:0.031674505)0.582:0.010899040,('37bff0cca090c30b346848eda4f1a4b1':0.062801147,'622b708d0fcc9ac691308dc28adbd6a7':0.029115732)0.937:0.022877427)0.000:0.000000005)0.835:0.011523863,(('e96a24f933c5353f6f2793d2cfa046a2':0.020125848,'310dc3eb438c96c397c7e86141094a10':0.059543779)0.169:0.015595402,('a2d7ae34ce0abfa01546f86758c03d95':0.026305167,('d4237b4678bfe50cc5006e4d79ce68ad':0.030121553,'89aeea7463201ef301c8d3d14f660070':0.000000005)0.973:0.047495864)0.982:0.055476621)0.839:0.021701541)0.080:0.007083751,'76fd8ba6c8e3e5a8237cf2d5afb05f23':0.089590008)0.000:0.000000005,(('33966f811540e72374cbb5d402aac6e5':0.031508391,'ad46fdb8bb0faa68b451a8f58aa4d811':0.027237343)0.899:0.023966302,('7471ac090f48ad816af8567297925575':0.045791735,('90ecd2d5412ec3baba9167fae929c5d7':0.022193903,'802d2ab55edbbe2e8ff96e4cf6be1a67':0.044573967)0.792:0.017470082)0.252:0.008041889)0.892:0.021095550)0.855:0.012684924)0.000:0.000000005,(('73dcb845c5af67b0be4063de554b0eb6':0.026213918,'b492bafd1ae59125fb169ea8281dd014':0.058349244)0.823:0.025281845,('e6c89b4053ac96e61badc38cb3279af0':0.026641625,('7fc22198764185ad99669ce409855894':0.009377820,'4fc8beebdbc0dec2ccc2e24cc600dda3':0.049728719)0.941:0.029022955)0.806:0.012059512)0.973:0.034566082)0.879:0.016628318,(('639e74d4bd4d974ea001f75c64254cd5':0.044754167,((((('4441b9eed8c47fc7d58736b7a5db165a':0.000000005,'e76ba740b3491269122d48273e219672':0.030020301)0.966:0.018349020,('933386cf1b5726785041cb8b92b25a90':0.000000005,'f5b065885a4cb7a180f6d36407da6144':0.014522935)0.828:0.000000005)0.828:0.008738802,((((('50ab7f465e02879d6f1ad692f0c12c2b':0.068986798,'d73c1a171afd45c4141a42d4fe653ef7':0.023085632)0.964:0.037178226,(('48cb219c9dfcf0e810498c7c9fd1211d':0.008440356,('69dcb67688050a4ba6393fdd8f72753b':0.016956785,(('b556bd434e72a0ef975aceaf9b08faa7':0.000000005,'d18457ff7be8bf4ddf00d4d91cd6eda7':0.003522834)0.985:0.048677246,((('80b66af8353e56340ca1c6e16a5d7eed':0.000000005,('fadd093fada802fb339cbf9b5b906bf5':0.000000005,'d23445d5bea793f78a5a5381568c6f23':0.003524852)0.963:0.018011554)0.928:0.018255619,(('8967bf1e91c215a6e249fe1fe6157dcc':0.0,'336a7fd55918ea8e6c0552405ac9e363':0.0):0.000000005,'16e899dcc732a6282b8ca43599e4076c':0.003536573)0.927:0.010813635)0.192:0.007098169,'7b7ff2e029019a196b73ba0a1375fc80':0.000000005)0.863:0.016349637)0.866:0.029858898)0.843:0.012525704)0.802:0.017628054,'bccab8c3016b663d6dd917c91d01da41':0.036111113)0.601:0.003333784)0.876:0.022532517,((('c9dc14a07e763efb7c365d9df7d2ce37':0.003591858,('97e8ec8c85a71bb47a6bda7117b1a82e':0.033065358,('ca614864f4ee4068b5da12345bcb6fb0':0.016010089,'50b23260c1f7680836fecb6b314d2d06':0.029981463)0.984:0.042963372)0.745:0.004824446)0.053:0.000000005,('aefc7126f9708f5ce5ef6d07d6ca0d22':0.012330921,('784e5235760a5d8b70d56ea89cf7a342':0.003487263,'7a1ce425e7f11463f0d9d67c2e36424e':0.010877976)0.942:0.016692770)0.759:0.007258121)0.964:0.031031095,(('5caf096ff673032024d558494b9f5a76':0.000000005,'72509afc078befc32d4416826e917751':0.007093407)0.804:0.028963780,(('61846803b32b1b6dfb07dc3af85c1d07':0.011798689,'aac4d10780a0faac4869c0f2c0afaf9d':0.021681616)0.216:0.006287532,(('c4cb0a189e2130906f72f1991cea6b34':0.000000005,('ef9053fb8d77a763606c6973fa4f9f5b':0.000000005,'72a065bd8291c893edc2c15c93dec254':0.003531398)0.914:0.007127713)0.773:0.003481144,((('5d621804ecad6bda78fd2d988b6cfa3b':0.003491428,('bc937f91227dbcf2f059e591a13ba7d8':0.000000005,(('87fb14bb0f2e09620e5ac316fd593017':0.000000005,'0d52d3b5a1fda7ac2a704f1f68627cc7':0.003524853)0.981:0.014642596,'6e7ba1b7cbd1635b712d43960d639088':0.000000005)0.411:0.003531398)0.883:0.007233057)0.926:0.010913186,'9412e0df837ca664622c6361fe18c62e':0.000000005)0.912:0.003522843,('2151eaec83d2bfa3146e3a296415cec6':0.000000005,('124b5546e9b4386796cf994ca5254c48':0.010788358,'7f618747aef008f7212afc5e706706e0':0.007118520)0.935:0.000000005)0.879:0.000000005)0.776:0.003601514)0.961:0.022768906)0.760:0.010274796)0.967:0.035652194)0.693:0.016971127)0.748:0.006667811,(('dee46ff3f18de21735ed8031148c84eb':0.022345978,('83161a6558cd2390599654efe0955584':0.011292517,('7f2af43724ac24d1698499b81eb0ca29':0.022516329,'b6466152427d3d19e9c5813dd309214f':0.019220166)0.844:0.007399662)0.819:0.007171358)0.775:0.003749351,(('cddcee16a895fa67eec3878c93266b93':0.010822393,('d85488568f531d1354702e28eba0fff3':0.003508715,('5d19d4bd5ad70e00a1517d91d8a430db':0.003553080,'c19410d3597d8c429ad8493591fd8086':0.003530164)0.861:0.007266250)0.977:0.018780947)0.755:0.003448541,('dca48e13d36f20f2216e99bbaef41cf1':0.024235044,('34b275856bc34fbb366fff296b4999ba':0.030388079,'ba1dfed7edc4ef8f3b4b090e359875ee':0.017120049)0.681:0.013199135)0.750:0.005404879)0.877:0.007685798)0.814:0.006980273)0.762:0.003861781,(((('0d9b9e6e3488d07282f0f9a303c93994':0.004139513,'58bec359bc044d0731e41def5994027d':0.026463998)0.921:0.014351607,(('185f8354eae4b4e96d68ac44823d6bae':0.004250860,('b04af17210ca96beb9befa224742b313':0.025977443,'20a055ec5897a6a3a4c0bb7802831b61':0.006824785)0.776:0.008487941)0.738:0.003008344,'480ebfeeb5a3deb797886859790bd612':0.007187825)0.471:0.000000005)0.726:0.010048036,'53e6c9c04b04b6b7ea9cd99e6166b3fe':0.005569249)0.873:0.009972033,(('64af607875aa7bfae80fd827764eaadc':0.007140953,('725bf48d4baca5b7e7887ffb282f4986':0.018594570,'9f947fca65a42d53c795015ccd6d7c37':0.026730867)0.882:0.011220004)0.766:0.003523534,(((((('08dc02fd6ee4410663b15511c7b471a5':0.000000005,'06a08624e8e5d76a6121a59fc131ae0b':0.007135080)0.757:0.000000005,('af70d1d365cbf8e02a1cae310ef83b1b':0.022626238,'66f9c4ef538ee54a16ea6c159cd1265e':0.007136143)0.777:0.011012038)0.898:0.007103045,('2f86413dc38df8a5828be06ac8b12577':0.000000005,(('a8cfb5f58b80ca299eaa2063ed35c391':0.014586824,('470d36968211995489c98f5e00061650':0.000000005,(('e9b788634a80577cf3f85b018bdcd60e':0.000000005,('66968fa0cdc7f50e3487e67886e33ddc':0.005235014,'89f7ecafce0f3a577c489124d8c4b4a3':0.013890166)0.893:0.009864516)0.744:0.003581478,('cad074bf3f4d441bbcabd69157726caf':0.010853950,'355aab328ecbd52f43ccf3b220e2ff97':0.010837228)0.897:0.000000006)0.956:0.010814834)0.167:0.007525018)0.751:0.003655819,'8263281762f98abe796325002a76438d':0.011259825)0.831:0.006978242)0.878:0.003550798)0.508:0.000000005,(('1f885db287993a44d541d1e4d43d0001':0.000000005,(('faca0f1ab00b06f18efc8938fa275d9e':0.000000005,'65afdce2ad5e4a77ac9ae6ea63f87bc0':0.003531398)0.941:0.014741912,'3f45ca490a236bb618f416ef74a36f7f':0.011028974)0.344:0.006988993)0.802:0.007244554,'e45ebdef7b0338adf844f323c78eb179':0.007268177)0.202:0.003509626)0.862:0.009507162,('e47029624242c77dae40561a15a2f662':0.005622507,'d311b8c5cd2c1a339a702360b0153748':0.024069038)0.835:0.007537346)0.635:0.001294486,((((('e1a771faa1c8dea19abb27b2f62daf57':0.015226184,('7c4965ebbf017d5f4450fc939b307b50':0.003536572,'0a98f4c82b0dae452b9e9f21380b0083':0.000000005)0.837:0.007069392)0.783:0.006429749,('02012551da70fce2def4529bab938a2d':0.014160448,(((('1a421a677a3a847285149d393c9afc88':0.000000005,(('c9f0a7b35cf05ed470df3b20453adb3c':0.0,'7a443b3ebf3143d4da29a82f8fe35208':0.0):0.000000005,'d0ef10ee5e029b120f4be4128907b7ef':0.007091922)0.919:0.007142754)0.796:0.003527216,'596044873e169d3d458bc340bac21375':0.007167013)0.751:0.003480760,('5e28503c299d760f162ee66ce69996c7':0.006980801,('f0c1ee7097bcdd4004809d93c2d5aff1':0.007507748,('fe57d81d8fdb77802380d41a8976e316':0.000000005,'5844995a4692a299f428888f2d60a331':0.010766554)0.895:0.010777313)0.842:0.007369410)0.945:0.015210015)0.885:0.007406905,('0a5ac19219bdc7dbc40dbf1bfe131119':0.007125375,((((('9f4bd8678fffd7e829dc05b4f22b15a4':0.008928343,('78b8bb0b0b5eb7f3d462050505583f16':0.003695830,('bb7fda7abf09d807fcb250680cf5e673':0.007303655,'ff03101434bee75efbb9229739068603':0.014662662)0.815:0.004187299)0.032:0.006328322)0.865:0.009412062,('63dbca210c01c28b03a5e2d32491c3c2':0.007094491,'a8d4fb0018b8d61625d5810b1d625055':0.003543666)0.772:0.000000005)0.837:0.007140064,'e52ec9aa2e42c0a500f478c90791aa71':0.007150180)0.880:0.007125055,('eef685eb827b383ff64a8b5d50aa568d':0.007096015,'3c44f7318ae97f7d8ebe82b02a3e5ceb':0.007095795)0.752:0.000000005)0.916:0.007153979,('cac4ce8fad77f53911a64d14107d9ee5':0.018310632,'0f117c2ff706d5ef3706e62961d20361':0.018382009)0.923:0.011023671)0.749:0.000000005)0.890:0.007213549)0.754:0.004076428)0.419:0.009669218)0.863:0.009856805,'6308456f6eaeed96462b22efe113e0a3':0.003554369)0.770:0.003539223,((('f2c8b340c40403fb030eb2e185e54969':0.003582618,(('54de05feeabdc8ca7696b4857e8bc62c':0.001778325,'226fac2b189b7d5948a3579365d6a8d0':0.001904556)0.952:0.017731963,(('282b3ce57826c8bf811ef81cd89c094a':0.000000005,(('7018e18276a9d0870ddf8a9ce6bd918c':0.003526083,('5e77220a1c1e4842f36cd5910e4519a4':0.014641455,'8a32d0d58c27ec7b2b611047d1f7339b':0.010827332)0.872:0.007257145)0.924:0.010790307,('483751841b50b6de3ebb22340e8185a1':0.022798745,'0e1e70b8a783a79a5b64eb72f5fca3f5':0.015199634)0.838:0.007204126)0.886:0.007523832)0.905:0.000000005,('e1c4143c22a83838639ae0172deeaa87':0.010542279,'e172c69765b44cb46e5bab9978e120b9':0.020505499)0.974:0.029200135)0.676:0.009914277)0.774:0.005145619)0.730:0.003540846,('04c872fcfa2cdfe5d90851a22bc8ad7f':0.003544409,'39ecfa663254b284ffc179e8dc3860d5':0.003530522)0.817:0.000000005)0.977:0.014627432,(('3258e1909181eba72793ef158a075958':0.000000005,('0bedc632b8e7d29980775f36d8ab084f':0.004738354,'b8a397860e2865258b0807fce0480d00':0.021881528)0.793:0.013979092)0.946:0.010767092,('347dd5f1e8c5dfa7a8da903830216d85':0.000000005,'12c9b7407c7bd185161bb5d8f4f143f9':0.007073633)0.974:0.000000006)0.991:0.018340823)0.805:0.000000005)0.437:0.000000005,((((('7f94c8ae39032742089ab1ce2f59ca4f':0.011862051,('50ceff44c6de0a89fff69967dc46267a':0.003553306,'a292a33f8b0ae8139c9fa703a1ebe616':0.000000005)0.897:0.012024593)0.931:0.016762190,((('d3f4866041b549f0dffa3ad2e16563a7':0.038501863,(('02884978a168f2174466e7b3c557a9a9':0.000000005,'42ac85b0b3114cfc360db7f7374a2c60':0.003519502)0.948:0.021982669,(('b08faf8516079b2ee88c3ae6a19f689e':0.000896380,('715201b6bb75a7e4fb8b480993927342':0.000000005,(('c76d278c595a45e74d7655859801863b':0.003527616,'d57d046a3839318969a5fcc132fc3d49':0.000000005)0.893:0.003543646,'e50171c43558e5bd4cff586780151cc2':0.000000005)0.853:0.003543647)0.969:0.021785491)0.925:0.017848559,('382e8f5fc1f1bcce7ba39576147eb501':0.010810587,'2c795ddd5e8fdbbf846bd43aa79414b7':0.010839595)0.768:0.000000005)0.856:0.008016285)0.973:0.029991654)0.911:0.015973341,((((('b51539893c417eeacf8176b65d78c014':0.065889405,('1b1bf3d16673572bb148e7d665f5aea4':0.014909220,(('60056b1e1e669408f933a819ba71b2a3':0.003536927,('7ae6927e2ecce6a04a3f6e7756d561a7':0.000000005,(('41ce1de22fa848fd185cb429206f659a':0.000000005,('5a8cf6ee1208fe2eeb6033ba46bf2c2d':0.003536572,(('d30d263c596dbc8f50752aebcda83b65':0.003536573,'63162be1d76cc8b92586ebf96635f0a7':0.000000005)0.878:0.003531398,'d900465ff6610bf0f79efc8064533159':0.000000005)0.419:0.000000005)0.968:0.022460543)0.968:0.022536745,'8bfce908ed9b578d7786c5ed865fa0fb':0.007305092)0.752:0.003457374)0.946:0.010840963)0.801:0.006674689,((('624fc081f829e420f2dfc92d79fa69e4':0.007142754,'6e7b190a56ea0cf205069f40472b4c6d':0.000000006)0.383:0.000000005,'c5a9b741754fe4657b98f6297c266b64':0.025545378)0.839:0.003542900,('b00eb89767cfca07b2d9371d9a6a452f':0.003529081,'ac423a984b2f521261545e0b56adc6d2':0.007112628)0.291:0.000000005)0.873:0.007711010)0.887:0.011482965)0.682:0.017520230)0.753:0.008848478,((((('0eec52b9b2618394b0c48c44406e3f25':0.0,'10580650af28a49ee39b5fb78665bdb0':0.0):0.005124612,('0fa23691885c4ea580b44b5081a30ae2':0.000000005,'3a0901968c45714232c25fa5cb1d2153':0.018474230)0.900:0.009286735)0.595:0.003653009,'bd4e572c8ec5e62ed62ad50f9df5276a':0.016747564)0.972:0.019303815,((('994eaf7647463504366eb12acada14b8':0.048683216,('8aad1b400f9b558b99482b6ebee70dd2':0.005653312,(('ca6c401e0ac7d9c53477be47d8293ed7':0.003531399,'5c768357fbe28fb55e5a088eb60abc56':0.000000005)0.958:0.010826246,'8d1982e31d80981550d8b42cb8e4342f':0.000000005)0.910:0.012329290)0.910:0.018223202)0.700:0.015798636,((('18871842935654b1b8648de4b8342536':0.0,'4d0a0c539c5bc622ddc03ca7a127b855':0.0):0.010758942,('19a777036814393a0d6d949b754496d1':0.000000005,'19aa5931830d8da785d93dc967c06b30':0.003524852)0.929:0.000000005)0.880:0.035793889,('e136d1738c64a82b6db0de537256303f':0.000000005,'03a8b34cd544c07531b7f799e333b56c':0.037087216)0.996:0.046966190)0.916:0.023325913)0.758:0.006736085,((('6bafa01b529cc931d0309db61ef72411':0.006699033,(('3438ac4fa0af9c21c6275b2b1f75563c':0.000000005,'4e2133e67d949d6c90c2c5bab1dd205b':0.010793746)0.961:0.014508412,('d1af3efe8370cbaaa1fd1b1ae1b65cc3':0.025857732,'81b24a6f11799d9ba77c1368e57ba7c9':0.000000005)0.894:0.010531233)0.604:0.001441122)0.937:0.017810182,((('f688cdfa750d8f89eee39661fd9897e2':0.000000005,'76269b2e2ade9f14d7ad1f9b5eb7ca6b':0.003536573)0.916:0.013597116,('52cbd094458d458b9702648fa9e8f486':0.007131077,'dee07dfe086071f582f1f3e53203ac95':0.010996657)0.834:0.009389720)0.934:0.017870124,('63d06e39f6df34233e85335bb288b541':0.007129457,'69824aec21aa01174c667664972dc139':0.000000005)0.790:0.003556852)0.885:0.014469036)0.547:0.000682699,'344b39163bd7be46bdf0a053714c5b35':0.014512330)0.953:0.022586045)0.809:0.004875505)0.717:0.003520119,(('0b2c4bdf5c059ecbfc38e5f4d01c6e91':0.008955115,('fed91bd3fb59baf802d99abd8284db3f':0.003526066,'210f7968cc633724b512a54ddcf713a4':0.003565122)0.921:0.013656173)0.963:0.021600962,(('b6111d2e54e6ab148491f7a7d87da4e9':0.000000005,(('7652d3eabb90be405b8f6397caa9fc0b':0.000000005,('06cc4bb7bc860546bd754f1d969e9735':0.000000005,('2a30ae9c25c303e7dd52532052a7999b':0.007143810,'76e049d8fecc2ed33e9f4191d1157824':0.003560318)0.255:0.003521285)0.972:0.014502746)0.984:0.018167112,('a9051ca58a1a659fd65f43e5e5fe0a24':0.003529746,('257d95c7224ae16af7fc155cf2b71b84':0.007122770,'3cedc8601b050d2f9d4774f27aa281a8':0.000000005)0.242:0.003522684)0.331:0.000000005)0.870:0.003534879)0.959:0.010806335,('058191442c9d64304bec7a7974417c7b':0.007311898,'31d0611868c9ea2d8dbfc19f2dd69c6e':0.030393954)0.744:0.003542441)0.314:0.000000005)0.898:0.010924680)0.897:0.014668991)0.876:0.010647546,(((((((('e78c94e8f7c6c1433223d448ac441301':0.000000005,'a444daf121875915dff563d6cd85b3f1':0.003536569)0.910:0.015899367,((((((('1779014676d8cb3888399c3868719910':0.003608753,('9264f9e2099b7b3f5b1b3e6387fca467':0.014446891,('cece44449e312ab2d0c3049a6c539fad':0.009496202,'eb4e38d139778ee4d14f4dfedab01b0e':0.013962994)0.609:0.009614493)0.276:0.000000005)0.943:0.010828207,'128af14305d0e6677c85fb01ea532472':0.010778991)0.215:0.000000005,'0695c452a33fd16922bc16ba62fcf918':0.000000005)0.967:0.018940027,(('96d6e217524525921079385bd4ee5f15':0.014488519,('1fce2b8ad42e2cdc28c024b45a6d5eab':0.000000006,('bce09e100b639746315ccdb6b0f44915':0.003282934,('5ddbfc7ffbbc15a6d67e2d6396c20d55':0.000171440,'32025c21b5bcf9b51a04fc593b9bcd8e':0.003357388)0.982:0.018419286)0.781:0.003809792)0.220:0.007123749)0.775:0.003669280,('7d055338fd9a18c246cef551c89f393e':0.000000005,(('93ea07454d6bcd82ee4b3c0745e4a7f4':0.004479034,'caaeac51c11ee86b3c0b152f0ba79f19':0.009881849)0.740:0.010910069,'d4bff9c5036435ab0927e81351b8988c':0.004475024)0.934:0.013536825)0.802:0.010851940)0.766:0.003079576)0.828:0.018168625,(((('b569dcd906a3d2cdbe0016ccebfd456b':0.006383578,('e96ddc99245d1ab2408bd86dbd931e96':0.007834651,('ecb5acc241a3b81fb0e22c05f010d855':0.007154023,(('7104fd0e79cbd9f89bbea264282e7988':0.003531398,'b2da95d73fff0e462c77c45a78656932':0.000000005)0.758:0.003453445,('c5ab9c8fa56071bbc4f08dbde8f00935':0.000000005,('cec07b8c4fea3450f28c9f79497b5e4e':0.000000005,('a2e8cd5c1960af70f9a2a78d6d930be8':0.003564966,('f41e8e30a1dfcc713c37c27e9e530866':0.003524853,'3a97831728dd3dc20464e4c18f5bab42':0.000000005)0.778:0.003522049)0.897:0.007150050)0.900:0.007186549)0.951:0.014830079)0.890:0.007405903)0.886:0.010348248)0.470:0.007315823)0.707:0.005166515,('7fd4acfcbd37ecb2f9275f94d36f4d3e':0.008522488,('c5ba4b8df1f044c0ed1e00a2be0a0136':0.011402383,('b96fe11cafa9d40e059b845279a0a495':0.001919166,(('66a0a5bed94c0f8baa2016970c2f8725':0.0,'7b3d1e754800b87dbcdd95c471185753':0.0):0.000000005,('8f010432564c70ff8be17ef2c9c462a3':0.099488725,'48e0e0e103f7885f36d29da54846c1c4':0.005977614)0.764:0.004990131)0.755:0.001913172)0.898:0.010627164)0.634:0.001977366)0.969:0.022530009)0.904:0.013453058,('315fae925226ac44af01d992c1732f74':0.010873733,('688126b2be7afc99e4b67021d077af5e':0.007153200,'588c3a73c1a1a202cac7beaed0b0a77a':0.000000005)0.875:0.011028428)0.954:0.018140070)0.736:0.003261410,('5d78bdb25bd1e631d905cfafe46fd5b0':0.000000005,'9f749ebe7121fa91183c5a106a5855a6':0.007121024)0.961:0.016984697)0.913:0.018955869)0.796:0.012543992,('6ae9db630f5080a240bf7ada751a2b47':0.004119715,'cd7dd7e10f30de0c2a24e63c4a699f3d':0.006560447)0.953:0.022239344)0.881:0.011583060,(('0bc8c3a2b52adbfa5eca587af6e6a68b':0.000000005,('80f9cf2906ca4c3ebb409ecd614bb411':0.003543646,('ace5aadad31d874f55db786b2c965892':0.003475367,'5bfa2c0493c3cf214fd62912c34c1ecf':0.007245766)0.974:0.018552182)0.808:0.000000005)0.933:0.003522836,'1b745ff00c67bae787a631ebae7a9d37':0.000000005)0.965:0.031214144)0.663:0.009138641)0.930:0.022626375,'e23d64435027f09093e2adde26ba0b4f':0.014794766)0.862:0.008260679,(('6cbfbab4dd154f92aeaca641d18bcd27':0.003869415,('7347b44b4e8fbc42a212eb2d409c336b':0.007149480,'88096145532654342f3310fe60e03558':0.003557008)0.864:0.006871094)0.739:0.003175485,('20f71dab90a72c82db9d8bc0a08707e5':0.006409083,((('cb44efac7ef0b8b14d50c6f76bce58ea':0.003531398,'f4d4ab8f25a5b793ef40c88a0f2f47d1':0.000000005)0.960:0.010774779,('b25ef0ead4092664015c7d3349cd1889':0.003568437,(('63845d0407d1a2b2f418ad9088e4dbd2':0.0,'6f77a1c63b4bae65c39a864b54fe95b0':0.0):0.010893199,'ec087e9638a526b514e7645a0b0865e7':0.010885309)0.945:0.014696126)0.774:0.003529834)0.556:0.000756402,'228f9dd27b4ff5ed9a9c20cd78fb6d4e':0.017342363)0.294:0.007243114)0.988:0.036290644)0.954:0.019103544)0.000:0.000996758,('f57538baf707c3dd9629935db2bb981a':0.018400546,'29372c19c2f2e296c99db43fee2bc898':0.011230188)0.991:0.033107382)0.211:0.003769969,'2dce9cec75b1b54f0163b0b9fc07d7ea':0.036103683)0.810:0.003664035,((('c2f718db1d70a0792da5607a7a7b34a3':0.026197102,((('59990de055b7dc191062b0764099fdfd':0.006406893,'83b2819eb95172e098f466d46ac91ad1':0.004297591)0.798:0.005864431,(('7df8a31412c193d2b35e9e3b2ba98652':0.000000005,'c95190f0e5e4ee51b9bd9944b845808f':0.010739498)0.856:0.007744319,('8fc60145df9764ae8efb816f5bb8abcd':0.008740787,('e09d2204d9ab3f6f9df626c05186fed0':0.004966046,('768d500dec54c80d5ef769902dadd792':0.003531398,'3b9a640a2fb04ef04b82b218fc1fb455':0.000000006)0.829:0.009388984)0.504:0.011286399)0.864:0.016504104)0.915:0.012720539)0.472:0.010966330,('d8ca594b9a8967fc087e325dff56b488':0.000000005,('61b120aa374bc4f431cb5defee4a7274':0.000000005,('7633bdfbf11b848c588e76dbd501ac1c':0.000000005,'53b889ead86abb5ccc12be6c6e09a21c':0.007186553)0.933:0.003522835)0.993:0.025843522)0.987:0.028412226)0.840:0.010016122)0.000:0.000000005,((('de51eae8fe2a23d0ce54dccc60e7903d':0.003842889,(('db618d5ae925b22f752083082e59fa87':0.000000005,'d63842f1e3ee2e18fd18f6e8d01cb806':0.007080800)0.973:0.000000005,'2e6f7bc4d957e666ef3d56214354d1c4':0.025800253)0.905:0.010659385)0.729:0.007875958,('745c357bb2cdedbeace37aa9491269fc':0.003531399,'18663ae595026066e52d2babfe782942':0.000000005)0.819:0.006946623)0.949:0.026670671,('80a881de51f6abb74fee5b3693cf1d8f':0.007987010,'f2c9d12dd97733e2b8b368882be1f3eb':0.002713287)0.996:0.050342822)0.680:0.010815221)0.869:0.008749941,((((('d88bd8f03cab49393655022118a73442':0.000000005,'6454cf24ef59415bc1629307c0b3135c':0.007091923)0.917:0.007110668,'b7355b0f8e84508cf96a21a27da2e811':0.000000005)0.341:0.007097896,'4e4bdf6e9862ed613b203ad50388747a':0.007343948)0.968:0.014974058,(('09605646ad3e32570a3d79b3a3d9e41f':0.010942072,((('ed268205eb903e506506c0652f9f3102':0.003528371,('2b484c6f6b2515586df2c4213745f85d':0.000000005,('b2cc6522d34a9eb0a4ab02fafc5563fa':0.000000006,'eaaf7634998ad657e131c96f48fa2594':0.003543646)0.465:0.003519503)0.975:0.022202255)0.949:0.018651874,'45848516cb09c75ec1d99b6802b68087':0.030656433)0.925:0.015035016,'58f72c2393f52ad740e53c9f25ef3563':0.007441948)0.767:0.003121681)0.846:0.007126240,(('035cc171672d5f840ef23ae3c553acb6':0.000000005,'81c6b8fd0a307a61beab83ad3e6af58a':0.007153203)0.622:0.011113526,('0125950d939bd6ee5b16d58f77a9be12':0.003624405,('6a44c59ff78536155d750aad7c8fbe3d':0.003531399,('34875af5b2f0c25360ee87ee109fa598':0.000000005,'dceb359b2cd04caa5d92f82879629751':0.003522835)0.755:0.000000005)0.964:0.018309636)0.749:0.003338371)0.976:0.018889156)0.872:0.007639880)0.931:0.014609610,((('8be1d28bebf2985325e2d175030f8390':0.064666889,((('2113687bbd40287ff39ba1451d94d69a':0.002296356,('6dc0d833966dd3945d8dee7d9e5cd82f':0.000000005,'c83bd7e44e38d17cb94ca82180e2e024':0.003536573)0.704:0.001272014)1.000:0.073739316,('63259e7676a57266f580b241647a68a9':0.003553301,'a0bd039c3a383d3bcfaf224596fd29f6':0.010820645)0.774:0.003643998)0.804:0.003584611,('13e1b3302bcb819b373d9fa8a3b3ee0f':0.000000005,'671fd1d60559e93f5a1f1de191851139':0.003519502)0.786:0.003514526)0.878:0.007804239)0.766:0.003008664,('e343ca301dab3e0c7015c5a6858ccdce':0.084364107,(('c0692895c36d622b15387af7e40cfc8e':0.051084240,('9bccdbbafcd653d2a32131951ef6d978':0.000000005,'30b95363ec9e6a1f83225eb5ff0a4e4b':0.018316382)0.890:0.017881342)0.852:0.023230685,('e37bc242bffa8c204f7bcf625bdff31a':0.000000005,'1d2be69d9793905d7c6f158615770cc6':0.003518513)0.999:0.081131166)0.784:0.014492114)0.905:0.019933359)0.498:0.003786099,(((('899ed1b174bb054f8291af7b7710c869':0.000000006,'b69420e8dc3f5052da2bc57874edc8a4':0.007110668)0.833:0.003525866,(('ed5a2032f73b42e8f20439a5c56f2551':0.000000005,((('e294a162ada64ab680ba9fbc93637e07':0.000000005,(('aa61490ac89339e90f513be082519fbb':0.000000005,('e8610dac0ebdc30975651f92a730bb40':0.000000005,'6db0cbbb6e735f34d727ce468a15542d':0.003522835)0.994:0.018136746)0.984:0.018069845,('17fe810870dcb50843618eb78467808b':0.000000005,'f97c274fa09c56e1775d031ee41ea65a':0.003531398)0.949:0.007167385)0.159:0.000000005)0.864:0.003543647,'92d1a7d25bc8fd9a67041099190d586a':0.000000005)0.888:0.007105082,('793fd5c887f4bee842f518164273ff5e':0.000000005,'743484262cdba37f0a72e2a4d4efefda':0.003522834)0.976:0.010758943)0.925:0.000000005)0.924:0.000000005,('c1537b6002f8494ed9a9059af2276cb6':0.007180366,('df5c7bc2fd42343e5ec7e137ea8f1999':0.003563208,(('1e2be7e31bcfed2480d73b39c1b98b57':0.0,'8c503c95d1cb390a8bf23c78b993a32b':0.0):0.000000006,'94a612192481fa053c10fa01f4851f3c':0.003522834)0.762:0.003527639)0.915:0.010865793)0.458:0.007157310)0.807:0.007094671)0.443:0.000000005,(('e3b62d64c99b41b481a0fdacf7b283cb':0.003525112,('c78ed071642fdeecaba2b843d3d4d303':0.000000005,('999dbd5384f5a0cd4f5dc4a67999a9b3':0.003549807,'37613197080907a5a688b29178a82b95':0.003540583)0.653:0.007150280)0.921:0.010781404)0.839:0.007184230,('de4a58fc0f80637efea4c2f4fea08b27':0.014533670,((('17b7052b8745f2213682b6267b64507e':0.007121572,'c4f3cea13843f581f22d8bce36389036':0.010744302)0.008:0.007133141,(('2e6c30b7894239be4acf9038ffd54e1b':0.007143546,(('faf8b5e0cd3b4239b18a0ea58b57bb8a':0.000000005,'f01faff8fcb101d293e799c0a2d9f418':0.014578913)0.851:0.003543646,'fc707bdba7ab1c962642acf684211886':0.000000005)0.790:0.003523792)0.792:0.003580205,'f355b487f6cd9ddc9efb20bc92b337fd':0.003518685)0.975:0.014445161)0.737:0.000000005,('72663a2ac8032a2c4f4aa614ecd7f67f':0.000000005,'7cfc5a905963ed0449cf1f9d9304b20c':0.007091921)0.299:0.000000005)0.887:0.007075726)0.874:0.007286928)0.884:0.007108202)0.940:0.007166923,((('6ebfec87e9c68d5a91d5bcecee6d273e':0.025451837,(('52e25ace8759532411ae7f03fea90431':0.007268967,(('4f91dfb96b8dfd422130769209ab3c94':0.007097488,'e6e0782a661366815b9b8256ca9bed41':0.000000005)0.960:0.016558809,('b971aceed04dc33ac47637f37fe61111':0.017270478,'d5c0f091df114f7b5b7aeb5ecc8df059':0.024225133)0.474:0.003403039)0.902:0.008963355)0.766:0.003606038,((('eff548850fa5e6946245cfe0bfa1e23b':0.007264087,'c25f69d2b782b5f8597767ecb01d2a4e':0.010816248)0.868:0.008128059,('1eab1236328359a0d01a4aacdb2d174a':0.014384604,'d0e7c2630d7d63af11dfb5d89c9220f1':0.000000005)0.912:0.013667192)0.950:0.014533159,('b6f6ff666714388141e147b8585d3876':0.045554181,((('2534737657b8e0ac78716fb0406433e0':0.003531398,'c37fa7f337bee639098670cad3b51557':0.000000005)0.768:0.000000005,('231534b23b0d45a627ca1ed6e05295c4':0.000000005,'69b8a733eb316bd4c68f30257a596a11':0.014450160)0.854:0.003543646)0.988:0.027283412,('2d1ef7c7ddfe46a22d37b63cbbba3264':0.000000005,'ea3ee0b4e7e7b85a2e41966082cb3663':0.014307587)0.925:0.017831114)0.445:0.007072283)0.007:0.000000005)0.451:0.011740921)0.933:0.017107570)0.887:0.012858221,'558832672dd63ad194d7303b200a860a':0.000000005)0.847:0.003532622,('15290a0d31ebb64ca9337483adeb583d':0.007107237,('7da7e788a5764f6d418677701190fd71':0.000000005,'a581d965300ebb3ce68d59416c12be94':0.018128876)0.900:0.007140743)0.846:0.007133762)0.304:0.000000005)0.905:0.010565900)0.869:0.007589969)0.905:0.012901382)0.762:0.003536967)0.000:0.000000005,((((((('ef2e0dcdc15b08f5b5e220b65a9ee57a':0.011020741,(('10fec3be209c9fbca00f0b429091efa4':0.0,'32ca5c2b87966fc33ab6eb1a39cac817':0.0):0.010731039,'ce08083793c4272272f917671725617c':0.000000006)0.681:0.011068710)0.415:0.014836115,('3eeb651b665079932157c5dbd93526d5':0.007139071,('34b7dee634f8a4aa3304f542dc9d6583':0.000000005,'ed778edc8eceb8fc1902a8661fdb09d9':0.003517618)0.899:0.000000005)0.929:0.014380032)0.934:0.000000005,'b551bc6b1d25baf60f1f29a428011b41':0.014494690)0.781:0.003590252,'cc4601025e9ddc206e4b63ddc2cb4662':0.003567163)0.963:0.016751622,('d5958fbe0d8b2b20f6abc091ba2838e6':0.012697683,'d3014aafbad3a78a44b7f93ffcf68ea0':0.016713364)0.754:0.007371794)0.000:0.000000005,'61c63f36eed3cc849fac77913077de86':0.009076289)0.914:0.015788926,('227bb7ca43c81063b9602005f0cabfa9':0.026878928,'33ff6ade5b219de47a1c2850a98996d4':0.042096386)0.825:0.009974908)0.913:0.011710359)0.954:0.018417176)0.704:0.007508352,('0256cfd01da2f9227dae025a7ef9c0f3':0.032602774,(((('7847a9d16062b21f73dbd5c8235d2448':0.010683734,'4ba1b2c01a4c7049c1adacf6bad982d7':0.000000005)0.990:0.022136371,'ee92351abeea628f39dfb54fba491fdf':0.000031690)0.619:0.009715625,'72b7e0b54c8eed9e0befc0aa3dc42df7':0.005138397)0.940:0.019924576,('f9bdb066946d87043df55f28fdf97c09':0.000000005,((('4763885263bc3c128043c821955bab77':0.010968548,'7b0ceab3ffd7f4a8c1d7259255a7d354':0.007236441)0.860:0.007384371,((((((('1d742022b458d7e4ae091af6594acd3c':0.000000005,('a03e55f202151a4d4e42fd6453510164':0.000000005,'0d86b808549d92f51a8e2e4ae49872bf':0.003553306)0.903:0.003531398)0.941:0.007180671,('6fae43b3ace3bc224085be43ea55f623':0.007222066,('da85184f36b8cfab8e3d0bf6c090f6e0':0.014831539,'a1873b70b36e3a19a2ef8cc70c23465b':0.007099058)0.887:0.007504186)0.861:0.007161456)0.397:0.000000005,('791d9e59114393d426e7385379e08339':0.003532580,((('3431e7c3c85a1033982e47d2b0d54055':0.014307591,('77dc60eabce5187c90a58664904c3dbf':0.007110668,('b8063a854c878f59567ab7b27ee023c5':0.000000005,('6c72a6842a140f54862e4bca6cbf202d':0.014384603,('95f7f5e2598292a93ceaa5e94f2e10f5':0.000000005,'92e99b44d3aeb745a3c8da93b4e15106':0.010739497)0.469:0.003536573)0.913:0.000000005)0.445:0.000000005)0.568:0.000000005)0.924:0.002354519,'e1a7d62b477402f1b3acd7211713c2ab':0.002355133)0.924:0.002354480,'6dbe92da4c96098eb02d8abfee4db5da':0.007099641)0.303:0.000000005)0.944:0.010872362)0.828:0.007601020,'3591c6bff786228bded67ce04ce7e309':0.014373921)0.589:0.007820015,'77521c80a3b071b4b740cd65d59dce88':0.022103230)0.754:0.004028024,'fbb78aac33cc470103d652b65df61607':0.010884233)0.724:0.000000005,'5fd769036195cd20549f6552eab1a32e':0.010763799)0.732:0.003444889)0.958:0.010986790,'663504ebf1531484ed5d48e75f09124c':0.000000005)0.869:0.003536573)0.783:0.006174813)0.813:0.013330126)0.938:0.040923502)0.153:0.010738599,('6788d079ce9a3cb2197bd4557901e345':0.052407971,(('1ce827c48ddc5b5f5510578ec9608e7c':0.003506290,('2f47f5135d90f737d37582ca3189ef24':0.000000006,'6e62bc598767397f8b0280ca6fd9881a':0.003536572)0.925:0.010817247)0.893:0.027403679,('562f2b87640204c3b94e7528be562ba3':0.010982769,(('dcb5051ef63a2356b44080824453e6ec':0.003536573,'7b9af9f6d756a3616af0a3486247f7fd':0.000000005)0.759:0.003415352,(('ee255db2c954785dbaa9e3ab561161d0':0.007115419,((('d8a8626db3b5815e1dd6750e4037d5c1':0.0,'afcd2f304ab770627f320200e6e4c967':0.0):0.000000005,'0cc44cb2164e00296de6212cf6c3dc6f':0.003536573)0.972:0.010719594,('f43790453d159a6aa9d561270da276c6':0.003524853,'19f9f30d5492ed1f3f968da3d20389b1':0.000000005)0.843:0.000000006)0.972:0.014423676)0.265:0.000000005,'a3973a66ecc54e6a73bb315eaa1a24b1':0.000000005)0.932:0.010898092)0.937:0.019480329)0.889:0.027423129)0.992:0.065269697)0.647:0.007264534)0.752:0.007012679)0.759:0.004401076,(((((((((('5419636ddef26b0587f44256177f6eef':0.007139075,'421a747ac735ccde78d210fc0c6800ac':0.000000005)0.950:0.010726978,((('f97e3792d6e4a5548cf1102ae0effdde':0.018422197,'dd25f09de6cf4dfc403ff7a911497530':0.000000005)0.879:0.000000005,(('b2042d2f5c55c3403893a794de2eb1d7':0.0,'cb91b156bc757d5bdbf3d529f8a2deaa':0.0):0.021631588,('08ed4021a02af82b4efd73436ac2fc98':0.0,'ac2bfdf515cab2d66d1571f8f678ee30':0.0):0.017584847)0.889:0.012808161)0.870:0.010780064,((((('213ec91bb0bb9a9da4227cd59c10e219':0.028446081,'b49d20560579821940d39f2ec057e42f':0.032183423)0.967:0.033294566,'1de9abb17acb518dca99053456488b20':0.000000005)0.961:0.024894269,('e9d1959d0abe875433786796e123f5b8':0.031997395,'ec0af6184fc6093dcef86108dae8437b':0.032460219)0.742:0.006046772)0.792:0.008464357,'beecd4f274893a792273cb87a4c47ad8':0.014748065)0.849:0.015175736,(((('856428df9f6f2f7cd1cd92ef393d2e72':0.007206999,('4eaebbcb648ecada0c27ced5d175f58c':0.007200186,'48d5da23cab8504cb5c3ab5549600766':0.007197830)0.743:0.003506101)0.796:0.006259924,'51d2021ad5bb9940cebc6b4d6d51b0cf':0.008273252)0.592:0.004436523,('4a9192c327ee6483ecf50569bb0ed4c0':0.007060672,((('f8c3b8ce7d7c9e5e92cd89495efe7d49':0.003347272,('98282e9e7e3a4948dd1676963ddde16e':0.000000005,'677f2b96b4c2ef8d8949d4b30dd55a81':0.007103064)0.791:0.003803224)0.960:0.019005241,('9b79f61c5817ca5a414b68d62153cc42':0.014382522,'1bd23c402b1b58d9938651b5a71cb7ba':0.020750821)0.652:0.009868321)0.747:0.006103459,(('b3f03e54f30ec6fc7d19343fc2bbf26f':0.000000005,('21873ae74b26b03ce61778e04ccec45a':0.018710576,'ce0a51861daea98b1765caa210fbfbbb':0.007257410)0.436:0.007179696)0.790:0.005280836,(('4f969c57401ce38803c80bb869cc7a4b':0.000000006,('2c0fa4344d0a4bb303f12e4c25d1278f':0.000000005,('45c64f5446c6d3dde789053bbd4353bb':0.025801639,'4a3dc63a4cf053c5e0c011f68fb8e5f2':0.007153202)0.909:0.000000005)0.949:0.007083776)0.000:0.000000005,'7bd76f5063ffff148f9652c0e9a9feb4':0.010802759)0.974:0.020508418)0.787:0.011064341)0.867:0.009363384)0.342:0.007585503)0.869:0.009587130,'b20b9e9dfe4008b29cf518b866294674':0.019503848)0.913:0.014356582)0.891:0.000000005)0.830:0.003563851)0.163:0.000000005,((('0c43e45623e5f0151bfec5eed4484fdd':0.000000006,('ad1a8f02f441612f0431a9fc92f73c61':0.000000005,'112e81dcd4e78e735125682837f8a243':0.033809207)0.926:0.007091923)0.739:0.003412104,'9a428ca382b890f9101875827038ae7e':0.007329004)0.995:0.031239878,('5e135d68b817e5342a3d6f09445be638':0.022380371,('d69e01bfad1417af19c7ab198b47cac4':0.038020307,('f3a565800ed665fca92e1b0ab59f50f2':0.010739499,'28f63a32d9e50eee5900682453275567':0.000000005)0.774:0.003592468)0.832:0.007291659)0.833:0.011582986)0.784:0.007115064)0.975:0.018109836,(((((('4ff22077adbaeb880232015c18774a2b':0.034850425,'395483b5792909155479c40b3a3e248c':0.015176142)0.000:0.000000005,('832b0ad16202cf90afa5b06550dd5a39':0.021517020,('0da43e4da61316e2f28fe3e5b6588cbc':0.034866726,'9a7754fbff50dcbb242e7b6c3d7c6b83':0.019472242)0.355:0.000000005)0.944:0.013628410)0.198:0.004599749,('4800dcfdd3987883b2dc3b225774ed16':0.000000005,'5b89462387ed80b6764266045e07b10b':0.025804322)0.973:0.024842047)0.826:0.011011399,('28df0feb98731f6bf567f179ead4a87b':0.011155686,(((('8cb806a5049ca9b7c7b1f7c911d52817':0.022555481,('fe8d2c91b7712606465ac3777b7c2e7a':0.000000005,('71eb7efb4d9737e0db15d4c468fd327e':0.005821559,('cc920501babc0142e102267f4244106e':0.018416378,('73d6df72d0923db4ad2ea2771130a49a':0.003548086,'b150d045470bba1085fb88e479a0c4b0':0.003558434)0.891:0.000000005)0.069:0.005733968)0.926:0.010092969)0.865:0.011250972)0.927:0.015206835,((((('f49287a9a3de2689f7fac522ed56d0c5':0.000000005,('7ff57afb25ba2c06db9e0df901ff7d44':0.030111267,'0fe5c13c697ce2b6911c1ff95d2586f9':0.000000005)0.991:0.014307587)0.067:0.000000005,(('accaedd79a5952902d0c0ed30ce12161':0.000000005,(('fcecfdfb1a3f6c2fe50425f0926adb32':0.000000005,'8551c77338d57c29deb0774da299d6c7':0.003522835)0.977:0.018571273,('eb75864ba856e67c56a321956798194d':0.003552362,('2a0035898b17b01683dfb1fa4c8421f0':0.003523830,('d0dd7eebc9337ba1b0c4a62a5ca970b1':0.007172296,'7612546f29c2c7531a87b69323cb72e4':0.000000006)0.861:0.003526003)0.601:0.000000005)0.850:0.007286767)0.853:0.007065245)0.759:0.000000005,'1fce0f1d14c1d9306aed954db40ff5cf':0.010746478)0.976:0.018522618)0.771:0.003585767,(('49b18ab9d64e53230b6e8a36a15c1bbd':0.016534233,('f9b6e40f670ea6c821b885761f830acb':0.023024027,'577fd5c95aeab8fa519343ff271cf0cd':0.031194237)0.780:0.012289405)0.806:0.011828504,'ef5c5bcea0f6ebae0fc986c0d82eb898':0.010979303)0.753:0.003589595)0.835:0.007115623,('1b22994dc6f1adb702cc408f7ec65ba4':0.007017116,('f132319e8cbcb023382dea16119f9974':0.003622447,'f8ae27bc60feeb2c578e9203cef767b4':0.003492105)0.976:0.026878184)0.938:0.014889040)0.418:0.000000005,(((('f13812c942289c62697adcffccf5d429':0.015109092,('58eebcfa2d2c3df4873b70b135b702b2':0.007223979,(('bd010be801b3c5470d789a67ea6d512c':0.022385038,(('a39cf7d99f827376fd76ac6babc459f8':0.000000005,'af48bf675dd242ba8563cdaf9adc3a16':0.007111318)0.807:0.003579349,('10ba41c7b8df152f4ca04fe22bdc08b5':0.003543646,('a9fe498e53fb6c125c7526e56bc434cf':0.000000005,'dd87fee58028b8ed282c30f09cced081':0.003520287)0.908:0.000000006)0.948:0.010841004)0.763:0.003552384)0.758:0.003546665,('1fffba897041b1cd8092a428f99815dc':0.000000005,'171b1b0db534191118917849f0d81c9f':0.003522835)0.868:0.007182351)0.875:0.007271001)0.742:0.003085369)0.948:0.019361983,(('bd2b4f63c7955bf052262a57c1eaef7e':0.010790216,'4f6d4a267415dc3c38cbc623f75711a0':0.000000005)0.959:0.018282047,('b3494005b3f2282f38cf5f79994b630a':0.000000005,'3d954d2eadad5bf525888e9ee7eef364':0.033354489)0.861:0.007462999)0.990:0.031222266)0.823:0.007971383,'50dba13f59c2d301618e016a651c992b':0.022063723)0.411:0.007197927,'e0778d91751c7e10f185a754484ec5d1':0.007700153)0.907:0.018343032)0.741:0.004175028)0.961:0.019505132,(('d10a8ba5c364977b23075f88070f0491':0.025895450,('fedec2ad4d962193dbaf0dd41a541708':0.000000005,'783a7ed16bf08bc87112493d313bf925':0.014374665)0.820:0.008389170)0.982:0.033092347,((('05e8a57b1d9d575cea3913f9dd4aa120':0.014746588,('065ed54cef247853357653333f205d74':0.007191727,'916274aac0d5f9ba0983a744067967a1':0.014529473)0.938:0.014985747)0.339:0.007717172,'4b42e1064c4fb26a338d20a820266a94':0.023805981)0.342:0.005410326,'124620dccd621a57c3458563908476dc':0.009826413)0.630:0.007729763)0.310:0.000000005)0.946:0.011304020,((((((('5332263aa6f3d9d71c48fc8ea64ffb02':0.0,'3bd87770a2434bb950abf56e26964ac2':0.0):0.000000005,('7eb5b469ff7ddb625ebda168b211f882':0.007224160,'896c45beb51b4226742a06252d540f37':0.026903977)0.811:0.007275349)0.849:0.000000005,'39545d92f2e0e1f2676cc0e58ec79e8c':0.010714528)0.121:0.013248770,'763735a180d52abb7dd0b22dde1d4159':0.025556230)0.810:0.020148746,'d8f4d75fedd3168d93b8834385426c6a':0.025952088)0.761:0.000000006,('c240101611c99cdec81e649808c19853':0.003525971,'be426ed14e265d256dfe67cbbc6e2985':0.007180213)0.931:0.012173504)0.923:0.011403771,'747c740e6647201c54ad4c9d757ab80e':0.010129414)0.529:0.000000005)0.907:0.008730964)0.635:0.001593137)0.806:0.005098959,(((((('e37a53ab6e6371c1c610813078c469e2':0.000000005,'91f9d8d3ad27cf1d7c736ee5b6d16234':0.003531398)0.970:0.037846783,('e9b40a102e506c7d7f1a8ca72b19f260':0.011350215,'a0157cd4a75b99eafacf636f5ab66acf':0.010913683)0.950:0.036756219)0.833:0.022088644,('4a878bef741851af2aef133fe26861a3':0.065909974,('2fd7dca4ffb1bdb9fa3611d9b3acaa1c':0.000000005,'651e4c84471795a1419ebad28fd443e3':0.010822674)0.963:0.029474768)0.781:0.009656912)0.062:0.008265285,('98e00ff9475812ea9db4e0e67042f5c0':0.002888117,((('e8821e42554241f845291cee27b093b8':0.010731042,'c3a1c4bbd22e907e80d570da1dfa307e':0.000000005)0.823:0.009449001,('f116d5ca413ad93ecac4aa2cb037bb42':0.054377972,('91bf772bd1be5b6a461c515919904407':0.000000005,('7c420872912ed23600957f2b1015765f':0.011728521,'31b93da66caf24dde3118a2ba3b4081a':0.011756458)0.931:0.016162294)0.000:0.000000005)0.966:0.020510681)0.969:0.027655352,('357c3abd5c10584ac03071b01c77a8b1':0.008015222,((('8afc6424dad678ea2fc834933016342b':0.000000005,'250a765089dfdaf701d4b24fd16e6b07':0.033789722)0.970:0.017705162,'94c8683f56df37c8502b677f7c2c6fc7':0.016015764)0.883:0.016491192,('1e2f7986cc4f9a167c94e29f08980ba9':0.026373522,('485e6e36450c2cf6d8227018feb8ee3b':0.016257534,(('cb88e5f9ecced9ce1723752b36eb79c1':0.000000005,'a5be96c65870a07afd8264bc720fb076':0.003536570)0.076:0.006986733,('9cd7af97cdf9da4cd6314f008ded3106':0.000000005,'37542db20ce35f386ab6030fb41a4a34':0.010778105)0.769:0.003803630)0.766:0.006300788)0.849:0.014158841)0.782:0.011043075)0.579:0.006388851)0.761:0.007696795)0.705:0.008024797)0.929:0.018806678)0.944:0.026347985,'83cbc4856ac7abcd088d6362cc325d2e':0.006167195)0.847:0.007927222,((('e7148aa54a08c08cf26b1324b529b407':0.018506031,('007b27006538395f244c4dda163c4995':0.042154951,('ec3710cb8ca8209421148932d6330a19':0.015341939,'dd6a245cfcde6005cb0f50ab1f6b6796':0.031142229)0.106:0.006533398)0.435:0.000000005)0.736:0.004198339,('da994cfedee66ae6c78ae8658ff039f0':0.002679747,('47923885977ef4f5567c79d304d70b41':0.014383343,'eaf398f17332384a242fc614bf97789c':0.000000005)0.978:0.023223294)0.958:0.015479444)0.847:0.007247836,('a6955ac2cda16837697af1040fdefbe5':0.022421515,'1393228741163888fca961c6a0cd205e':0.003513988)0.850:0.007056480)0.769:0.008121251)0.813:0.007349845)0.860:0.007558709,'50bdc1a8775ffeaa62a075bf429e0bea':0.034545460)0.000:0.000000005)0.821:0.007430980,('f364ec64266bf137153c9f24fd0b3ede':0.030356465,('6a417df86389683635144cee6946932c':0.007404790,('be1586c177e72f488a90dff4709019b1':0.010780900,'a25ddf6fa03680812c3fc9bbd9b6f025':0.011110401)0.918:0.011287932)0.735:0.004811815)0.785:0.005581031)0.880:0.007370674,((((('a02f769937b18245439b9472ee7c3905':0.027428223,'ef8267c3653c6b827223b64882ef892d':0.006120697)0.535:0.004798581,('e7e521085e9cfc591e1020c686de801f':0.044230922,(('316db115ddecbe7091a042a0c94b9a09':0.000000005,'0535859a90e4b3fc28d77df627c93e1a':0.007084867)0.877:0.015337053,('661b3161b6ce0b983dd17907e7f139d3':0.013776929,('e230142f06af4ea079ca952a9737289a':0.014786185,'8a1d6271db0fdf8ecdddaa6b92c7b734':0.022706948)0.738:0.004239074)0.729:0.008986051)0.826:0.013134916)0.859:0.014632610)0.875:0.009571450,'7ed5fb6778298f9d73fb9355f3b35dd3':0.025103010)0.718:0.007447695,((('fb43f71f874cae976f3ee953a30a70f1':0.025303233,(('48629cbb7483cd204ffe24ff938e1cc1':0.007125201,('1574fcf58e5afa116f6d677b3a103645':0.000000006,('6303ea4cf24af74b8c283001dd889cf6':0.000000005,('2208c185839f910f53fe38771df9cb60':0.000000006,'b5ae6f65e91e8a675679200f996e68d8':0.003536573)0.911:0.003528632)0.942:0.007105200)0.887:0.000000005)0.861:0.011696514,'55cddc52d0bafc0ef92ffe1352f6977d':0.022093760)0.815:0.009651808)0.822:0.009490367,('1ff963921f3a5544c3dce83337d47ab8':0.016920397,'61886f7778edfe578c4d37b059eb651f':0.045744309)0.766:0.005388579)0.000:0.000177570,('cc0e912e1338c89c99cef6ca6fecfe48':0.022714264,(('791f6763d06726827367efeb0d85fe7e':0.000177122,('1aafc8820ea6e5f4dd9e5ace5e342e65':0.003532779,'86bf831879ce46dde9e340184683d63d':0.007180002)0.805:0.007039572)0.928:0.014678846,('d6d5c055f3306a1dc33823eb095e8d52':0.009264903,(('91d3cddd04d8ecb192d05d4926f420ee':0.020177685,'718f325c4d0ce223155a21b471c21349':0.013256483)0.895:0.011758972,((((((('dfee7bdf8539d69de9b1aff0ab85ff6d':0.000000005,'17ba55fdabe4e8e08a3b7a57f19f934a':0.018089244)0.944:0.010937742,('26b4ff9c876fb7ab67a49cc0262b389f':0.000000005,('937593778b384922dd1f8934129fc083':0.007100675,'4649d74ae012e4f77b0c5f1768361f79':0.000000005)0.986:0.022166696)0.973:0.018445275)0.733:0.003608325,'a55c27545d6f6f7642f4c6bc8fb36fcb':0.007140694)0.870:0.007340094,(('5a4b301dce1ecc851124804b47d3f63b':0.011052232,(('e56aec2e15890f9da12cd507c7b8cc88':0.005250952,'ffb24c5480eed2a5850a3711b3996748':0.009772809)0.912:0.014292339,('ca86eb74c65dad939abf035da55e645a':0.000000005,(('853e8e62097ca617db6ddac5565c5355':0.000000005,'f9b250228b718f01b79e8fdc98e99c93':0.018186786)0.963:0.014399930,'6a856df2fa64bc68e4b82cfbfa6c358f':0.000000005)0.509:0.014691363)0.982:0.022363945)0.934:0.015220916)0.732:0.003165585,'8627d210c725b49330ccfb569954088c':0.007421682)0.963:0.014820794)0.786:0.003594367,('c31ec8bb279544c337a307856c60447e':0.018497601,'d286a0bdd19920fad8279d010a53ea5c':0.007264851)0.832:0.007046760)0.951:0.014989902,('16aa8160d4bd2f89acbb5555619b5cef':0.003703582,'dab66d82552c4f83678779b4213a4ef4':0.026288208)0.773:0.004090636)0.795:0.003841782,(('fb468feba230bdf3391eecaa88bdc8cf':0.014329132,(('4b9a4edda07b4b25d2adc0441c5addcc':0.003527615,'ca5524bc970285bad3ff24bfd5691c66':0.000000005)0.933:0.003522835,'ca850685bd3a8870a3afb81a32765b86':0.000000005)0.893:0.000000005)0.988:0.034297600,'69fcd20fe439ec5391ec37968cd56f75':0.030284339)0.721:0.003675968)0.943:0.022707470)0.894:0.013615302)0.774:0.005535668)0.932:0.015448871)0.526:0.000303013)0.899:0.010797151)0.848:0.010538287,((((('1c4379836b29f1f071bd9082e3ab7f7a':0.003545968,('83f2b11e1192d6420b40901f797ec32b':0.046551419,('a1d22947ea9b059d6f95dcfcf11d5050':0.013395048,'c793c225d3470d59e21155138369f5e2':0.029317898)0.826:0.013564348)0.759:0.003475158)0.760:0.000000005,('a91e40f8461526ec70d69ddeb246ba1b':0.0,'f3c660dea0b3152318036c41b231971d':0.0):0.014397383)0.931:0.014597311,('424f871a583baeda716dfc0841517b91':0.000000005,'2c6e815684e226407abc65b29413767b':0.007139074)0.952:0.019117321)0.859:0.007898005,((((('db438e523357509e94f0de3e33edf47b':0.027737202,('768530303fac6439d10047b2db8a5043':0.032873022,('b099557b265f970e72936e6bba284d24':0.000000005,('0a1159371d47e355469b6ccf1300fe0c':0.000000005,('22493c011ee88ee3ebb407223faf46bd':0.003536572,'0287fc4d2488e7abac96388c2cc19b94':0.000000005)0.813:0.007087848)0.999:0.029960376)0.923:0.022897765)0.905:0.021941495)0.537:0.000663081,'31ac7a689face96f2c82f599c8dae209':0.016824429)0.912:0.013989943,('d4b94fa746777c82b469960bdade0bff':0.026191444,('76790b7a8880ff9712ea309e4add013e':0.014215858,'7cd38cbc418e8559db51eea49f6ddb2c':0.011573865)0.748:0.003732562)0.754:0.003535330)0.755:0.004513478,((('34656f9cb8afaf119f393a443cb47a86':0.004257088,('31e7a440e0daee254bb2800454d2219c':0.003378086,'df70e89cc50d2e23ccb5afc5612f5cb3':0.003757225)0.000:0.003111713)0.945:0.023747649,('0c4fb6ed6e5b4b21fad0647b73add7db':0.034394493,('8643d837d9cf421d65df3670a3119cf9':0.020896175,'b51429744d2b37bfb0edd0cfdf6d5250':0.012611754)0.899:0.018680817)0.201:0.008557928)0.906:0.016456551,('7a15581b3213a810c983d6e6aca90420':0.022133232,((('7484b11efff3a89e2752983c4aa6f5db':0.010714946,'b8279c696c26db157f4fd4cbbc435df7':0.022568042)0.874:0.007378337,'9bbb0d8b1c859c3b38ad142f7504ee3d':0.003673291)0.642:0.001970000,'b1162e6ae452147fc2abaa182d557625':0.012652301)0.852:0.008590414)0.751:0.004369926)0.794:0.013254908)0.407:0.003685014,'06d0838fcd09b6ca473e062f8ebfe293':0.018220174)0.797:0.007237514)0.845:0.007804468,(('252457d4a30e1844c582f2cd8a5609e0':0.022538823,'26415fca1153dcedd9b8b3120a2a74cc':0.003150863)0.954:0.014838422,(('e7a320d021c64c0dd47522215c01d429':0.004980477,('949748134fc3cca4870ddea88e002aba':0.009315500,'899f600dae20c2a39a98e4c10c880869':0.012336682)0.466:0.003652419)0.861:0.009235398,(('2171472b4f160e6c329339041aa5e081':0.000000005,'00585a50f95cffa34660fa0204da56a7':0.010710221)0.983:0.018737125,('084da8225bc300906949ebdcea8e62fc':0.000000006,((('a36b2da3854d155d30f2e72bcbddd91a':0.000000005,('6dee1f355e06e1ca19d6261d83e478b9':0.005683276,'dd8723b6ef58a1371a69ffd5a8387d08':0.018052124)0.791:0.005560839)0.874:0.007167385,'100b63d7781466af24c0d160f71233a3':0.000000005)0.942:0.014097130,'6551e01650a6b6beb78a702523430911':0.009998152)0.737:0.005230546)0.952:0.015048066)0.731:0.003414752)0.845:0.007383429)0.000:0.000000005)0.888:0.007250831)0.737:0.003057236)0.883:0.008997117,(((('496433278d6b9386f543b7e0dca33988':0.020098461,('8e98cdeeda04e7f5265a1993d639a80a':0.074489858,'ce94b82bfeb79e9029b95f3256e41205':0.015574129)0.968:0.049588959)0.901:0.030673451,('52e01d4baaa630f1dae49f7db70407d7':0.025614895,'756d086ca7bd1b1fa676f8336d327fef':0.021136984)0.971:0.029581458)0.589:0.000715267,('c4338c85558b357a8fef19c5c3de6bc1':0.014853525,('78d4b0b1db1bec4c8ba42e0e2f1761e4':0.010697637,'a8f254cf97fd44cd474175fb57ad8a2f':0.023155089)0.528:0.027052963)0.568:0.000000005)0.898:0.010810290,('5e9578c03d537aeb8b2719b3a0f27852':0.025997472,'7d702101f977bb95975a2d6320c7369a':0.022075475)0.450:0.012682109)0.875:0.010230376)0.614:0.013677131,('0bc6b1b26fbf87dc66a2f568b2d3c16b':0.031236991,'a8159ea8c87a452410a8a759a316052f':0.026748619)0.791:0.012329057)0.258:0.011243821,(((('b5139d3005749c4c4a0ab9babf04165f':0.000000005,'574408b77b9741ba01827579991f44c5':0.014514269)0.974:0.044456523,(('2f9521747dee55a85c529cc7f2297f57':0.020378781,'2497eda094700cd6836103f6d5c3d22f':0.053327179)0.955:0.042231922,'fa9c0b48696a7451c45693b4b737e4d0':0.056727651)0.212:0.014088320)0.910:0.029494867,(('81a1621e3809bf8a1930130b12b47a06':0.000000005,'d57fef162265e9ca68ab9c1fd4dcc6de':0.025571396)0.974:0.036950103,'30bffc3b59ef2fdff116971a9babad50':0.029003130)0.633:0.017354398)0.827:0.012681083,('22df14d5995effd601e4332b31d44370':0.094656656,'c5b7d6283cbd01fae49c1b38a7544e57':0.018372911)0.662:0.018565659)0.896:0.017853750)0.088:0.000000005,(((('7d4774206f67d251565e6b092b20991c':0.000000005,('418d7ea2302317d22ca02d99cce12c63':0.003488674,(('7abf3ecb88cb26dfd52996e0b232efc5':0.003569590,'2706ac459483da8fa004553127fb4d9c':0.003527820)0.978:0.014578335,('de4cf52a045b06138f152bcb9b6457c4':0.000000005,'27c00d15a2530f31a2a2924d6c4f877f':0.003519502)0.806:0.000000006)0.781:0.003597724)0.987:0.022232071)0.974:0.029475485,(('e4eb8f70c4bb9fb441fda5359573123f':0.0,'9036e47ff720f0106be9a89c20cd2f28':0.0):0.023068908,('1acbaa78ca7e1cd42310919fab549fd8':0.021026792,'4f2fc1d72689454266332e908e9ff774':0.007160722)0.758:0.005846847)0.885:0.016101011)0.883:0.014999266,('1ae081fd8705e972c3fc9877c586f0a0':0.007647205,'d23885ae727fd6c45a7ed0b4ea8ec363':0.018120212)0.978:0.031848799)0.681:0.004848625,(('8ef77efb9a2a6b5508db1f87229f3fc8':0.000000005,'6c3eee22465f0af8731db6471f6a8b4b':0.018569986)0.646:0.011946904,((('b9614c40983e4f235e65696539de2a2f':0.024501597,'1f2511f2abc5943b4b76e5280350a605':0.014967181)0.973:0.030027693,'7350f3095c6d6513d9430fe85991f4f1':0.003327048)0.754:0.004415320,'da22834491ba89cfb1d3caa5d63e9154':0.003054322)0.736:0.011075705)0.835:0.011076059)0.906:0.017551909)0.616:0.007507150)0.767:0.003515650)0.575:0.000603816,(('2c1e72b9e7fd5059fbcea64954c2c453':0.003590546,('0c093b7cf2111427678ad12f4c345172':0.000000005,'dbe23b5ac1acaf8068404ba510d758b2':0.030105658)0.888:0.007190412)0.564:0.000933543,'f86b50b5a5a3dfc3956b2138a93c229d':0.010251856)0.932:0.017440987)0.791:0.012835136,'a735fc8c3ee184895ed1800bcacfe18a':0.029513811)0.425:0.005283759,'e6c608aaf1e52263842c9694cbdeccc5':0.063398018)0.753:0.004424986)0.973:0.014526266)0.173:0.000000005)0.893:0.000000005)0.915:0.011085833)0.635:0.002099974)0.781:0.018092876,'7e5af6530ef9d0ed90b81d37c7c4ffeb':0.049070228)0.793:0.010278272,('9f496d764c618e03747c70051d6fe8c3':0.057540219,'9336e8e2430fe40633bf6b2b2a0eec47':0.054709076)0.604:0.002223976)0.806:0.016579346)0.884:0.015637787,('3938046af93591d22ad1f7398ba5c0d4':0.036192845,'27fffffbf9653a8c61493c1849c3ce7b':0.071362696)0.171:0.003452742)0.917:0.018305794)0.750:0.004965627)0.890:0.014763323)0.718:0.004315922)0.701:0.027393599)0.779:0.016876247,((((('355cfb001aebc17d1423c7c9ecb42417':0.038452898,('a0097529dfb90835c6353e3607c29c69':0.000000005,'63121e9ee77bfe1d51dc39114f237178':0.018219745)0.900:0.059216682)0.998:0.110099255,(('2b0f3f96c151845465f8fcc795764b30':0.056821980,('72e538177ca41e03c841ce2ce3206c29':0.034122506,'16001004ab1d4a560cb4df4461ecca14':0.067948363)0.987:0.074298845)0.990:0.069700862,(((('b0b3b445020fb49ad695eb1a25674ec1':0.108452179,((('f58a6b9add423323685895bb92de825a':0.017982274,((('ab1daa3bab7a0a2959dc54fa59b2fab9':0.035255815,('3ddfd7e4f46708e9a5a520afd6771081':0.004784882,('9def2900887fc79232b3c8a0af827b7f':0.007076529,(('dd905de0bcdb8ae95945368a4abeea31':0.003527787,(('58b2e70de34bead79654e7b06ac2646f':0.0,'80367ecf4b33c61c8168dc976edf4fd0':0.0):0.000000005,'b5c3e9f9f31259f9794694b20e0f7a68':0.003509011)0.900:0.000000005)0.978:0.018417436,'c342bfe843acf5e5f7eda3855c3bc748':0.003497628)0.875:0.007323350)0.920:0.017232526)0.920:0.028144492)0.919:0.024135467,(((('46d2fd6a51fad29018a14219bfa89933':0.003563342,('3656b4f7b5fde4a87fee454525687c68':0.000000005,'f9fb8d7a7bfc2f01dbb7e96b01776e86':0.003509290)0.796:0.003509373)0.760:0.005727707,(('01df8b2e353daeae0e7e31d5cc73d11b':0.003629278,'8b1ed374c4e61dbc128efac4228e5fea':0.010662510)0.837:0.006775865,(('309fdfc8ad13ff330c68ece61ae2fa7e':0.018046796,('116a807b8e75b52bb3ac66f049066a02':0.000000005,'006bdbd44c18187895e8b7ed2d258e89':0.003518873)0.972:0.000000005)0.491:0.023952488,('a7d5969621ddb93517ed9bf44d58fab4':0.010408585,'eaa27d40959536c9ebb8c267e72ed222':0.040364610)0.790:0.006331753)0.972:0.019943453)0.853:0.007458485)0.989:0.024163785,('11165643279bd5878a96dd59e64e43db':0.003686689,'b8dd66666d731039f8207879b222c8d7':0.018077261)0.762:0.003632658)0.807:0.007834148,'3f5225a8b2e87a448aab5f44a4412c2a':0.038603438)0.249:0.006227743)0.957:0.023253213,((('caf4024bd157115ae16bc2cdca24faed':0.062985870,('b6e04d91b131b8f25c1d43dc2b1fcfa7':0.035369159,'9321c6ca5c935c5a83c51da597c8d320':0.006077376)0.809:0.011450927)0.728:0.004600459,(('d9e38e6809c2390982821ea7be84dc54':0.029972314,(('98c99db9162455386f9c86ebb327be1c':0.007060041,'ece94dcc64a7695fa35921ef2e4944a6':0.000000005)0.640:0.003522635,('76477de50a487448b95d148a9d8f2526':0.000000005,'e1094e4560970e94b813ccd37b6973a2':0.007135181)0.742:0.000000005)0.791:0.016028771)0.839:0.019029895,(('9108988e600d7efd9b81b89353825bf8':0.038113031,'8ba3aea90b71eaf59a51ae93d4cb22cf':0.000000006)0.983:0.030870646,'c6c780379e0c32776523a09c0ed350ed':0.015263838)0.856:0.013642612)0.736:0.004443461)0.769:0.003552557,(((('0b313b9c3e7bcd7ece14b8979c221292':0.000000006,(('572d9d6f40e2e98a55e1b41498752d31':0.000000005,'553cc9ceace8c24d89e7aec2a7326f99':0.003518873)0.949:0.010710918,('3d1d6f411960d197d76181f257574f61':0.000000005,'7b82408c46970f8be6330f75edbd2ed1':0.010798632)0.500:0.003527786)0.904:0.000000005)0.000:0.000000005,('3c2c3b475483d4aae226f2a57b7da518':0.000000006,('32b659d517f4e97d017f766a7a36de17':0.007161152,('558923258e01e86f62714a8f56ba56c9':0.042384684,('aca4808a47b44c900b0f0b75bef6b2fd':0.007504056,'701676ab7bc8cd741c66a369808ebc78':0.007014756)0.650:0.007607938)0.726:0.003141814)0.964:0.018332219)0.466:0.003518874)0.901:0.007224924,(((('86c049dbebf28346fbcab63b05dd7560':0.029975587,('003b7b0615c8f71650829cdf5d8960f6':0.007088291,'cfd225abe536ad9a51147ef819e32b55':0.007087015)0.930:0.000000005)0.714:0.007165394,(('0d2b9a0f6d83ebc4e8e05b5855587b34':0.014681448,('272a520a4eead6f8d95cde258915aafa':0.000000006,'c74f55cb619a4b33c4d8e05c8d78a51e':0.018268298)0.942:0.014552514)0.912:0.014695185,('0f0eb049d042d83c55fe121683567f40':0.007237951,'372d01697f5a03b71ab78d0b9069917b':0.003482611)0.993:0.034041240)0.860:0.000000005)0.898:0.011263332,('4007dcbe58ed2fa42b18fcf78d58ad28':0.010792396,'2f5b4725b59b9df10873022188345448':0.000000006)0.943:0.018416966)0.806:0.010866390,((('5ba86a6a73f76bcc341b408737f6b4d8':0.000000005,('bf33a75bbded155b01f4cf0544cd11e9':0.009574904,'610efa053937d37a7ab0cef8252a6642':0.009587946)0.601:0.002249474)0.890:0.010755567,('de33fc6a5282e7b1d6d490c92da634cf':0.0,'81e1a0e3733bc0206aa909c08b41a1d8':0.0):0.003575863)0.682:0.007099224,('67c1410a495ffa32ebeb4e8c3e6d68e9':0.0,'a0f859bad252ba1795b76db842b4573c':0.0):0.000000005)0.999:0.033940018)0.000:0.000000005)0.766:0.006186956,(('4966a3fcaaa04ec7db1e24a36e1dbe1a':0.075031431,('0c914539f91295f9482a9215071e33de':0.000000005,('24aa8d5045ca08d94ba414f4d33c2ae8':0.000000005,('291368d70a0264c94fbc1ccadc2c2ade':0.018345808,'afe528b4feef5b556af1a155871ac6cf':0.000000006)0.526:0.003527787)0.993:0.018178270)0.517:0.010854276)0.989:0.059746464,('eb1107970f184ad5951e89fe2ccb0506':0.000000005,'aba23778a9db90d0b4398470bb04d00f':0.058983614)0.905:0.024658672)0.672:0.017402199)0.647:0.001091509)0.905:0.011466702)0.730:0.004065294)0.577:0.013178301,('65fa6defae3dfc3bb596b63a1ab181d6':0.016600457,('c49a5880d20481983a2d82ee96109f66':0.009738358,((('d0f326c8d09946cd63079c8fae1b349e':0.000000005,'b6a0ba3377407c9c09aeb092b17f2b83':0.003518873)0.878:0.003534827,('6266b59427d1eeb880970747e7294893':0.000000005,'a8b8cf0755014ad3e083778d8111c511':0.003511581)0.569:0.000000005)0.874:0.000000005,'bcf98ea137f0e447b34873f795133cd9':0.049855691)0.945:0.019566054)0.709:0.007747658)0.994:0.044750902)0.655:0.003018824,('3049816985794605c3ad7db92cae6d3d':0.000000006,('cc6d745a406c548ce3d591af8f5a1929':0.000000006,'ea360ebba78358bb1db6623f2ee3b21f':0.014461365)0.855:0.003533334)0.934:0.017619678)0.180:0.021657524)0.796:0.032597826,'56e9c0907fe5b238872ae8fa946ee802':0.051454170)0.975:0.053092677,(('065baa0c048727cbcbbb279eb8608774':0.018604237,(('499be4900e512c5fcee75e7c3a364c6a':0.000000005,(('4f1602b830e5e27f1bf7d3651e94501d':0.000000005,'1e5b90eda1dba384cef9a0abeef3b8a8':0.003527615)0.892:0.003527146,('3a34be36a7827d915307fff1b5cfa0fc':0.003525599,'84cc3e23c786ea42b159286d777ad41e':0.000000005)0.036:0.000000005)0.847:0.003531399)0.896:0.010963946,('a94e4dcdc3ba5fb5c35e9c2bb64376e0':0.003608282,'6e40dd360490bd70e66f17ff9fc82c4b':0.003480385)0.730:0.003474492)0.983:0.040182907)0.989:0.066762097,(('9b74f0eeadea37f4928030cff9b543ff':0.020725665,('6d3f5dbdb145392ab80eac4b4cfa85f6':0.000000005,'4f6bf9a881bc2a4db42de4a839b0a7c2':0.007062691)0.972:0.025034150)0.924:0.029637702,((('55797b78e5cf92eab10d9cd8a24a174e':0.003543646,('948377ba7953d18af640bb90b456b68b':0.0,'52d4d6c68ae802d9e9ce2c1013aa651e':0.0):0.000000005)0.814:0.012036025,('8462f19264ad9ad8e0698402e8b397a2':0.049207800,('d1ec5b18249f98a08bce099ea9d335e0':0.000000005,('3a725f673204e7d6dc4242a63f094f36':0.007139075,'c30ec927e1268c075aaa0117fc92075b':0.000000005)0.860:0.003543646)0.995:0.045157851)0.917:0.024746098)0.606:0.002057983,(('365fbff86a48d3a5a88831f39740c223':0.000000005,'b210c8ca2516c0d8376907136614cee8':0.003524852)0.784:0.008883839,(('e4a95c7621a138b0e52e3dbf933750f5':0.000000005,'362018f1ff8a72ec6fdc728c2704a5c6':0.007163627)0.985:0.041870327,'06e0e3b99b0c1c993c65b06a5ae236ff':0.052790676)0.823:0.014241042)0.571:0.011471084)0.915:0.029495341)0.802:0.025052133)0.719:0.013853407)0.836:0.023396340,((((((((('68ab075cb9e7b4f41471d796c239d48a':0.000000005,('6e5f964f43bf9fcdba848291e8947621':0.000000005,'5ac4cad18a57b1be9f3b3ceaf59931d0':0.010811395)0.903:0.007153203)0.916:0.018173489,('3f151d597d3b102389a50e1e8a9f24b2':0.033961560,'b6768233e06be97f21307879e6d0b091':0.007915001)0.796:0.013814553)0.968:0.028704821,(('6cf5ec55b4d1e34cc21f7d4481a26ba8':0.011264281,(('3f04218ae9a56a480287e1963061f445':0.007231723,'9f33ef6ef0fb0791df48f10cfa00e8ec':0.007231343)0.945:0.025863671,(('41d38075ff9346336262fcd500bda6b8':0.000000005,'6c0ab352fe84e5b29fd864f0ba693451':0.010787963)0.966:0.029014505,((((('efa0762bafa80e2e6151163f9bdcd808':0.0,'347a43bb9166af74fbce697bbbf2b21b':0.0):0.000000005,'4da0cca011b89f7fdc765cabfdb12858':0.046360801)0.989:0.042181028,((('5f4babc7dd1280317439a2f6c0fd31ad':0.0,'5e5ef71fb0a22e636121d1cf09209298':0.0):0.000000005,'118b79e80d0a3995bc951700ad127414':0.003522836)0.981:0.043221000,((('2330d5de92ae91adc84d797e55e41055':0.007136239,('895f886e282c0dbd956afad959e6ad00':0.007139074,'c08c86d41533edd334b96815aa84e2fc':0.000000005)0.878:0.007322863)0.759:0.003433440,('40cf5de85022b6764831ec775d823b69':0.000000005,('28a9be0a8be66cac84589ddff44cd523':0.003543647,'227f504fcb4d881ead93890bfe95d747':0.000000005)0.997:0.021822192)0.805:0.007477219)0.914:0.026731306,('747f956cd5422db9ba82ca7db794d141':0.016891006,('16e1e4388b82a24332e20f1f8ae5012e':0.004040155,('7802168c9f5ba72421578aaa2f39985e':0.029238112,(('7c7a931aa921b76014dc79daeeece1b2':0.0,'09f1c4e1423acd237797381d6c4969e9':0.0):0.000000005,('bd0844f88b2b838223c48fd1902959bf':0.018141650,('05ff5be54ad5ad329658b1114066125c':0.007083234,'94effe0a05dc96c9150a37f5d8a03eb2':0.000000005)0.792:0.000000005)0.859:0.003536573)0.061:0.009761331)0.582:0.005965830)0.903:0.026657754)0.958:0.035175102)0.900:0.021152963)0.728:0.015857972)0.779:0.008766847,(('e1af8043b608e15e10b1caa495df3a14':0.000000005,('5bcb9398d7ae042918f7ed650d75ac24':0.003522835,'343219d40e1111885c10b6a331396907':0.000000006)0.844:0.003543646)1.000:0.070904727,(('1ff5638565b6de70fc4463eb312cac9b':0.0,'02863523117db15d828fdb3fcfe8115d':0.0):0.010761196,'c98b75d3780f8f2ec9b4d13e9a60d120':0.000000005)0.924:0.019113265)0.724:0.005574237)0.807:0.018872196,('fd19a463950ba44a234a05e711c7dce6':0.007350226,('1429e84359e2745f5cb3d9dc8198cb18':0.000000005,('a06b532e7c8dae11ef3ce2340adc6332':0.0,'2e7d2f0316e2a947f6c627919223ff08':0.0):0.003540929)0.979:0.022119942)0.824:0.009631776)0.232:0.011368064)0.469:0.011401065)0.094:0.004760390)0.798:0.007009346,((('5a2e6e3b92d9b9fa8820b9ef967e0e4e':0.003531398,'eb1055062ace4506ad67818afd820a54':0.000000005)0.933:0.019955029,('19964ea015e350b751f2832d140b42c5':0.025562803,'8e2d4eaee5ec9a47a57ee92bcbe2401e':0.016078711)0.980:0.032357826)0.914:0.018861777,((('b3e577ac732863844fc2e5b2f114308d':0.003414056,('a405e9583d5a9c19596726f7a931a4b0':0.000000005,('e9a6551ee8ad53eb46b985378318e3a0':0.003524852,'0839c681b52315af5f93d5c6c75624d7':0.000000005)0.965:0.010705684)0.977:0.018306744)0.956:0.014836890,(((((((('11194f310db186f457a89cc5c9c1c506':0.007103535,('e00c8b7df8f3582a5716891bcc632841':0.000000005,'17f654dabb5544c03d515eea432c1632':0.003553305)0.904:0.011085927)0.975:0.026705219,('e9ef248d3d487310f6331409b42204b7':0.007377657,'e282b003776416b94ac9dad1a98166b9':0.014418701)0.836:0.007793544)0.819:0.007480854,((('9cc9dad69d878e7c48d169763f7c3a7e':0.014710351,'92fb8af3da5906e4814bf651c2a961e6':0.007097109)0.758:0.003912903,('04f6e60897d4918b3f9e700949e0540f':0.018598476,'e39d97cbc682a0ba600045609926e9e5':0.018982820)0.835:0.007138149)0.782:0.003366411,('830438ac214a7ed8299efc093cd6fcaa':0.000000005,('87d7cccb54b8e66fc6383ab0cfb9b4db':0.025799448,('b995ba8ff11d6076b0316835fc1c54e6':0.000000006,'175d80e357741fd66a6cc7bd84c4be2f':0.003522834)0.987:0.010787521)0.512:0.000000005)0.886:0.007230155)0.768:0.003623874)0.806:0.003614299,'b03c74023222a43ade7a1314fc1b1ce5':0.007147146)0.828:0.000000005,('6e2cf962f4350bbaa11711f659c3987e':0.014808726,'0bb7cb9df1c1a13f6f41f00719e84012':0.030639182)0.334:0.010816162)0.768:0.003573404,((('98852a5e450a49f665f8466da60a9f30':0.000000005,('d8563108e7b8c3a1a98dc19f92589313':0.010731043,'5fb4af7d8972352f502d25a7835d1608':0.007087849)0.980:0.000000005)0.555:0.000000005,(('dfe3070cc6a45156d8b8b85b3a61f76f':0.021889487,'d791523748dc9e22779f0190da0261a9':0.000000006)0.656:0.010829297,((('a7db10aa91a87d9b1d8837d0d1f22d1f':0.000000005,'f210e13c4a2d512216e4d450efd05588':0.003527616)0.995:0.026527046,'e0de8b31268d370ae85c5941745b2c93':0.003225123)0.944:0.011190389,(((('0a8ec5224c83350a754186a085377dc4':0.003602074,'c5a05ae4bde895d2b6f3e473010d7043':0.003484615)0.957:0.010826543,('6d7e5fd5a5499f4ec97325ae2063d21b':0.000000005,'9111fffe3e34ea63049c3c22bc24462c':0.007097487)0.940:0.007090018)0.411:0.000000005,(('5dde54afe02bee935667783cffdbb904':0.007243309,('ac0ab42c2571f9877ced54f1c4c287da':0.000000005,('eebc88a926af7b1a7994a19a9595cf35':0.000000005,('0e18187491b26db8126d343123179cde':0.000000005,'1ab50278deba5700d388dc9a5dc4f251':0.003543647)0.840:0.003531398)0.910:0.003527616)0.905:0.010890074)0.835:0.011652293,'f6bb4140766c2a1bafdfef0f055bbb5e':0.056080976)0.815:0.007203855)0.877:0.007137292,('17b97fce08891ebeb43e7fd8e13c28b4':0.000000005,('74d9f95a75b8a8c14bbeff97090aef20':0.000000005,('cfbd6589cb7a18e843630ca61c16850a':0.000000005,('17b042a8dca3cba1e93a5454ac09cef9':0.007115421,'5d075ba52f78cc9e0c356c62759dc6f2':0.000000005)0.864:0.003543646)0.972:0.010713403)0.865:0.003536573)0.791:0.003530578)0.387:0.003566605)0.764:0.000000005)0.927:0.007101134)0.342:0.000000005,('86efe55a40e9e079015007646c3d1a13':0.000000005,('c4df42d6e048a5985e77dccc8f53aa97':0.003481603,'d725e8a4282338f9606dfc379b41998c':0.010888077)0.856:0.007226284)0.859:0.007134557)0.801:0.003516447)0.902:0.007247136,('752618de8c655033b311788feb2afa4e':0.000000005,(('89f2da6505bbf5dc44227240aa49cf22':0.029784200,'7e015f6a3e44151c9ef3e59faea0273b':0.013340735)0.889:0.013085917,'ed7118b99212b4b84bde17d76459bb02':0.003487693)0.710:0.003616154)0.795:0.003550036)0.759:0.007079865,(('abc3fd41613b3820f644d47857fda7da':0.020786766,((((('8bbba2c65e4554ec88dca3621ae01265':0.000000005,'20825555785b3787cc03ef36bca45fb5':0.037616183)0.865:0.009368194,('08d8957603f456c7572d6800f9f57b83':0.000000005,'ef3c5fa106422472f8382080763643c3':0.003553306)0.884:0.009494405)0.950:0.017796680,(('250f58e99da73be49b4b631c9c434350':0.003832090,(('64ab184ce487c41669af73009713927d':0.010753244,'816c0b3ea74fcb2f27464a761128f6be':0.003593549)0.997:0.029684611,'7eb8c1a76ba34623fbd3bebb42069941':0.014788956)0.360:0.003561195)0.928:0.017819947,('266e3b5d19afedcfb0d6996c751617d2':0.014735611,('59a0afab8e225177ea88d83764e1b8d2':0.007318331,'f45163d613b16c67209e994cb17cbacb':0.014753372)0.755:0.003245847)0.608:0.007319995)0.810:0.000000005)0.962:0.014792596,('8ffe6e426a7fbb702c8f81a077c8b050':0.007515596,((('f4ce2cc2233b69d5717184718803f5d5':0.003552611,'3b51de99cf3e9d51e75c66b48d9d2a50':0.010760187)0.793:0.003560474,(((('cf57ef01e11ce9db7db90053b26129fe':0.007080802,'9ac4b4e10d8e8a763a934baa77507319':0.010805127)0.983:0.000000005,'6cc97cd64a018f37ba7bd40ce8fa2644':0.000000005)0.890:0.000000005,'4c2bcc4335aa472e7646ba4e3ca4a55d':0.003531397)0.286:0.000000005,('58fa394398365fc5b1b1c595c5f74a0a':0.003448369,'229c57dfb51
[truncated: 653,837 more chars]
