# Supplementary material for: Inferring the Contribution of Microbial Taxa and Organic Matter Molecular Formulas to Ecological Assembly
Source: Front Microbiol. 2022 Feb 18;13:803420. doi: 10.3389/fmicb.2022.803420 (PMC8894727; doi:10.3389/fmicb.2022.803420)
Supplement: Supplementary file 1 [file Data_Sheet_1.ZIP › Supp. File 2 - MCD_UPGMA.tre]

(((((771.498176970146:0.8661359153,792.425420361991:0.8661359153):0.6240414032,(674.485422487737:0.8958688332,800.4806299662:0.8958688332):0.5943084853):0.4043987872,(806.403033111058:1.557179179,(755.274836148263:0.7131153124,808.27473364383:0.7131153124):0.844063867):0.3373969263):0.4939757833,(((755.640596145356:0.5121489353,809.614772903733:0.5121489353):1.276115685,(818.484424451486:1.171000103,((736.463873043985:0.7100062405,773.422602560084:0.7100062405):0.1471286838,(692.412485502866:0.7424329661,(694.480094213976:0.5007989509,713.474596427256:0.5007989509):0.2416340152):0.1147019582):0.3138651789):0.6172645168):0.2846315997,(497.300477945312:1.948802265,(497.443810568978:1.89840641,(409.311215699977:1.666823737,(565.43928758468:1.362659656,(558.456149840575:0.4750890408,(561.455672608147:0.2237360999,575.435129603555:0.2237360999):0.2513529409):0.8875706153):0.3041640804):0.2315826738):0.05039585455):0.1240939548):0.3156556693):0.6787405733,(((804.976340570283:1.605749552,(570.99639751327:1.022051447,598.970059564284:1.022051447):0.5836981053):0.676227213,((491.929809631434:1.07955309,570.996996380205:1.07955309):0.9349501743,(853.065290114731:1.765187389,(570.997815754306:1.195255616,(637.968370949836:0.9718859281,(562.953829478719:0.6636392245,638.969812082363:0.6636392245):0.3082467036):0.2233696875):0.5699317737):0.2493158748):0.2674735012):0.3523281917,(((((403.944858056037:0.8949736103,((417.956419019334:0.0009324978061,417.956653211027:0.0009324978061):0.7605400291,(368.97658097369:0.3430845391,412.966399819181:0.3430845391):0.4183879879):0.1335010834):0.5604002132,((279.007729295172:0.5608283675,343.002521262432:0.5608283675):0.471687246,(379.971549844455:0.8082429198,470.9773339778:0.8082429198):0.2242726937):0.4228582101):0.3530297069,((438.965220271032:1.088657291,(319.962027111388:0.7942035983,394.957695670379:0.7942035983):0.2944536931):0.5881157862,((206.020742928763:0.4701527475,244.036490794277:0.4701527475):1.165470436,((((434.967587112747:0.1654382029,(430.972645926293:0.0009589366333,430.972886757952:0.0009589366333):0.1644792663):0.585071242,(492.958142486403:0.4968304449,(510.947466668008:0.2910818709,524.963065050085:0.2910818709):0.2057485739):0.253679):0.5379027159,((291.031181530585:0.1438278467,307.026190539161:0.1438278467):0.8094602144,(423.026037901795:0.8582455316,((369.995405594978:0.4180607329,(376.020988079781:0.001159051657,376.021279169227:0.001159051657):0.4169016813):0.1965204752,(371.005773858812:0.4311867604,399.037047334798:0.4311867604):0.1833944477):0.2436643235):0.0950425295):0.3351240996):0.1471739107,(354.999149049359:1.340314339,((313.065289619947:0.7812551312,(358.065404586716:0.4786857173,372.117439300053:0.4786857173):0.3025694138):0.3854788635,((361.040035314066:0.6754944224,(367.998349857029:0.1445713178,383.993275994553:0.1445713178):0.5309231046):0.2265435551,(317.964918277277:0.8179307608,(413.964933336758:0.589759668,(366.001328964816:0.3225662334,(405.996024030625:0.0008351155174,405.996233765292:0.0008351155174):0.3217311179):0.2671934347):0.2281710928):0.08410721661):0.2646960172):0.173580344):0.09527173284):0.2000371123):0.04114989384):0.1316304529):0.3617860415,(((((294.937568331604:0.0008602715811,294.937784384078:0.0008602715811):0.7322164528,(266.994266749553:0.3921550486,(238.962970905609:0.000519603345,238.96310140113:0.000519603345):0.3916354452):0.3409216758):0.211119912,(213.963821515251:0.785884261,((278.979249151279:0.3002221685,(264.999892708042:0.1567569363,280.994808716257:0.1567569363):0.1434652322):0.101062721,(328.979618814965:0.3071690722,(308.989745537101:0.2242875763,(296.989692531889:0.1649009142,312.984598435251:0.1649009142):0.05938666216):0.08288149587):0.09411581734):0.3845993715):0.1583123753):0.3231700648,((435.000279389105:0.5718138636,(418.953866648877:0.1796991432,432.969552816281:0.1796991432):0.3921147204):0.404381701,((356.005543182964:0.5902509048,367.046968837011:0.5902509048):0.2795152138,((440.04776690219:0.4426822947,(480.042810486818:0.1590919453,492.042752140122:0.1590919453):0.2835903494):0.2338955032,(459.032544757334:0.5888244178,(426.04737602043:0.2791147323,(454.078436719729:0.001526652528,454.078820130111:0.001526652528):0.2775880798):0.3097096855):0.08775338009):0.1931883207):0.106429446):0.2911711365):0.652457847,(((440.947414002752:0.5201702544,(439.92723376356:0.2208995438,453.942635333679:0.2208995438):0.2992707107):0.4436852142,((478.945552380755:0.3134558131,506.976793793197:0.3134558131):0.5254775912,(437.930236330818:0.4932511641,460.945891350705:0.4932511641):0.3456822403):0.1249220642):0.6150946491,(((512.955625854239:0.001199127216,512.955927008441:0.001199127216):0.4810206463,(570.997451410333:0.2414676364,584.976891447078:0.2414676364):0.2407521371):1.027028687,(388.97370380562:0.8605784312,(476.979700261107:0.6053953263,(443.979506052548:0.4566900242,462.98518545562:0.4566900242):0.148705302):0.255183105):0.648670029):0.06970165745):0.3408744304):0.2503650239):0.4325660402,(((((669.23889610334:1.147690088,((647.272371282881:0.4283454071,(657.241243614199:0.3636781816,(679.262178750113:0.1723364885,(695.257000930135:0.125326662,709.272648886583:0.125326662):0.04700982654):0.1913416931):0.06466722554):0.286707741,(((599.199312390185:0.1499668053,615.194126620533:0.1499668053):0.1503627135,(631.189152925564:0.1504903448,647.184342114701:0.1504903448):0.149839174):0.1510606569,(629.137261763701:0.3251469515,(657.168471892559:0.1283430701,671.184218036435:0.1283430701):0.1968038813):0.1262432243):0.2636629723):0.4326369402):0.4190962707,((((387.098526251838:0.867660487,(((378.057850399496:0.2708396476,(408.068473160471:0.191645745,420.068549423378:0.191645745):0.07919390261):0.1643440119,(360.047277992346:0.3709322102,((428.073599102522:0.1850893718,(414.057757777283:0.1487196195,430.052973846906:0.1487196195):0.03636975232):0.083185721,(400.078698978896:0.2163960422,(390.05798690132:0.1622428604,402.057712314574:0.1622428604):0.05415318175):0.05187905061):0.1026571174):0.0642514493):0.3128587792,(458.01136047697:0.6632041088,((401.026237780866:0.2500480305,(427.041859760559:0.1472120857,443.036751704488:0.1472120857):0.1028359448):0.2121982898,(377.041546286141:0.3300816119,383.015553799581:0.3300816119):0.1321647084):0.2009577886):0.08483832983):0.1196180484):0.1169761339,((589.203974662577:0.390998211,(585.172670553337:0.2350535847,595.193112080126:0.2350535847):0.1559446263):0.5183752029,((((409.088913137994:0.1357011624,423.104608602889:0.1357011624):0.1237178276,((437.08379415656:0.1372749947,451.099316234603:0.1372749947):0.1013737585,(411.068099288464:0.1994563988,423.068312800179:0.1994563988):0.03919235442):0.0207702368):0.2025161533,(523.157030150796:0.4316440549,((465.078493473033:0.1385382519,(479.093872138061:0.0009714460534,479.094116111392:0.0009714460534):0.1375668058):0.1365687292,((467.094362634048:0.1750253435,(495.125549384931:0.1294181675,(481.109925465017:0.001173733352,481.11022024169:0.001173733352):0.1282444342):0.045607176):0.06084784939,((509.104717008228:0.1304509585,523.120493399034:0.1304509585):0.04774008171,(493.109750518716:0.131351801,507.12521216714:0.131351801):0.04683923918):0.05768215276):0.03923378813):0.1565370739):0.03029108839):0.253029237,((((588.146872845961:0.1720044484,(576.147216949426:0.1283800106,590.162551880911:0.1283800106):0.04362443786):0.1220866568,((560.115576357024:0.1767934663,(544.120721164948:0.1337408536,(558.136304769381:0.001822682852,558.13676252615:0.001822682852):0.1319181708):0.04305261264):0.02447165402,(562.131240651041:0.1829343387,(532.120780618732:0.1327645937,546.136450062844:0.1327645937):0.05016974497):0.01833078158):0.09282598498):0.06390319332,((526.110163080546:0.1375964505,540.125943367026:0.1375964505):0.198053614,(((528.125918581594:0.16769845,(502.110088770685:0.1364511631,(516.125727222985:0.001270599934,516.126046327167:0.001270599934):0.1351805632):0.03124728689):0.05048507252,(526.146617500275:0.1749273924,(500.131010703166:0.1337362797,514.146620465301:0.1337362797):0.04119111268):0.04325613014):0.06764769289,((542.141512229295:0.1317511426,556.157172540377:0.1317511426):0.1079696808,(532.157168542199:0.1533897637,544.157134361693:0.1533897637):0.08633105973):0.04611039195):0.04981884915):0.02234423405):0.2159204165,((((474.115350710517:0.1358809514,488.130914569687:0.1358809514):0.115627961,((516.162204342421:0.1305177797,(502.146478938033:0.001292675126,502.146803586278:0.001292675126):0.1292251045):0.06429573137,(486.151585597531:0.1482949188,498.151803088256:0.1482949188):0.04651859222):0.05669540138):0.04657933293,((458.156792614755:0.1305158965,472.172496458488:0.1305158965):0.1310151363,(462.15188142902:0.2105411461,((476.131039035519:0.1313515016,490.146863724925:0.1313515016):0.04611219723,(460.136134418898:0.1321181846,474.1517882008:0.1321181846):0.04534551424):0.03307744722):0.05098988669):0.03655721256):0.1964255834,((410.099378824423:0.3252382412,(430.089360015622:0.2746927488,(454.125424565089:0.1750295785,(428.109757783017:0.1412209658,442.125415757585:0.1412209658):0.03380861273):0.0996631703):0.05054549236):0.07466253384,(((448.09979543011:0.1385369627,462.115324366157:0.1385369627):0.06921808189,(450.078918439075:0.1434801152,464.094624456249:0.1434801152):0.0642749294):0.1587762436,(((456.104675052129:0.0009782546041,456.10492073539:0.0009782546041):0.1832704109,(484.099623315262:0.167509495,(486.11538256047:0.1412222709,(472.09964717095:0.001129739333,472.099930898767:0.001129739333):0.1400925316):0.02628722413):0.01673917047):0.05728093842,((458.084186640604:0.1511551551,474.079069666285:0.1511551551):0.0657529354,(460.099756862962:0.1908230864,462.079072640136:0.1908230864):0.02608500417):0.02462151339):0.1250016843):0.03336948671):0.09461305375):0.07940088633):0.1410496653):0.1944090336):0.07526320708):0.1987786577,((((((474.133979209931:0.1299502255,(488.14952176027:0.001181159456,488.149818401968:0.001181159456):0.128769066):0.1922917583,((530.16002173278:0.1276420011,544.17606705483:0.1276420011):0.09790989047,(514.165278303646:0.165920366,(512.149603575886:0.12998775,526.165114632349:0.12998775):0.03593261595):0.05963152557):0.0966900922):0.1829833882,((((506.139159493949:0.1326648827,520.154747286218:0.1326648827):0.05811303285,((510.133825535777:0.1322563094,524.149455973648:0.1322563094):0.03345153472,(522.133907017346:0.1325679248,536.149490521014:0.1325679248):0.0331399193):0.02507007149):0.0743098687,((514.128908011492:0.1314102733,528.144624674514:0.1314102733):0.08110254296,(538.128807248723:0.1623881179,(526.128743071075:0.1320343084,540.144628073533:0.1320343084):0.03035380951):0.05012469838):0.05257496802):0.1417176778,((582.155245415893:0.166940746,(566.160277839296:0.1377528261,578.160119107535:0.1377528261):0.02918791995):0.1629961949,((566.123683512911:0.001306002291,566.1240115082:0.001306002291):0.1675741923,(570.118623733488:0.1410703465,582.118929168174:0.1410703465):0.02780984816):0.1610567463):0.07686852109):0.09841990989):0.1678421376,(451.056663925009:0.6340420486,(467.102854046176:0.5744617514,((484.118153400885:0.223802875,(474.097589170985:0.1358805978,488.113202306413:0.1358805978):0.08792227716):0.08488290689,((446.102647325399:0.001097678347,446.102923001276:0.001097678347):0.2520947176,(418.071427452288:0.2362483432,(444.086897061599:0.1517555101,460.081970548659:0.1517555101):0.08449283313):0.01694405274):0.05549338587):0.2657759696):0.05958029719):0.03902546094):0.07518482756,((485.044749174674:0.1460849369,499.060341825779:0.1460849369):0.5765540487,(((428.107417680715:0.3550073154,(458.154161303296:0.285675549,(478.144022531749:0.2779905765,((446.117867643102:0.1331176972,458.117839963425:0.1331176972):0.05405577062,(460.133481449258:0.1460750488,476.128549433223:0.1460750488):0.04109841901):0.09081710867):0.007684972501):0.06933176639):0.1595681609,(((536.113111629466:0.1871563349,((520.118242270137:0.1341293401,532.118367654861:0.1341293401):0.0282113559,(534.133849576833:0.1342945777,546.133905607636:0.1342945777):0.02804611832):0.02481563891):0.1190643274,((518.102746849564:0.1322055429,530.102707765715:0.1322055429):0.06731927215,(532.081911121894:0.1403937606,546.0976712511:0.1403937606):0.05913105441):0.1066958473):0.1229222251,((((446.081576010678:0.1313416467,458.081444194458:0.1313416467):0.03841390309,(460.097184751267:0.1316953652,472.097207773815:0.1316953652):0.03806018454):0.02785890141,((462.076400193834:0.1320522752,474.076401960267:0.1320522752):0.03840646154,(476.09199311653:0.1326109303,488.092031938997:0.1326109303):0.03784780642):0.02715571447):0.1415651861,((480.086929950203:0.1415033085,494.10277460967:0.1415033085):0.1028461374,(490.107831153622:0.160239713,(492.123321729447:0.1354706469,504.123330955724:0.1354706469):0.02476906612):0.08410973294):0.09483019134):0.0899632502):0.08543258889):0.08378354088,((456.014350999817:0.4911849857,((((492.050474021137:0.1600824698,(476.05560372146:0.1299195599,488.055827381219:0.1299195599):0.03016290987):0.04935236331,(502.071413876769:0.1607142385,(506.066157220026:0.1319150295,518.066244442251:0.1319150295):0.02879920902):0.04872059457):0.05169481961,((520.045719432993:0.1956967961,(522.061109250192:0.001303792595,522.061436690528:0.001303792595):0.1943930035):0.04726571152,(494.066383460843:0.1995681641,496.045516452131:0.1995681641):0.04339434356):0.01816714506):0.1053121326,(446.045308126211:0.3214942083,(468.050802988789:0.1642547535,(452.055570202399:0.1346340915,464.055691223355:0.1346340915):0.02962066199):0.1572394548):0.04494757702):0.1247432004):0.03123874775,(558.046282554197:0.4923891848,((484.082122555767:0.2105382133,(502.092467321393:0.1806016136,(500.076682725975:0.141470617,514.09245079977:0.141470617):0.03913099653):0.02993659973):0.1084447739,((554.08769638436:0.1672245541,(540.071823663372:0.1376917004,552.072065816329:0.1376917004):0.02953285365):0.09052090659,((510.097409036963:0.1472203777,526.092605893552:0.1472203777):0.06468675823,((528.071611976664:0.001691113137,528.072036690423:0.001691113137):0.1611590829,(524.076932724861:0.1399842262,(512.07675087778:0.001488122713,512.077124611611:0.001488122713):0.1384961035):0.02286596991):0.04905693983):0.04583832476):0.06123752658):0.1734061976):0.03003454863):0.07593528376):0.1242799683):0.02561335153):0.2779755521,(((((((478.180589268234:0.1292956853,492.196085511551:0.1292956853):0.09003892908,(502.180469748839:0.1688652893,(476.164728821619:0.1309453131,490.180497051111:0.1309453131):0.03791997626):0.0504693251):0.1182914423,(532.191206225239:0.2381821265,(524.185874801143:0.1396612009,536.185955502546:0.1396612009):0.09852092558):0.09944393017):0.08313988783,(((500.186126758591:0.1266995373,514.201712673148:0.1266995373):0.09723722438,(472.191376891438:0.2014351757,(482.211737014074:0.1688211631,(484.191348043531:0.1270373767,498.206604442922:0.1270373767):0.04178378633):0.03261401268):0.02250158592):0.1321756703,((478.216788338828:0.127169234,492.232639411479:0.127169234):0.1535240391,((508.190927626078:0.1745364076,510.206740621993:0.1745364076):0.05817161196,(536.222311110945:0.1878994548,(508.227443789894:0.1543646617,(506.211657668007:0.1273400546,520.227600602383:0.1273400546):0.02702460703):0.03353479315):0.0448085648):0.04798525343):0.07541915891):0.06465351258):0.1912803603,(((402.164363588392:0.1467029764,418.159290160669:0.1467029764):0.1061515396,(404.180074552916:0.2037787144,434.190688310062:0.2037787144):0.04907580159):0.2848516339,(372.174952410241:0.4897332001,(432.159699685846:0.4723318619,(424.206288461647:0.1793127795,(452.201142713075:0.1560929893,(454.216799214463:0.1270307572,(440.201194623337:0.001050506312,440.201458452217:0.001050506312):0.1259802509):0.02906223207):0.02321979023):0.2930190824):0.01740133814):0.04797294975):0.074340155):0.222792567,(569.269180892697:0.7379976411,(664.233393205029:0.5539878181,(610.259324472309:0.4218200388,(590.196650248267:0.381223315,((554.196411399871:0.1476391406,570.191630805877:0.1476391406):0.1275879283,(610.222793540784:0.2078596818,(580.212010642723:0.1697645986,582.228186677611:0.1697645986):0.0380950832):0.06736738709):0.1059962461):0.04059672379):0.1321677793):0.1840098229):0.0968412308):0.06730547994,((352.137597411467:0.5776487359,(417.185499581513:0.4502356564,(383.14343982494:0.131754651,397.159331519602:0.131754651):0.3184810054):0.1274130795):0.3097632996,(((515.222192560143:0.230523699,(487.191015865433:0.1769528605,(499.190974904397:0.1265298576,513.206719331471:0.1265298576):0.05042300294):0.05357083854):0.1285437148,(519.180640074583:0.2863992977,(463.190709252221:0.2481136333,((505.201576165136:0.1249872573,(491.185614906802:0.001277925712,491.185935850813:0.001277925712):0.1237093316):0.08425745042,(463.154259621449:0.1262358831,(477.169941645584:0.001032255966,477.17020089099:0.001032255966):0.1252036272):0.08300882463):0.03886892556):0.03828566439):0.07266811613):0.2716909672,(((451.118168784147:0.1277147328,465.133769027791:0.1277147328):0.320303858,((459.086691965278:0.18389537,(475.081676026349:0.1504458574,487.081863415094:0.1504458574):0.03344951269):0.1602471743,((451.081762340971:0.1707793917,463.081543674507:0.1707793917):0.05341428267,((465.097306804047:0.1304518872,479.112780005076:0.1304518872):0.06926645058,(493.092477678802:0.164873666,(491.113079689131:0.1321256079,(477.096944714352:0.00148985607,477.097318883506:0.00148985607):0.1306357518):0.03274805812):0.03484467174):0.0244753366):0.11994887):0.1038760464):0.06492564956,((((471.123243307934:0.1317527032,485.138731927368:0.1317527032):0.04179461498,(455.128224500122:0.1320310007,469.14386291656:0.1320310007):0.04151631752):0.09912782353,(441.149126760371:0.2056320033,471.159693675863:0.2056320033):0.06704313836):0.2119874826,((527.185773714582:0.2523752501,(529.165033553871:0.1487899566,545.160091800041:0.1487899566):0.1035852935):0.1131144312,((501.133777890623:0.1495701919,517.128776296916:0.1495701919):0.1455839136,((491.149356997483:0.1525185611,507.144361477958:0.1525185611):0.1028210787,(519.144458246872:0.171119259,(521.123537318153:0.1278204613,535.139179971695:0.1278204613):0.04329879776):0.08422038075):0.03981446569):0.07033557587):0.119172943):0.02828161599):0.1178141407):0.2566536545):0.01473231631):0.1240835374):0.1571873894):0.2743798866,((371.150807845211:0.4848755784,(398.161713752079:0.3244038784,(356.114813033364:0.1317523273,370.13060373003:0.1317523273):0.1926515512):0.1604716999):0.8197432017,((350.118098958753:0.6999352402,((421.155231619123:0.284436042,(447.134439675676:0.225278735,(449.149999343881:0.0009969958149,449.150249733894:0.0009969958149):0.2242817392):0.05915730697):0.3439516403,((413.201544235584:0.2487161425,423.22225179619:0.2487161425):0.242088032,((385.170333049802:0.154575181,401.165171146469:0.154575181):0.1308154458,(357.139048579327:0.1563329821,373.133994552191:0.1563329821):0.1290576447):0.2054135476):0.1375835078):0.07154755793):0.3390855012,((486.152588237611:0.6870011613,(((372.121078029524:0.2197930847,400.115972829107:0.2197930847):0.1106807696,(404.110999390947:0.2332946223,(390.131593226624:0.1576324886,406.12663145285:0.1576324886):0.07566213378):0.09717923195):0.1839314582,((414.095159267782:0.2169910336,444.105713943162:0.2169910336):0.1410897106,((346.068783697179:0.2447278483,(374.063694349756:0.1459144713,388.079686004365:0.1459144713):0.09881337693):0.08504329935,(((392.074273169632:0.1357010486,406.089912261273:0.1357010486):0.067440484,(404.074327070788:0.1385367295,418.089874211249:0.1385367295):0.06460480315):0.1084284916,((390.058665696492:0.1581785646,406.053776521784:0.1581785646):0.05290102522,(418.05362113118:0.1726022325,(402.058759248028:0.1466084098,416.074424047204:0.1466084098):0.02599382271):0.03847735725):0.1004904344):0.01820112339):0.02830959665):0.1563245682):0.1725958488):0.184409086,((340.079443468182:0.2627472177,352.079355027943:0.2627472177):0.4274369489,(438.137406816471:0.6258066948,(441.152309757766:0.5424151688,(398.121370364263:0.4160144846,(408.141938434931:0.2482373534,436.173191977037:0.2482373534):0.1677771312):0.1264006842):0.08339152603):0.06437747175):0.1812260808):0.1676104941):0.2655980387):0.1531763852):0.1089911937):0.218056122,(((((297.141302690742:0.4058029395,(327.18846122961:0.3515288095,357.162683478306:0.3515288095):0.05427412997):0.1857286129,(327.163320907048:0.4676700561,(358.157580061496:0.3591321915,(300.152194085883:0.1956250259,(314.167822065577:0.1292962574,328.183653647673:0.1292962574):0.06632876848):0.1635071656):0.1085378646):0.1238614963):0.4502220048,(487.219436594591:0.7476595006,((357.141554275772:0.1885070709,(359.157240480696:0.1668318737,(371.157200226888:0.1311515597,385.172814056963:0.1311515597):0.03568031395):0.0216751972):0.4001852994,(((424.183476257811:0.001124943763,424.183758781247:0.001124943763):0.3947885351,((470.225688233989:0.127370542,484.241208234292:0.127370542):0.11789829,(430.194341483152:0.2179865608,((460.204609490715:0.1279031596,474.220132082945:0.1279031596):0.04940511203,(456.209939891155:0.1470691268,(444.209966084198:0.1279705454,458.225590084837:0.1279705454):0.01909858146):0.03023914481):0.04067828916):0.02728227122):0.1506446469):0.1397670274,((443.251113175041:0.1262300287,457.266821128029:0.1262300287):0.3301008349,((((473.225315416306:0.1267267178,487.240994797905:0.1267267178):0.07683622339,(475.204436677042:0.1272581497,489.219960179349:0.1272581497):0.07630479151):0.08355636888,((431.178288966722:0.1312112954,443.178249700451:0.1312112954):0.08035418208,(461.189077220748:0.1849412903,((445.194025012783:0.1280267045,459.20970123142:0.1280267045):0.02858416194,(457.194031282015:0.128106864,471.209621259633:0.128106864):0.02850400248):0.02833042387):0.0266241871):0.07555383265):0.08504888138,(((389.167516645728:0.1298918154,403.183526995055:0.1298918154):0.0959987913,((387.188486761434:0.1288836258,(401.203808905992:0.001350869238,401.204148169368:0.001350869238):0.1275327565):0.02470077255,(399.188494843503:0.128938416,413.204074267374:0.128938416):0.02464598228):0.07230620834):0.08970313612,(((433.194011252395:0.1279050105,447.209446552678:0.1279050105):0.04898600832,(429.19913696412:0.1469278467,(417.199034161038:0.1279706336,431.214729998426:0.1279706336):0.01895721308):0.02996317206):0.07874881559,((415.219795445423:0.1273195723,429.235592720204:0.1273195723):0.0937469464,((445.230342246493:0.1266635676,459.245983078307:0.1266635676):0.05081542493,(443.214655505426:0.1273697226,457.230244396882:0.1273697226):0.05010926996):0.04358752615):0.03457331567):0.05995390843):0.05657444868):0.08416267213):0.07934964273):0.05301186395):0.1589671303):0.2940940565):0.4125272971,(((341.999549724679:0.762114793,(((((453.020543682587:0.1331723959,(441.020431531593:0.001113246142,441.020711117236:0.001113246142):0.1320591498):0.06391514796,((443.036120787467:0.1366154606,455.035991533781:0.1366154606):0.05687413197,(429.020425288574:0.1476050316,445.015209684412:0.1476050316):0.04588456093):0.00359795136):0.06428052558,((437.025554114785:0.130497305,449.025446216811:0.130497305):0.07024188304,(439.041332554824:0.1328652384,451.041213131332:0.1328652384):0.06787394966):0.06062888147):0.113517158,(((393.035770188241:0.224073219,(395.014940379248:0.1304134735,407.014860120157:0.1304134735):0.0936597455):0.03576230418,((371.014922992881:0.134655003,383.015030661093:0.134655003):0.1196103798,((399.009953304878:0.1331431009,411.010117256494:0.1331431009):0.04351043513,(425.025477853157:0.1345781956,(413.025499667951:0.0008659394893,413.025717143889:0.0008659394893):0.1337122561):0.04207534043):0.07761184677):0.005570140419):0.07185672506,((441.057048415301:0.1718956815,(415.041312838664:0.1379065608,427.041413973319:0.1379065608):0.03398912075):0.09780657796,((373.030491030392:0.1471135693,387.04632753528:0.1471135693):0.08530364974,((385.030659276143:0.1356563706,397.030761852896:0.1356563706):0.03722597317,(399.046346108681:0.1363607358,411.04637974738:0.1363607358):0.03652160805):0.05953487524):0.03728504045):0.06198998878):0.04319297918):0.2560649111,(343.092663316056:0.4836923519,(((395.087985766606:0.1348722936,409.103622395126:0.1348722936):0.1652392055,((385.06716512533:0.1376777573,399.082746440541:0.1376777573):0.06180376893,(401.062124695966:0.1400926157,413.062135377687:0.1400926157):0.05938891059):0.1006299728):0.1439557595,(((345.035549640106:0.147283152,359.051260719437:0.147283152):0.1362829612,(((371.051460762035:0.1379822192,383.051512542578:0.1379822192):0.04827562671,(381.072253488559:0.1718893494,(355.05653276613:0.1362393015,367.056644653863:0.1362393015):0.03565004787):0.01436849648):0.07965185232,((339.025122778941:0.1462693873,355.02003741555:0.1462693873):0.05848107725,((341.040785795625:0.1357192477,353.040848008892:0.1357192477):0.03764420642,(357.035703710949:0.1373669646,369.035793919485:0.1373669646):0.03599648953):0.03138701045):0.06115923363):0.01765641493):0.07476549677,((315.061420754644:0.22216247,((343.056339453882:0.1416430943,357.072090424544:0.1416430943):0.04736000931,(341.077118117224:0.1672689098,(327.061477746183:0.138174616,339.061404713794:0.138174616):0.02909429379):0.02173419383):0.03315936639):0.06518752218,((297.050901797403:0.1470961735,313.045891827973:0.1470961735):0.09179889321,(315.025165645143:0.1546048311,329.04078065226:0.1546048311):0.08429023552):0.04845492553):0.07098161772):0.08573564861):0.03962509335):0.1472577867):0.1311646544):0.4444807094,(356.992569882872:0.8289627377,(262.976020753155:0.4445479631,289.986885687517:0.4445479631):0.3844147746):0.3776327648):0.1580210941,((205.042447957043:0.8978616492,283.996447731656:0.8978616492):0.411556351,((373.147649805656:0.885021258,(((393.085733382197:0.4196141029,(407.137565558782:0.3625527295,(((419.137723601781:0.1594158464,431.137633588069:0.1594158464):0.06041573015,(421.116875984781:0.1671815211,433.116866574414:0.1671815211):0.05265005543):0.05267641422,(461.148279702943:0.247857795,(445.116903155896:0.133300646,459.132447571453:0.133300646):0.114557149):0.02465019576):0.09004473875):0.05706137343):0.09517366311,(((389.12707936729:0.1855991183,(359.116705783843:0.1358805765,373.132324248524:0.1358805765):0.04971854176):0.07199500032,(369.137390816614:0.244450088,(357.101146283809:0.1412278678,371.116445536891:0.1412278678):0.1032222203):0.01314403056):0.2102092575,((385.168825530044:0.129294395,399.184424577597:0.129294395):0.2047561473,(429.158410603416:0.1901567801,431.174065348037:0.1901567801):0.1438937623):0.1337528338):0.0469843899):0.236279895,((366.049771404979:0.1837624365,(350.054749294119:0.1670009611,(364.070280762864:0.0009000183687,364.070506797525:0.0009000183687):0.1661009427):0.0167614754):0.4477125791,(335.116624040242:0.3859767633,(309.064469488318:0.2678546699,319.085340162767:0.2678546699):0.1181220934):0.2454982522):0.1195926455):0.133953597):0.1233605528,((442.121361482144:0.75161842,(349.063408353528:0.4322145467,350.058819942727:0.4322145467):0.3194038733):0.1711509871,((305.012263133176:0.4980055615,(344.991749658708:0.2946688614,(352.997000143451:0.2119697786,367.012576870954:0.2119697786):0.08269908287):0.2033367001):0.3195645643,((370.059932668239:0.4913931024,(((351.05404024403:0.2381225212,(343.048776970278:0.1416867352,355.048978556092:0.1416867352):0.09643578608):0.06547920917,((357.028292543513:0.1365996746,369.028117982737:0.1365996746):0.1362468902,(383.04381914107:0.1637682756,397.059670236348:0.1637682756):0.1090782892):0.03075516563):0.1408531671,(355.085402199389:0.3158827261,(345.064624821193:0.2006992604,347.043930596085:0.2006992604):0.1151834657):0.1285721714):0.04693820489):0.1323759588,(467.065111532977:0.5760754534,(401.090664139467:0.3474867244,(445.080612102564:0.2622922566,(405.049490085916:0.1559102026,419.06492981778:0.1559102026):0.106382054):0.08519446773):0.228588729):0.04769360779):0.1938010646):0.1051992813):0.08561240369):0.3010361893):0.05519859644):0.08966425767):0.2073526934,((((((((492.136463073355:0.2249169493,(490.157165212751:0.1583066857,502.157211921801:0.1583066857):0.06661026361):0.1673448449,(448.146389306575:0.2895469052,464.177980761531:0.2895469052):0.102714889):0.03710185074,(454.120668207819:0.3954112464,((422.094492644995:0.1731465258,(450.125693252589:0.1282516577,(436.109958549958:0.001212874301,436.110263156665:0.001212874301):0.1270387834):0.04489486805):0.05629315128,(434.094374187047:0.2059928834,(464.104994377051:0.1737300333,(448.110001903592:0.1304511692,462.125791343423:0.1304511692):0.04327886403):0.03226285013):0.02344679367):0.1659715693):0.0339523986):0.1946147273,((352.125238728892:0.1243728973,366.140969593464:0.1243728973):0.3972504617,((366.068341144458:0.2449636092,396.078775458418:0.2449636092):0.08477356852,(382.099525775266:0.2513895021,408.115254779187:0.2513895021):0.07834767558):0.1918861813):0.1023550132):0.2786682597,(((440.120183717358:0.3460941572,(((424.161940073123:0.1430481638,436.161827203166:0.1430481638):0.09816545899,(440.156574337737:0.1497038112,456.151517709008:0.1497038112):0.09150981159):0.07904868584,(462.177521933218:0.285778997,((450.141116755302:0.1324342977,464.156635557308:0.1324342977):0.08659288782,(420.130284670739:0.1348035466,434.145973377717:0.1348035466):0.08422363893):0.06675181149):0.03448331167):0.02583184856):0.100533145,((486.140932198191:0.1317127129,498.140955084489:0.1317127129):0.219701958,((450.104555124834:0.1649606316,(434.109577255697:0.1352143055,446.109655306233:0.1352143055):0.02974632611):0.08646709876,((430.114727059269:0.1373879169,444.130307964723:0.1373879169):0.08482907939,((446.14595566181:0.1341640048,458.146094706282:0.1341640048):0.06175646802,((460.125332384647:0.1348564423,474.140962923713:0.1348564423):0.03038269521,(462.141189715856:0.1348583836,(448.125282683353:0.0009150552261,448.125512494438:0.0009150552261):0.1339433283):0.03038075395):0.03068133529):0.02629652351):0.02921073406):0.09998694056):0.09521263131):0.3906520185,(((416.072525769034:0.1443301946,428.07272727942:0.1443301946):0.4701856831,((429.031373677801:0.21653147,457.026385404481:0.21653147):0.04608579496,(431.047051435574:0.2179891948,459.041986103571:0.2179891948):0.04462807014):0.3518986127):0.1356237867,((((428.047629782568:0.1979368239,(458.057896923324:0.1749992249,(442.063008923521:0.1446219518,454.06298127071:0.1446219518):0.03037727308):0.022937599):0.0821408245,(414.06813954184:0.2022714797,440.08387829618:0.2022714797):0.07780616863):0.1489868702,(((460.073717500619:0.1402792215,474.089486770575:0.1402792215):0.06633493313,((432.078667310565:0.0009012439341,432.07889365302:0.0009012439341):0.1746217453,(458.094350426433:0.1408352156,(444.078738136214:0.000925484262,444.078970566494:0.000925484262):0.1399097314):0.03468777358):0.03109116539):0.1067186979,((488.105086853973:0.1327646384,502.120703305152:0.1327646384):0.08979827685,(462.089312031147:0.134276558,476.104858899374:0.134276558):0.08828635718):0.09076993729):0.115731666):0.2446140605,((376.052497659547:0.1700940785,388.052715616587:0.1700940785):0.3235129197,(353.995504682573:0.2442589731,368.011210871896:0.2442589731):0.2493480251):0.1800715808):0.07646108535):0.08713965633):0.06536731119):0.1822237182,((415.107503030764:0.3536506914,(457.154395249205:0.2135522397,(459.133606278431:0.1491579416,471.133315986079:0.1491579416):0.06439429805):0.1400984517):0.6131462413,((((((493.244682100616:0.1254698772,507.26045759763:0.1254698772):0.0650618367,(497.239754897823:0.1395881658,509.239782880906:0.1395881658):0.05094354817):0.01946866117,((467.228931381794:0.1255948233,481.244739908436:0.1255948233):0.06857453381,(491.229030776976:0.1368690625,(479.228908733868:0.001366632856,479.22925195619:0.001366632856):0.1355024297):0.05730029456):0.015831018):0.3036899762,((403.19772221618:0.3445789045,(427.197650087478:0.2496548686,((455.229210815557:0.1696340879,(457.208251601346:0.125426485,471.22393854027:0.125426485):0.04420760289):0.0514863742,(431.192604449269:0.1877708904,(445.208250429159:0.1248759292,459.223913076218:0.1248759292):0.06289496117):0.03334957174):0.02853440652):0.09492403586):0.1119019865,(((487.182483801706:0.1807964069,(461.166797608911:0.1259439001,475.182554422021:0.1259439001):0.05485250674):0.05540407635,(447.151120466423:0.1929910855,449.166885140564:0.1929910855):0.04320939772):0.1403846311,((487.219103778871:0.1456875088,499.218911963491:0.1456875088):0.09717165764,(517.19336479251:0.1691141411,(501.198155251676:0.1254264629,515.213837113723:0.1254264629):0.04368767818):0.0737450253):0.1337259479):0.07989577669):0.05720946033):0.09630187892,(((402.17727917642:0.1584078101,414.177250538425:0.1584078101):0.1158351156,(420.187870421914:0.1682473196,432.187959346525:0.1682473196):0.1059956062):0.3025463722,(490.229825293966:0.4830643973,(((472.219181470167:0.1761550617,(442.208645384441:0.1256761671,456.224530408131:0.1256761671):0.05047889459):0.1398149937,((464.192981790788:0.1578669163,(452.192976361321:0.1275870338,466.208668153427:0.1275870338):0.03027988257):0.07325580334,(440.192961529268:0.2024844063,470.203543868279:0.2024844063):0.02863831333):0.0848473357):0.1023039172,((526.193466736921:0.2124959021,(498.198484738993:0.1889836083,500.178005735584:0.1889836083):0.02351229381):0.1277975476,((514.229838275353:0.1599681702,(512.214151361721:0.1256750363,526.229736355517:0.1256750363):0.03429313398):0.05305766533,((510.235136303463:0.125406898,524.250710469404:0.125406898):0.07724113627,(496.21921360526:0.1410460733,508.219387961169:0.1410460733):0.06160196101):0.01037780132):0.1272676141):0.07798052292):0.06479042465):0.09372490074):0.03320293226):0.2947808501,((467.250111812277:0.3034789316,(427.218921031693:0.2143041697,455.213691752849:0.2143041697):0.08917476192):0.3880023899,(351.166448880594:0.5472912471,392.182051298619:0.5472912471):0.1441900744):0.2132917588):0.06202385226):0.1180734175):0.3221368565,(((411.09029763507:0.5371718168,(349.053739294567:0.4306282192,399.06932729768:0.4306282192):0.1065435976):0.5191651447,((373.979362162257:0.6692459314,416.005268620408:0.6692459314):0.3562132576,((((470.10960242089:0.2397172803,(428.099039024751:0.1300517012,440.099120589605:0.1300517012):0.1096655791):0.09778688749,(((430.078320725552:0.130313682,442.078324985056:0.130313682):0.08493151144,(414.08337781497:0.1671084732,(400.0677760612:0.1289657114,412.067715574767:0.1289657114):0.03814276185):0.04813672025):0.07518042181,(410.052158409011:0.2160209416,440.062645938865:0.2160209416):0.07440467363):0.04707855256):0.2280739302,((410.036809749063:0.3682187189,((464.047525209478:0.1643116911,(468.04246354538:0.1365198385,480.042453708303:0.1365198385):0.02779185258):0.05189004547,(466.026790153373:0.1805736117,(438.031737270125:0.1330411655,450.031912480415:0.1330411655):0.04753244615):0.03562812484):0.1520169824):0.1137505622,((476.083899185599:0.2728811574,((500.084029735425:0.1452280186,516.079040023664:0.1452280186):0.08114758425,((474.068228513027:0.1302826156,486.068251825202:0.1302826156):0.05558161292,(470.073403073558:0.1430051607,484.089053117315:0.1430051607):0.04285906783):0.04051137439):0.04650555451):0.1899702302,((460.016146777745:0.2496572246,(446.036863801475:0.206310974,((416.026220486279:0.1267376678,428.026224577643:0.1267376678):0.04096025063,(432.021340735128:0.1275342707,444.021141530695:0.1275342707):0.04016364779):0.03861305551):0.04334625061):0.1259008821,((498.031706819982:0.1511579773,512.047419759547:0.1511579773):0.1540899357,((454.041937114786:0.1443068506,470.03698366291:0.1443068506):0.04458257548,(468.05773063582:0.157339427,(472.052760243608:0.1287573001,484.052484545252:0.1287573001):0.02858212687):0.03154999908):0.1163584869):0.07031019373):0.08729328091):0.01911789355):0.08360881685):0.163733297,((((525.104546416857:0.1681685246,(509.109342113464:0.1338903974,523.125003312209:0.1338903974):0.03427812721):0.1166189701,((469.114483541188:0.1746888253,(485.109254826396:0.1344456247,499.124914139524:0.1344456247):0.04024320057):0.0596120934,(479.098921245837:0.1928599959,(495.130246781988:0.1499971696,(481.114551521042:0.1282591892,493.114561824677:0.1282591892):0.02173798039):0.04286282623):0.04144092281):0.05048657607):0.2002031115,(409.056881895415:0.3223150615,((455.062269251213:0.1420651166,469.077899910255:0.1420651166):0.09408725147,(427.067554415602:0.142534274,441.083043655859:0.142534274):0.09361809412):0.08616269341):0.1626755447):0.2088351299,(((((529.026269938027:0.1264724508,541.026581427885:0.1264724508):0.0424346287,(543.041948327636:0.127231096,555.042152890606:0.127231096):0.04167598352):0.1174658893,(((525.067876152006:0.1273041248,537.067868959586:0.1273041248):0.04110173938,(541.062701832014:0.1277203572,553.062656566492:0.1277203572):0.04068550694):0.07590659349,(((509.036498886553:0.001132646694,509.036783344538:0.001132646694):0.1424375555,(523.052155457736:0.00155924615,523.052547053827:0.00155924615):0.142010956):0.03099920233,(525.031464457779:0.1441674652,539.04704479932:0.1441674652):0.03040193926):0.06974305317):0.04206051115):0.1141387296,(((479.062308158213:0.1402684532,493.07790606109:0.1402684532):0.06356460597,((495.057170163147:0.1264293673,507.057258400177:0.1264293673):0.03783834195,(509.07306841887:0.1272046666,521.072932741599:0.1272046666):0.03706304258):0.03956534996):0.08528358271,((483.057445077157:0.1779688429,(453.046918163378:0.1453384245,469.041557827877:0.1453384245):0.0326304184):0.05363734902,(467.026090038093:0.1795642465,(481.041512550683:0.125865347,493.041653554225:0.125865347):0.05369889953):0.05204194537):0.05751045001):0.1113950565):0.1728552126,((439.015751579601:0.3210478881,(477.031445805926:0.1607816545,(481.026276260378:0.1322346293,493.026252063963:0.1322346293):0.02854702513):0.1602662336):0.1204102165,(((445.005166253203:0.1257846471,457.005311827411:0.1257846471):0.07837292541,(487.015900594785:0.1792119731,(459.020868406306:0.1270173515,471.020849468729:0.1270173515):0.05219462164):0.02494559936):0.1242282705,(425.015328405306:0.2730149513,(417.010229721723:0.1619902291,431.025942084712:0.1619902291):0.1110247223):0.05537089163):0.1130722616):0.1319088064):0.1204588252):0.03548565878):0.2961477941):0.03087777239):0.3085509369,((((((458.044442095513:0.1456513826,474.039170025544:0.1456513826):0.1340468449,((492.049655719459:0.1598359283,(478.034169592029:0.1312022551,490.033989813508:0.1312022551):0.02863367319):0.0702377866,(520.044587248908:0.2037503568,(500.05473373062:0.1584042345,(504.049895735413:0.1300730258,516.049820649665:0.1300730258):0.02833120871):0.04534612228):0.02632335817):0.04962451257):0.1402358603,((498.060243488628:0.1852876762,500.07587262871:0.1852876762):0.1230462901,(538.055226974788:0.2107076599,(496.044694512917:0.1700889639,(510.060522545652:0.1345896708,522.060357543311:0.1345896708):0.03549929304):0.04061869604):0.09762630638):0.1116001215):0.2078315812,(404.05488914077:0.5424852775,(396.028621136184:0.3435508721,(456.049668661864:0.2706985768,(436.059911328321:0.1939415123,438.039209594137:0.1939415123):0.07675706453):0.07285229531):0.1989344054):0.08528039154):0.3398382055,((580.283934146536:0.7659920784,(((516.179996070971:0.1894234565,518.15938252116:0.1894234565):0.1597480984,(498.205765029876:0.2738147281,(482.174458184539:0.1904304518,486.169570498019:0.1904304518):0.08338427636):0.07535682684):0.2564110366,(558.205988938357:0.4787544092,((538.237069067334:0.3079023544,(552.216332856967:0.1715458712,(568.21128201478:0.1250972072,582.22683474016:0.1250972072):0.04644866402):0.1363564832):0.1456667387,((604.211433574091:0.2669600651,(608.169707135196:0.2107844932,(594.190654613122:0.1335136925,606.190790707166:0.1335136925):0.07727080069):0.05617557184):0.1236393219,((564.180066997192:0.1629803118,566.195527633997:0.1629803118):0.1299128345,(542.159447903806:0.2256003788,(586.185340491144:0.1730490088,(556.17503245865:0.125768083,570.190462521133:0.125768083):0.04728092581):0.05255137001):0.0672927676):0.09770624063):0.06296970606):0.02518531617):0.1268281823):0.1604094868):0.05383607421,(670.17025701107:0.7835578687,((((522.133146710915:0.2216299244,(548.148691000707:0.1718805376,(552.143717637958:0.1514412053,(550.128044793253:0.1286969391,564.143583411393:0.1286969391):0.02274426618):0.02043933228):0.04974938677):0.1376883324,(546.169459682156:0.228707065,(520.153875473947:0.1678489401,(504.158897238524:0.1279038536,518.17471285775:0.1279038536):0.03994508653):0.06085812488):0.1306111918):0.1374336853,((530.101906438674:0.1866533807,(512.09134719649:0.1455424338,528.086106539482:0.1455424338):0.04111094688):0.1738446798,(486.1120300473:0.2531344257,(516.122539877069:0.1299335782,530.138157506187:0.1299335782):0.1232008474):0.1073636348):0.1362538816):0.1215031383,((((558.117960690796:0.1747440189,(554.123026813087:0.1547004852,(542.122870782259:0.128026014,556.138445991776:0.128026014):0.02667447124):0.02004353367):0.1204106138,((586.112870797214:0.1742646048,588.128461768147:0.1742646048):0.04849580885,(614.144001743438:0.2082233449,(584.133331832265:0.1706844747,586.149299343875:0.1706844747):0.0375388702):0.01453706869):0.07239421906):0.1236612571,(580.065979788359:0.3791732213,((558.081354829021:0.1811525,560.097019856003:0.1811525):0.1015210291,((552.107323986754:0.1871090755,(554.086739172998:0.175681662,556.102233164806:0.175681662):0.01142741352):0.06361904213,(580.102153284056:0.2012848167,(582.081393204137:0.1555140826,(570.081305294809:0.1308304973,584.09727391625:0.1308304973):0.02468358529):0.04577073412):0.04944330096):0.03194541136):0.09649969228):0.03964266849):0.1364104397,((615.118311729681:0.1649885087,617.133980045073:0.1649885087):0.3596328186,((650.143907740973:0.2933740324,(618.154324675999:0.1314746136,630.154028380738:0.1314746136):0.1618994188):0.08451778776,(((592.1387611592:0.1279029042,606.154301104005:0.1279029042):0.05253861672,(578.12299275221:0.1667813753,580.138542099822:0.1667813753):0.01366014559):0.1347684871,((584.149016759691:0.2155775247,(558.132986227024:0.1453491913,574.12797754196:0.1453491913):0.07022833336):0.08794769143,((572.112504219929:0.1745182266,576.107238093224:0.1745182266):0.05521037638,(602.122749669685:0.1750840564,606.117958977694:0.1750840564):0.05464454656):0.07379661309):0.0116847919):0.06268181222):0.146729507):0.03060500222):0.063028751):0.1653027882):0.0362702839):0.1477757219):0.2998118085,(((((581.104076348377:0.3453105936,(((587.114560850577:0.1292989241,(573.098740548763:0.002079846694,573.099262890816:0.002079846694):0.1272190774):0.06374380949,((559.119552318119:0.001472945566,559.119922240293:0.001472945566):0.1608282744,(571.119891406061:0.1294577312,(557.103784898616:0.002135728583,557.104321275098:0.002135728583):0.1273220026):0.03284348873):0.03074151366):0.1176605363,((541.072743807752:0.168801931,(525.07782030241:0.1327687013,539.093733307823:0.1327687013):0.03603322976):0.08812373944,((515.093240605832:0.001238474551,515.093551641901:0.001238474551):0.1916194084,(531.088441565907:0.139193199,(543.088393354372:0.001115581769,543.088673526595:0.001115581769):0.1380776172):0.05366468397):0.06406778757):0.05377759942):0.03460732371):0.1712273938,(529.036170774358:0.4806449131,(((499.06229320578:0.1351077924,511.062535437007:0.1351077924):0.08676294933,(481.051527103663:0.1698864174,(483.030689215113:0.1409332402,497.046764091273:0.1409332402):0.02895317725):0.05198432431):0.1058500452,((493.08803792425:0.1327656117,507.10381993324:0.1327656117):0.1031352409,((467.072311167979:0.1332461689,479.072347265224:0.1332461689):0.0543080753,(483.067519616522:0.1348728796,497.083270359425:0.1348728796):0.05268136466):0.04834660835):0.09181993435):0.1529241262):0.03589307432):0.2640133943,(479.129895879469:0.6490126998,((530.104647061874:0.3718148938,((558.172147202917:0.1621234862,(560.151150779759:0.1265337265,(574.166852641658:0.00127617232,574.167173145314:0.00127617232):0.1252575542):0.0355897597):0.1188001351,((574.130748754034:0.1275893784,(588.146164212691:0.001550168412,588.146553528958:0.001550168412):0.1260392099):0.09516632407,((544.120003804094:0.1288936993,558.135929280327:0.1288936993):0.05859495295,(546.135771556038:0.1497041857,562.130455857159:0.1497041857):0.03778446652):0.03526705016):0.05816791894):0.09089127239):0.1492388145,((((458.119836855578:0.1498249484,474.114470972856:0.1498249484):0.06732704554,((488.130459103553:0.1283436887,502.145970329262:0.1283436887):0.06860136719,(486.114529760958:0.1302592557,500.130023114988:0.1302592557):0.06668580021):0.02020693807):0.08669190066,(482.119887199753:0.2500064924,(472.099128842477:0.1789612886,(442.088558122123:0.1345608342,456.104207237747:0.1345608342):0.04440045437):0.07104520384):0.05383740219):0.1052225599,(488.166833846741:0.309795702,((518.140797899362:0.1450674196,530.140827236269:0.1450674196):0.07648569036,((530.177159158462:0.1265304889,(516.161386290938:0.00109164093,516.161660450551:0.00109164093):0.1254388479):0.0535151843,(514.145685640035:0.1278205852,528.161380946458:0.1278205852):0.05222508794):0.04150743679):0.0882425921):0.09927075244):0.1119872538):0.1279589916):0.1315386819):0.2379256915,((((624.236986937855:0.1714518141,(594.226415970181:0.1258281944,608.242007347172:0.1258281944):0.04562361967):0.1129639338,(554.195198625636:0.2245602199,((584.205432510058:0.1259267833,598.221351908421:0.1259267833):0.07626146734,(582.1897891597:0.1894264184,(580.210391090424:0.001606844657,580.210794640618:0.001606844657):0.1878195737):0.0127618323):0.02237196926):0.05985552794):0.3059972711,((538.163999029025:0.2192303465,(506.173831722238:0.145755007,522.16899119106:0.145755007):0.07347533953):0.2000564742,((522.205021674067:0.2177180568,(532.225847174939:0.1458004117,548.220846933285:0.1458004117):0.07191764508):0.162059598,((488.199776997162:0.1279705088,502.215417687922:0.1279705088):0.153053907,(460.16834265327:0.2002120119,490.179103871595:0.2002120119):0.08081240394):0.09875323889):0.03950916591):0.1711261983):0.2359885203,((((558.153375566035:0.1865718856,(586.148652193037:0.1676000197,(570.153402925176:0.1282046503,584.169010152364:0.1282046503):0.03939536935):0.01897186595):0.1231424889,((554.122185384284:0.1351680892,566.122318846381:0.1351680892):0.08966227134,(558.117323679285:0.1681907616,(542.122200305616:0.1306724391,556.137855302341:0.1306724391):0.03751832252):0.05663959893):0.08488401398):0.06291062338,(620.168998864487:0.3326439923,(582.117114637825:0.1742590283,(610.148093894019:0.1296941499,(596.132498928527:0.001640952707,596.13291104477:0.001640952707):0.1280531972):0.04456487833):0.1583849641):0.03998100557):0.2251362917,((498.059714410148:0.3557789047,((498.095899012612:0.1348035577,512.111590102387:0.1348035577):0.1020436121,(514.090620187038:0.1472554676,530.085785515271:0.1472554676):0.08959170217):0.1189317349):0.1675263438,((474.075023638435:0.3036833781,486.111286834822:0.3036833781):0.1309045712,(564.10669533612:0.310018572,(518.101058907096:0.1345635539,532.116923771693:0.1345635539):0.1754550181):0.1245693773):0.08871729925):0.07445604106):0.2286402496):0.192075534):0.1812685652,(((((((613.068801466504:0.1348061731,627.084236611171:0.1348061731):0.1744643911,(((567.063324014871:0.1341289852,579.063325426843:0.1341289852):0.03051837536,(581.078929399112:0.1341524169,593.07904009949:0.1341524169):0.03049494361):0.07295140169,(611.05292041257:0.1816157713,(583.058319888468:0.1357168949,595.058079734755:0.1357168949):0.04589887637):0.0559829909):0.07167180203):0.1803780498,(((619.058201951824:0.1702344934,(617.07875831717:0.1540427979,(603.063319852075:0.1295125634,615.063237381235:0.1295125634):0.02453023456):0.01619169551):0.11372464,(((569.05793632505:0.1382176477,583.0736979832:0.1382176477):0.04414448521,((573.052561513686:0.1282902706,585.052678731391:0.1282902706):0.03799322232,(587.068404913493:0.1289053194,(599.068170080293:0.001690116885,599.068594543849:0.001690116885):0.1272152025):0.03737817353):0.01607863996):0.07364924852,((589.04765244387:0.1292762415,601.047475579058:0.1292762415):0.06025470121,((571.03698422803:0.00124692155,571.037297385516:0.00124692155):0.1563046493,(575.031894873204:0.1283532687,587.031961646345:0.1283532687):0.02919830216):0.03197937184):0.06648043873):0.02794775202):0.1897990853,(((549.052655283441:0.1456894932,565.047629855388:0.1456894932):0.06257600366,(523.036893628745:0.180212097,(539.031905448293:0.1328192091,551.032099432485:0.1328192091):0.04739288788):0.02805339988):0.1744444185,((527.083639601633:0.1751034404,(543.078452343341:0.136486757,557.094170951195:0.136486757):0.03861668343):0.1143350268,((551.068353180073:0.1928904374,(533.057857175732:0.1401037571,(547.073314942471:0.001192895974,547.073614531731:0.001192895974):0.1389108611):0.05278668032):0.07341511588,(529.062784373825:0.1965960648,531.042196125484:0.1965960648):0.06970948842):0.02313291392):0.09327144817):0.09104830334):0.01589039535):0.1473778657,((526.084336537722:0.1822845857,(542.079484990404:0.1426010395,554.07922073744:0.1426010395):0.03968354618):0.3219474913,(((542.09437796548:0.1951751201,(546.089282145878:0.137240705,560.105141117726:0.137240705):0.05793441519):0.09428445999,((570.089219505514:0.1590504665,(574.084283951039:0.1305946591,586.084283830113:0.1305946591):0.02845580739):0.10898449,((548.068564827977:0.1406683963,562.084264053478:0.1406683963):0.09818035596,((576.100119112141:0.132806722,588.099866072591:0.132806722):0.0685187965,(578.079069673345:0.160417279,(580.094867071553:0.1356055656,592.094790529833:0.1356055656):0.02481171333):0.04090823952):0.03752323376):0.0291862043):0.02142462358):0.1195852393,(((526.063173725772:0.1420658073,540.078936651067:0.1420658073):0.1168004685,(542.057931956536:0.1446062577,(558.052843366379:0.001483954547,558.053216053398:0.001483954547):0.1431223031):0.1142600182):0.1261901142,(550.047920747853:0.31947478,(510.053056117596:0.2601093429,(532.073735755282:0.174457957,(506.058098306049:0.1320609582,518.058094681349:0.1320609582):0.04239699883):0.08565138588):0.05936543708):0.06558161002):0.02398842941):0.09518725755):0.1327944028):0.0824311644,((((651.120626790209:0.1459279765,667.115735755556:0.1459279765):0.07324779638,(657.094818063813:0.1687048472,(641.099976495773:0.1308243632,655.115643379534:0.1308243632):0.03788048398):0.05047092575):0.2581316072,(((643.094603930107:0.1593972359,(647.089525245961:0.1307127796,659.089349673382:0.1307127796):0.02868445628):0.05696382462,((663.084455997938:0.131097728,675.084427426436:0.131097728):0.0576611094,(673.105162583198:0.1457632096,689.099934521996:0.1457632096):0.04299562777):0.02760222311):0.1053533588,(659.125705082567:0.2413376581,(687.120706296524:0.1299335259,701.136342522825:0.1299335259):0.1114041322):0.0803767612):0.1555929608):0.193940719,((((551.083414167569:0.1353895286,565.099222187906:0.1353895286):0.06761883185,((523.088593950585:0.1269367786,535.08881496371:0.1269367786):0.0331128446,(537.104343744868:0.1272116465,549.104557130555:0.1272116465):0.03283797672):0.04295873723):0.1656551702,(((597.125422552299:0.1285388728,609.125479503897:0.1285388728):0.05516608424,(593.130696754747:0.1308309427,607.146154254903:0.1308309427):0.05287401441):0.05815636863,(565.135603675057:0.2127770984,(567.11479373197:0.1279957381,579.114862066683:0.1279957381):0.08478136031):0.02908422726):0.126802205):0.139874663,(((((561.089142870263:0.1310695008,573.089023669755:0.1310695008):0.06152417556,(603.099490052456:0.1686332223,(577.08394719366:0.1315664956,589.083962897655:0.1315664956):0.03706672672):0.02396045399):0.1063704857,((581.094058702513:0.1574135323,(585.088988971371:0.1284634303,597.089127016978:0.1284634303):0.02895010203):0.09966462873,((587.104995937323:0.132636251,(601.120209073832:0.001217216391,601.120514771031:0.001217216391):0.1314190346):0.08009358883,((613.120265167361:0.128964046,625.120312114424:0.128964046):0.02915671892,(599.104596711622:0.1289675824,611.104554146952:0.1289675824):0.02915318257):0.05460907486):0.04434832122):0.04188600102):0.06741909925,((635.125793314935:0.1934627748,(617.115159481978:0.1311735839,631.130950467885:0.1311735839):0.06228919098):0.1118897524,(607.094626427989:0.2156731068,635.089407947948:0.2156731068):0.08967942039):0.06103073411):0.1087653459,(((603.135881849277:0.170336815,(599.141180712156:0.1471822315,(587.141011488529:0.129934976,601.156816273111:0.129934976):0.0172472555):0.02315458352):0.06859258583,((613.156772574434:0.1289526996,627.172269350498:0.1289526996):0.05862684325,(643.167218043704:0.1667935255,(617.151592563283:0.1288803211,631.167251556724:0.1288803211):0.03791320437):0.02078601736):0.05134985802):0.1290095103,((669.146627996651:0.1609184096,671.16226029792:0.1609184096):0.09380762351,((623.141069873813:0.1298270459,637.156901822697:0.1298270459):0.04551364222,(639.136029835955:0.14566063,(641.151522721211:0.1290267405,653.151617947454:0.1290267405):0.01663388949):0.02968005815):0.07938534506):0.1132128779):0.1072096961):0.03338958644):0.1627099055):0.04820954502):0.2042898598,((((544.131329610446:0.3842151229,586.178270796451:0.3842151229):0.1461585619,((((526.157130251466:0.1286349061,540.172789720221:0.1286349061):0.08350082302,(512.141507593802:0.1430407147,524.141399693182:0.1430407147):0.06909501448):0.1099984705,((478.136057633525:0.1325682471,492.151608578146:0.1325682471):0.143751739,(520.182860465711:0.2191438778,(494.167138349217:0.147517582,510.162226781037:0.147517582):0.0716262958):0.05717610832):0.04581421349):0.08376241997,(((518.130716906655:0.145892148,534.125861704399:0.145892148):0.09629042674,((550.157204103645:0.15549724,(548.141348948889:0.1310372775,562.157126438855:0.1310372775):0.02445996246):0.04208494009,((520.146503894166:0.1309447173,534.162218214387:0.1309447173):0.03075018298,(532.146442401558:0.1311033749,546.162015028857:0.1311033749):0.0305915254):0.03588727982):0.04460039465):0.1353611377,(588.209306935189:0.2983433367,((548.177843490019:0.12849128,562.193485606096:0.12849128):0.06629315397,(578.188486199015:0.1706793835,(552.172699822634:0.1280257757,566.188308043448:0.1280257757):0.04265360779):0.02410505048):0.1035589027):0.07920037574):0.02835290717):0.1244770652):0.07264618402,((638.209594295613:0.2707692996,(608.162700797803:0.1920917342,(622.178400693879:0.1274844692,636.193881511297:0.1274844692):0.06460726493):0.07867756538):0.2823302451,((610.105516304505:0.2027351505,636.120978477496:0.2027351505):0.2699873514,((598.120599719819:0.3137271029,598.156932331746:0.3137271029):0.1053720401,(((568.131115107414:0.1304888287,582.147018110862:0.1304888287):0.09227985048,(582.110391565808:0.16908713,(566.115606607188:0.1325678147,580.131307407991:0.1325678147):0.03651931528):0.05368154917):0.1271195217,(((604.131254744774:0.1311476429,618.146857545451:0.1311476429):0.1082702701,((562.120576451528:0.1331952977,574.120707356552:0.1331952977):0.05168168685,(590.115497238443:0.1543024723,(578.115440889452:0.1327289753,592.131126235837:0.1327289753):0.02157349697):0.03057451225):0.05454092847):0.0608771761,((542.130808525855:0.1607588402,(546.125745792943:0.1321758409,558.125967875421:0.1321758409):0.02858299932):0.09863167154,((576.136203073535:0.1311030946,590.151889843099:0.1311030946):0.04043710493,(560.141386077042:0.1311481222,574.157136862373:0.1311481222):0.04039207737):0.08785031217):0.04090457736):0.04959311173):0.06921094213):0.05362335895):0.08037704274):0.04992032419):0.2115550198,((((515.104708145943:0.2120749351,(517.120315759946:0.1761646754,(533.115341773825:0.1305179219,(519.099464135733:0.001478907846,519.099835555301:0.001478907846):0.1290390141):0.04564675352):0.03591025971):0.131049449,((447.078441581356:0.2177112691,477.089199355218:0.2177112691):0.06297053703,((491.068258557913:0.1358817762,(505.083822407524:0.001095296408,505.08409748519:0.001095296408):0.1347864798):0.1099888273,(461.057554980676:0.1408331798,475.073237080451:0.1408331798):0.1050374237):0.03481120262):0.06244257805):0.218539633,((((517.047410231831:0.001304654098,517.047737888529:0.001304654098):0.195734564,(489.052610272963:0.1813454689,(487.036892068595:0.1472837668,501.05266516773:0.1472837668):0.03406170211):0.01569374921):0.1380610928,(((559.057999311907:0.1374455481,573.073752427482:0.1374455481):0.0542452704,(555.063375280996:0.1478443853,571.058131104:0.1478443853):0.04384643325):0.08746129231,((515.068370273273:0.1374454138,529.083929147412:0.1374454138):0.06148133258,((545.078949936333:0.1372160558,(531.063080085179:0.001697325182,531.063506359059:0.001697325182):0.1355187306):0.03539790753,(543.063198028925:0.1375955238,557.078818213526:0.1375955238):0.03501843953):0.02631278305):0.08022536446):0.05594820008):0.1043250593,((((547.094620094828:0.1310017896,561.110127816708:0.1310017896):0.08939281302,(543.099590510329:0.1320313057,557.115312728032:0.1320313057):0.08836329691):0.05172786509,((561.074056126298:0.1337393385,575.089475424519:0.1337393385):0.08986009997,((587.089320865612:0.1320338747,601.105189959895:0.1320338747):0.07224914239,((559.094521824591:0.1317522655,573.110034821464:0.1317522655):0.03703962031,(571.094423423742:0.1322592212,585.110294700975:0.1322592212):0.03653266464):0.0354911312):0.01931642143):0.04852302925):0.125025954,((549.089111031334:0.1561516198,(551.104746778989:0.1343881365,563.104743594999:0.1343881365):0.02176348336):0.1162179372,((581.115185633053:0.1309490843,595.131111810904:0.1309490843):0.08855962359,(567.099774260761:0.1468104458,583.094781420514:0.1468104458):0.07269826209):0.05286084914):0.1247788647):0.04227694854):0.1222386468):0.1652678138,((((561.146873284674:0.2435445438,(589.141334826843:0.127029633,603.157160410309:0.127029633):0.1165149107):0.1362425907,(((593.15158256817:0.1525756846,(581.151559504173:0.1283599898,595.167330902789:0.1283599898):0.02421569482):0.0442809873,((597.146567002281:0.1282053256,611.162329918814:0.1282053256):0.03392029052,(609.146474919611:0.1284913213,623.162097857304:0.1284913213):0.03363429475):0.03473105581):0.1119545111,(((571.130900053324:0.1288892044,585.146602999378:0.1288892044):0.05286790299,(567.135971962009:0.1467755161,583.13106599586:0.1467755161):0.03498159125):0.05986819033,(553.156694172396:0.1907850797,((543.136038122271:0.1286385061,557.15193000443:0.1286385061):0.03799044827,(555.135961212984:0.1291082544,569.151694909793:0.1291082544):0.03752069998):0.02415612536):0.050840218):0.06718588521):0.07097595149):0.07282434459,(((649.141543298474:0.1287725983,663.157135865301:0.1287725983):0.1330934906,(649.177786011141:0.2576209636,((639.157151740524:0.1274840407,653.172654323958:0.1274840407):0.07734310047,(625.141496066291:0.1359708316,637.141496806578:0.1359708316):0.06885630963):0.05279382241):0.004245125283):0.1522188116,((((601.1413939928:0.001546346556,601.141782349229:0.001546346556):0.1578595289,(599.1259785724:0.1291078911,613.141595576376:0.1291078911):0.03029798437):0.0359498073,((603.120922917457:0.1283436513,617.136709492458:0.1283436513):0.04006280845,(615.12067418053:0.128889117,629.136287000133:0.128889117):0.03951734274):0.02694922304):0.1168476069,(671.146862600954:0.2581580242,(631.115563661855:0.1286354136,645.131304900968:0.1286354136):0.1295226106):0.05404526552):0.1018816108):0.03852657852):0.193151243,(((547.203670383589:0.1662240715,(559.203803033486:0.125428315,(545.1879766942:0.001386524277,545.188324912143:0.001386524277):0.1240417907):0.04079575651):0.09347436013,((533.151900741774:0.1697768163,(517.156839566996:0.1266995118,531.172550394501:0.1266995118):0.04307730449):0.06895631912,((547.167468275262:0.1256792954,561.182794498111:0.1256792954):0.04443360114,(559.167596204111:0.1262692999,573.18314991347:0.1262692999):0.04384359663):0.06862023887):0.02096529622):0.2292162174,((643.188325474656:0.1691512611,645.204023040625:0.1691512611):0.1237066859,(615.193389667221:0.1760909169,(589.178147217196:0.1254309656,603.193528407082:0.1254309656):0.05065995125):0.1167670301):0.196056702):0.156848073):0.08116910885):0.08764305768):0.1091726153):0.1803180493,(595.228848509939:1.060838111,(((((599.250247849737:0.296585022,((563.250191922582:0.1253255708,577.265880639172:0.1253255708):0.1118907392,((557.239510341013:0.1462798541,(545.23968402845:0.1260157164,559.255382943446:0.1260157164):0.0202641377):0.0476058657,((561.234709960814:0.1259307994,575.250102012713:0.1259307994):0.03138863073,(573.234565087457:0.1260959375,587.250308546972:0.1260959375):0.03122349264):0.03656628971):0.04333059012):0.05936871203):0.06119042904,(((623.234898313505:0.1679266639,(607.239937564037:0.1253262739,621.255699880565:0.1253262739):0.04260039005):0.06631939646,(593.224385332394:0.187143883,((577.229440492908:0.1258279824,591.245098945055:0.1258279824):0.0321954557,(589.229348075248:0.1260159591,603.24507713047:0.1260159591):0.03200747903):0.02912044494):0.04710217734):0.07506327723,((619.276319710334:0.1327445694,631.276329256352:0.1327445694):0.1052647768,(607.276428997963:0.1676355731,(609.255662609181:0.1247943487,623.271610734653:0.1247943487):0.04284122444):0.07037377308):0.07129999141):0.04846611342):0.09426116414,((((571.276451320814:0.1514886803,(569.261053729605:0.1244183803,583.276698091473:0.1244183803):0.0270703):0.05507108888,((553.266016622487:0.1245518594,567.281467766276:0.1245518594):0.03581547474,(565.265880421194:0.1247892056,579.281441449779:0.1247892056):0.0355781285):0.04619243504):0.09249683854,((523.25531942683:0.1249687949,537.271067499636:0.1249687949):0.1458216172,(547.291650486266:0.1461832878,563.286632634166:0.1461832878):0.1246071242):0.02826619563):0.1138225716,(((587.235081402136:0.1690654766,(571.240179947092:0.1245266867,585.255856685245:0.1245266867):0.04453878997):0.0986521138,((583.239972060918:0.1374666039,595.240143014641:0.1374666039):0.05277656223,((567.245201050668:0.1249684899,581.260920405603:0.1249684899):0.05521883462,(565.229373992628:0.1256006903,579.245156253825:0.1256006903):0.05458663417):0.01005584168):0.07747442427):0.04237257532,(((549.234581635619:0.1496724869,(537.234545936963:0.1254689728,551.250158058695:0.1254689728):0.02420351408):0.05043702097,(523.218980445987:0.166799234,525.234543897506:0.166799234):0.03331027392):0.09214646396,((551.213848018711:0.1670397453,(555.208662045038:0.1388537363,567.208828260758:0.1388537363):0.02818600899):0.07527322695,((543.208627426552:0.125214702,557.224670845181:0.125214702):0.06667856485,(541.229519456317:0.1395051017,553.229602167185:0.1395051017):0.05238816512):0.05041970543):0.04994299957):0.01783419393):0.1027890135):0.03915743591):0.2960908234,(((441.119421960929:0.1344456523,455.13504841716:0.1344456523):0.2400752436,((509.182079632392:0.1661442373,(483.166427857872:0.1298389307,495.166560411161:0.1298389307):0.03630530658):0.07685301104,((471.166311245385:0.1299173923,485.182130011156:0.1299173923):0.09064059004,(485.145663405773:0.1679292935,487.16128261946:0.1679292935):0.05262868881):0.02243926599):0.1315236476):0.2031477998,(((((569.166936238776:0.1289521062,583.18270382223:0.1289521062):0.05581539197,(573.161853739987:0.1310126895,585.161937112805:0.1310126895):0.05375480873):0.1062031927,((537.17718421971:0.1793958776,((541.171982036704:0.128939197,555.187499056803:0.128939197):0.02689232192,(553.172020632251:0.1289557913,567.187757969371:0.1289557913):0.02687572761):0.02356435864):0.09573753717,((541.135710026551:0.1311189833,555.151385360466:0.1311189833):0.05730171855,(525.140767002912:0.1480520667,(527.156465688802:0.1300633552,539.156460458909:0.1300633552):0.01798871143):0.04036863521):0.08671271288):0.01583727615):0.1284534606,((559.109866733165:0.1822593608,(555.114971713973:0.1668704003,557.130591236633:0.1668704003):0.01538896052):0.159451605,(517.135596471445:0.3005876943,(547.146145042113:0.1836719197,(575.14119090177:0.1678456004,(549.125416599619:0.1311048669,563.141241706139:0.1311048669):0.0367407335):0.01582631931):0.1169157746):0.04112327151):0.07771318568):0.1302270895,((((515.228926744633:0.1265922124,529.24470448187:0.1265922124):0.02977542816,(527.229220365228:0.1267271717,541.244960472061:0.1267271717):0.02964046888):0.1419884881,(519.187529320566:0.261824045,((517.208551427264:0.1487860817,(515.192787126047:0.1279732249,529.208227525925:0.1279732249):0.02081285685):0.04590204513,((487.19779567221:0.1279028151,501.213342358054:0.1279028151):0.02954220735,(499.197741054461:0.1280299694,513.213622173334:0.1280299694):0.02941505303):0.03724310444):0.06713591811):0.0365320837):0.1623084758,((((571.218874965399:0.1454773301,(569.203395723391:0.127414324,583.218842752311:0.127414324):0.01806300604):0.04148675588,(585.198177881615:0.1463159147,(573.198237282753:0.1272571902,587.213862813514:0.1272571902):0.01905872447):0.04064817125):0.0913953712,((541.208426595966:0.1273708315,555.223929790882:0.1273708315):0.09636680707,(547.218957190696:0.1482098065,(545.20327325458:0.1271864395,559.219050501385:0.1271864395):0.02102336699):0.07552783206):0.05462181855):0.07708624033,(((513.177016540495:0.1556482307,(517.172107646879:0.1325113925,(529.171899298739:0.00134482576,529.172237044329:0.00134482576):0.1311665667):0.02313683822):0.06450310206,((533.166787964395:0.128698309,547.18262409872:0.128698309):0.03009278516,(545.166858880188:0.1288337022,559.182426574755:0.1288337022):0.02995739199):0.0613602386):0.1074978384,((579.172423628568:0.1756883262,(575.177562974146:0.1683221796,(549.161991528263:0.1286038334,563.17752783471:0.1286038334):0.03971834615):0.007366146642):0.09452640627,((549.198223386402:0.146581656,565.193166464475:0.146581656):0.05004918216,((577.193199679311:0.1270064013,591.208830204321:0.1270064013):0.04291565845,(561.198303660461:0.127102416,575.213888752312:0.127102416):0.04281964378):0.02670877845):0.0735838943):0.05743443869):0.02779652628):0.105218907):0.08898663645):0.02801745477):0.1704587429):0.1737586199,((((((711.214548720755:0.1464403339,727.20959451268:0.1464403339):0.1183755174,(709.235365232152:0.2045123656,727.24585709208:0.2045123656):0.06030348564):0.07933258282,(687.17824484049:0.3046609876,((669.204101703371:0.1254696162,683.219643919415:0.1254696162):0.08406648453,(683.183374800472:0.1680022153,(667.188425039581:0.1261949946,681.204138341333:0.1261949946):0.04180722076):0.04153388535):0.0951248869):0.03948744648):0.1271979882,((735.214672212285:0.1892947258,737.193929587275:0.1892947258):0.1800380367,(713.157463207278:0.2701669912,((693.16763766901:0.1271022072,707.183317095525:0.1271022072):0.07223065444,(679.152042267141:0.1727722112,(695.146871638523:0.1277241921,709.162514381159:0.1277241921):0.0450480191):0.02656065043):0.07083412956):0.09916577122):0.1020136598):0.1695176244,((761.157855062583:0.3012236775,(729.167713697786:0.1274458524,743.183330983596:0.1274458524):0.1737778251):0.2012826223,(665.188097064675:0.3304259852,(725.209302117772:0.2571338576,(685.177831756937:0.1274495773,699.193234862438:0.1274495773):0.1296842803):0.07329212758):0.1720803146):0.1383577469):0.1165067036,(((((((593.187936083667:0.1269063563,607.20397050852:0.1269063563):0.02884293552,(619.20378328975:0.1271041101,(605.187923211973:0.001379838007,605.188269750696:0.001379838007):0.1257242721):0.02864518171):0.05747174601,((607.167298311606:0.1277242069,621.182965379842:0.1277242069):0.05497281955,(591.172342890124:0.1328806179,603.172435131819:0.1328806179):0.04981640857):0.0305240114):0.06293392953,(((611.198531662776:0.1259281568,625.214488897848:0.1259281568):0.05897663159,(597.182921605102:0.1708561215,(609.182987692035:0.1267750893,623.198472990291:0.1267750893):0.04408103212):0.01404866694):0.06727198647,(639.193482634234:0.2079845726,(635.198680391747:0.1264159012,649.214367114915:0.1264159012):0.08156867136):0.04419220229):0.02397819252):0.1576312764,(((603.208867400448:0.1470342279,(601.192978358492:0.1273200455,615.208799503736:0.1273200455):0.01971418239):0.1026295454,((641.224577703531:0.1439664433,(629.224414734183:0.1262306307,643.239950955488:0.1262306307):0.01773581254):0.06192089529,(611.213831134301:0.1584183929,613.229500392809:0.1584183929):0.04746894568):0.04377643482):0.134172327,(((661.214154599562:0.1260953986,675.22979183964:0.1260953986):0.07063325704,(689.209066422753:0.159760894,691.224833730963:0.159760894):0.03696776162):0.0931170074,(629.187905006843:0.2225758895,(659.198638309731:0.1882793838,(669.219459835332:0.1662510775,(643.203589638692:0.1267821164,657.219362862485:0.1267821164):0.03946896114):0.02202830631):0.03429650566):0.06726977355):0.09399043729):0.04995014346):0.1184868144,((679.297473518247:0.1688609883,(691.297567630574:0.1243665178,705.31322230326:0.1243665178):0.04449447054):0.3327166568,(((597.219446544566:0.1724183091,(613.21434800913:0.1251728519,627.229946729772:0.1251728519):0.04724545716):0.1171420177,(629.245613479247:0.1952904179,(639.26621476338:0.1681338644,(641.245475662315:0.1245496236,655.261192110012:0.1245496236):0.04358424086):0.02715655348):0.09426990888):0.1498694742,(((667.224886510792:0.1676518977,(651.229841600587:0.1253254992,665.245510777152:0.1253254992):0.04232639851):0.07693896118,(667.261136179465:0.1810871,(683.256122782709:0.1356989959,695.256063538181:0.1356989959):0.04538810415):0.06350375885):0.1152769837,((647.234864485235:0.1906966169,(677.24553758654:0.1681815446,(661.250993531172:0.1252600958,675.26637842092:0.1252600958):0.04292144881):0.02251507225):0.07049017797,((645.255993911382:0.1253292243,659.271505161551:0.1253292243):0.09113494451,(615.245152493636:0.1456291113,631.240121345033:0.1456291113):0.07083505752):0.04472262603):0.09868104769):0.07956195841):0.06214784417):0.05069541311):0.1423342189,(805.329215418264:0.6252762233,(((701.245528055375:0.125453986,715.261176484428:0.125453986):0.04959522482,(719.256065120541:0.1446856657,(717.240335487225:0.1253949152,731.255866096807:0.1253949152):0.01929075048):0.0303635451):0.1592443122,(719.292687713639:0.2156286885,747.287424973017:0.2156286885):0.1186648345):0.2909827003):0.06933105379):0.06276347317):0.1645153082):0.1389520529):0.04322744183):0.09568008519):0.06767004461):0.09747221532):0.04211930832):0.2312116359,(((421.203181042732:0.5064356453,471.24001635047:0.5064356453):0.4152362893,(370.130882530375:0.7986880639,488.157355830202:0.7986880639):0.1229838708):0.5612543435,(((479.060947295126:0.4143211193,531.092106618263:0.4143211193):0.4131882538,((613.206946111215:0.1495513578,629.201783939965:0.1495513578):0.2963400408,((547.160005048362:0.253408179,575.191382803872:0.253408179):0.1350893362,(585.175601186538:0.2740671719,(557.144110676307:0.1509350369,573.139023128199:0.1509350369):0.1231321349):0.1144303434):0.05739388338):0.3816179746):0.2598789934,((413.117207206078:0.6116864907,((483.159254070354:0.4148966865,(527.149086162631:0.1929644147,529.128382577459:0.1929644147):0.2219322719):0.1549907808,(((487.081410307052:0.1961633563,(485.101960506535:0.1754160988,489.097046402953:0.1754160988):0.02074725747):0.09368919404,(461.065454464404:0.2455947612,((447.086470551896:0.1326930277,459.086164319898:0.1326930277):0.06439390832,(451.081197439608:0.1363775653,463.081279126903:0.1363775653):0.06070937065):0.0485078252):0.04425778912):0.1906775682,(451.117626069085:0.3064947413,(493.128118362959:0.1926095465,495.107445344315:0.1926095465):0.1138851948):0.1740353773):0.08935734884):0.04179902337):0.3748638547,((423.232018429163:0.2998605738,(419.200726253128:0.2323200738,437.211005430668:0.2323200738):0.06754049999):0.3121448676,(478.153517590764:0.5175343673,(451.154081417337:0.2794309121,(463.190281062664:0.1479000309,479.18527834968:0.1479000309):0.1315308812):0.2381034552):0.0944710741):0.3745449041):0.1008380211):0.3955379115):0.1552925644):0.02341470516):0.1232089333):0.2981075532,((((420.988230244466:0.2134985949,448.983308539197:0.2134985949):0.9705533372,((435.044209911527:0.6378292925,454.017380308848:0.6378292925):0.2827684066,(494.999829425851:0.8278049866,(496.996872243677:0.6884106202,((470.037504959355:0.1437839876,486.03250173236:0.1437839876):0.3762048373,(519.053892456172:0.448209326,((431.037960789006:0.1438482444,447.032927001398:0.1438482444):0.148282006,(457.053578426504:0.2021363773,487.064199128148:0.2021363773):0.08999387315):0.1560790755):0.07177949892):0.1684217953):0.1393943664):0.09279271244):0.263454233):0.4106806316,((((577.048134834179:0.200579537,(591.063737581821:0.1328628083,605.079473962402:0.1328628083):0.06771672872):0.1076110081,(633.110692329565:0.2749135709,(651.084908456101:0.1802593752,(635.09027420421:0.1319190269,(621.074347839062:0.001336890133,621.074683591663:0.001336890133):0.1305821368):0.04834034825):0.09465419573):0.0332769742):0.3823366119,((((663.121474689362:0.1411891987,(665.137142438601:0.1252304436,677.137122997713:0.1252304436):0.01595875517):0.03869340772,(679.116444947876:0.1412571952,(681.131892604497:0.1251147404,693.131997140971:0.1251147404):0.0161424548):0.03862541129):0.07321609867,((695.111052545428:0.1376020528,(697.12675025379:0.1250692351,(709.126703232137:0.001916718968,709.127184605559:0.001916718968):0.1231525161):0.01253281771):0.06519001436,(707.147588838086:0.1442958991,723.142512558483:0.1442958991):0.0584961681):0.05030663795):0.1846703829,((697.1999914307:0.1268813044,711.215107234333:0.1268813044):0.1937042407,((669.168460880813:0.1278221186,683.183947244387:0.1278221186):0.1016058118,((699.179070456632:0.1264479872,711.178787294777:0.1264479872):0.07530489114,((681.168401085936:0.125047363,693.168699779077:0.125047363):0.05633085252,(683.147582336598:0.1654469365,(697.163078858771:0.1248855916,709.16354297214:0.1248855916):0.0405613449):0.01593127902):0.02037466286):0.02767505199):0.0911576147):0.117183543):0.2527580689):0.4983035959,((547.092953302689:0.64300631,(603.155420660187:0.2656049454,(589.176292017766:0.1276104151,603.191469152953:0.1276104151):0.1379945303):0.3774013647):0.4531539065,(((615.257026069406:0.3413700251,(611.225705469259:0.1975239588,(631.215610181081:0.1544944091,(615.22055496435:0.1252164352,627.22063245936:0.1252164352):0.02927797391):0.04302954965):0.1438460663):0.2394784957,(621.158761988044:0.3537583965,(559.157917251804:0.170027012,(575.153003982684:0.1303973908,589.16872906517:0.1303973908):0.03962962119):0.1837313846):0.2270901243):0.3602368401,(((537.141342282132:0.1443660833,553.136168099453:0.1443660833):0.2638870398,(481.078659644044:0.2644479557,509.109758048229:0.2644479557):0.1438051675):0.2093243865,((578.079701490029:0.2996577102,590.116370437974:0.2996577102):0.1189781643,(498.105109468587:0.358487323,((558.090339731359:0.1546831845,560.105475923814:0.1546831845):0.07964892232,((544.110579848766:0.1317485987,558.126471589477:0.1317485987):0.08560100292,(526.100222428078:0.1637672426,530.094664330919:0.1637672426):0.05358235897):0.01698250516):0.1241552162):0.06014855145):0.1989416351):0.3235078514):0.1550748556):0.09267053635):0.4059018108):0.2744498625,(((((((545.161344387932:0.1416848415,(547.17695826472:0.1273725586,559.17683087012:0.1273725586):0.01431228294):0.06741042629,(589.187492194892:0.1799344489,(561.192638470103:0.1269301457,573.192792467875:0.1269301457):0.05300430322):0.02916081892):0.09419737183,(((519.182072139002:0.1271687017,531.182202037913:0.1271687017):0.02588863901,(533.197732883919:0.1275351364,545.197656396672:0.1275351364):0.02552220434):0.0745327312,(521.161337721746:0.1564830845,(505.166282885716:0.1273049865,517.166306128305:0.1273049865):0.02917809805):0.0711069874):0.07570256771):0.2246618706,((437.103772795045:0.2801292498,(461.103795120244:0.2305607831,(477.135052892583:0.1911529109,479.114468198743:0.1911529109):0.03940787214):0.04956846672):0.1239255692,(((493.093629950878:0.1267449626,505.09373617135:0.1267449626):0.06593479655,(489.098807853222:0.1454173801,(491.114260915809:0.1264697569,503.114482284894:0.1264697569):0.01894762327):0.047262379):0.1039308839,((547.140597930074:0.1287584347,561.156259354626:0.1287584347):0.1250692226,((519.109321540358:0.140058376,(521.125105592708:0.1273148916,(533.124810924881:0.001778495445,533.125257584226:0.001778495445):0.1255363962):0.01274348443):0.06105640895,(519.145707324437:0.1434419152,(505.12997797565:0.126786897,517.130079625643:0.126786897):0.0166550182):0.05767286978):0.05271287233):0.04278298576):0.1074441759):0.1238996914):0.4611277695,((451.116174740803:0.5029928806,495.178605279126:0.5029928806):0.3691067062,((((607.231126424378:0.2951622685,(639.257237085216:0.2267997849,653.236991407122:0.2267997849):0.06836248353):0.08924108076,((643.215908812921:0.1675255991,647.21092924237:0.1675255991):0.1826158738,((633.231487590861:0.2149781887,(613.241575574922:0.166992688,(615.221079703092:0.1265274055,629.236539540177:0.1265274055):0.04046528248):0.04798550078):0.05092441377,(((573.210477592698:0.126963787,587.226135152761:0.126963787):0.04194274104,(589.205216458239:0.1269724984,603.220947661869:0.1269724984):0.04193402965):0.06482536339,(613.205179940205:0.179284418,(585.210229036094:0.1265371432,597.210175333474:0.1265371432):0.05274727484):0.0544474734):0.03217071107):0.08423887039):0.03426187633):0.1203092606,((591.148236611212:0.3185897182,((549.174000106547:0.1446234816,565.16900240986:0.1446234816):0.06481506318,(563.153414425535:0.1558877141,(547.158349434842:0.127038421,559.158226168891:0.127038421):0.02884929314):0.0535508307):0.1091511734):0.1024065032,((565.184071086328:0.2040387878,(569.179170215111:0.1406182106,(571.194503941783:0.125856721,583.194833164818:0.125856721):0.01476148961):0.0634205772):0.1306729444,((611.189769104957:0.1445525067,627.184664277756:0.1445525067):0.158438249,(585.137803630556:0.2478567202,(583.158215407813:0.1544281667,585.174070243789:0.1544281667):0.0934285535):0.05513403551):0.03172097643):0.08628448929):0.08371638838):0.1969634669,(((549.22565082367:0.2273635029,(551.241431293235:0.1513206827,553.256938548188:0.1513206827):0.0760428202):0.1523872427,((581.28840895358:0.144695128,597.283282405713:0.144695128):0.1521140327,((587.26249609834:0.1258129743,601.278025025917:0.1258129743):0.1123764635,(585.246921250076:0.1267593611,597.24685773933:0.1267593611):0.1114300767):0.05861972282):0.08294158494):0.198301313,((543.272650426989:0.2739694987,(519.236168530217:0.1678284848,(515.24139230159:0.1402209965,(503.241231742106:0.1265250373,517.256961758875:0.1265250373):0.01369595921):0.02760748823):0.106141014):0.2097739173,(((547.194909934678:0.1274980375,561.210359089937:0.1274980375):0.09409680005,(559.231023901722:0.1686126112,563.226016600965:0.1686126112):0.05298222635):0.21964838,(523.194639666071:0.2379582235,(481.184094971981:0.1919117246,(495.199898761258:0.1275054765,509.215620395129:0.1275054765):0.06440624807):0.04604649891):0.2032849941):0.04250019845):0.09430864258):0.1236240182):0.17042351):0.116982693):0.3565168031,(((537.10140920233:0.8041926251,((432.98101580967:0.5390573058,(428.002274563325:0.2149212188,454.017782420896:0.2149212188):0.324136087):0.1261410482,(((415.04331867976:0.2948186521,(457.053838051141:0.1623661915,459.069443935043:0.1623661915):0.1324524606):0.06355296679,((467.023136488303:0.2575860553,(449.048974368034:0.1444817145,465.043863201877:0.1444817145):0.1131043408):0.07952543577,((445.017567583254:0.1421688071,459.033244736938:0.1421688071):0.1251102626,((473.048728497832:0.1247805126,485.04884973451:0.1247805126):0.04163549161,(489.0438313738:0.1250307771,501.043871878547:0.1250307771):0.04138522708):0.1008630655):0.06983242137):0.02126012783):0.2518482763,(419.017286214469:0.4582426105,(487.079829010765:0.3110006877,(431.053650201898:0.2409010442,(449.064021499332:0.1349635828,463.079498919427:0.1349635828):0.1059374614):0.07009964351):0.1472419228):0.1519772846):0.0549784589):0.1389942711):0.1715478579,(((426.070584811181:0.1433725736,440.086100804535:0.1433725736):0.3991338252,((459.117134196059:0.2592621034,(415.090873347123:0.138626594,429.106624287723:0.138626594):0.1206355094):0.1235830252,(389.075299910749:0.2612927787,399.059788753051:0.2612927787):0.12155235):0.1596612701):0.3983644485,((((467.132168537581:0.2145296308,495.12710129551:0.2145296308):0.200901819,(425.121511853165:0.2192251551,(409.090279213222:0.1353889488,423.10605196533:0.1353889488):0.0838362063):0.1962062947):0.2414666489,((382.090573215856:0.2831341621,398.122061311348:0.2831341621):0.2225382167,((432.142553810522:0.2755693956,((428.111414637216:0.1257117385,440.11142351256:0.1257117385):0.06831470973,(416.111378645805:0.1799825025,(446.122035355697:0.1554069507,(430.126933741752:0.1261079261,442.127043870977:0.1261079261):0.02929902457):0.02457555183):0.01404394575):0.08154294729):0.1008221894,(((400.080010679727:0.1251865414,412.080033127558:0.1251865414):0.05065111643,(414.095863034401:0.1445656977,430.090714545797:0.1445656977):0.03127196013):0.1272085746,((406.0906693895:0.1372740497,420.106319652237:0.1372740497):0.1066330054,((376.080121104912:0.1258201193,388.080152419489:0.1258201193):0.09520597058,(392.075078541627:0.1445176905,408.070010724998:0.1445176905):0.07650839938):0.02288096518):0.05913917735):0.07334535248):0.1292807939):0.1512257199):0.09614443483,((303.0484551487:0.3700831666,(369.095507634014:0.2774568404,((313.069325457463:0.1277751291,325.069202864468:0.1277751291):0.09004793134,(343.079818917265:0.1697442976,(327.084764418631:0.1388560163,341.100475984234:0.1388560163):0.03088828128):0.04807876291):0.05963377988):0.09262632619):0.3066567481,(371.017129625176:0.4660255339,(333.037987380048:0.4286954553,((355.043317276567:0.1447888689,369.059146900004:0.1447888689):0.2333580468,((377.02771465566:0.1446794873,391.043266717289:0.1446794873):0.06268329109,(409.054048295638:0.156723373,(395.038282049437:0.1257082128,407.038257584178:0.1257082128):0.03101516021):0.05063940536):0.1707841373):0.05054853966):0.03733007851):0.2107143808):0.07630261878):0.1878283138):0.03486963578):0.2588035482,(471.244347938141:1.227291172,(((383.147510744548:0.490794206,((465.225802790424:0.1966062442,483.236278531447:0.1966062442):0.1536765813,((413.19440488853:0.1967892233,(411.178817031591:0.1454104459,427.173692274604:0.1454104459):0.05137877742):0.05393874131,((455.205007530116:0.1297112342,467.2049275264:0.1297112342):0.07371978577,(437.194290304044:0.1442052619,(425.194427407691:0.128150947,439.209942206213:0.128150947):0.01605431493):0.05922575809):0.04729694465):0.09955486088):0.1405113805):0.4324176648,(383.144091225646:0.7818694183,((405.134489769993:0.5079783722,((369.14976592726:0.1980034279,(383.165387513428:0.1310774344,397.180898669328:0.1310774344):0.06692599348):0.1920038087,(327.139158084308:0.3566399132,347.165413181639:0.3566399132):0.03336732335):0.1179711357):0.142104685,(412.228402881917:0.5202631305,(405.222212267385:0.2894134856,437.212283100958:0.2894134856):0.2308496449):0.1298199267):0.1317863611):0.1413424525):0.2237060811,(((561.155258842834:0.4427667348,((((533.124428377188:0.1600627621,(531.10829224904:0.001165388996,531.108584930074:0.001165388996):0.1588973731):0.05631308991,(513.134161487624:0.1686985575,(515.113729714582:0.1322975658,529.128805462373:0.1322975658):0.03640099168):0.04767729455):0.09340160284,(((479.113160375028:0.0019112912,479.113640385296:0.0019112912):0.1864590161,(489.134579913131:0.1565811929,(493.129323849397:0.127277593,505.129113214474:0.127277593):0.02930359987):0.03178911442):0.06691511398,((505.092997450677:0.1483002384,(507.108570406638:0.1261254524,519.108795678172:0.1261254524):0.02217478605):0.04562123787,((491.11359808655:0.1259717667,503.113789826966:0.1259717667):0.03263419385,(477.098190603064:0.1261924538,489.098120775676:0.1261924538):0.03241350675):0.03531551577):0.06136394503):0.05449203354):0.06622540261,(((459.12395497786:0.1262815882,471.123746830273:0.1262815882):0.08402146113,(((485.139389114913:0.001139154406,485.139675207274:0.001139154406):0.1248577698,(497.139249150233:0.001247710932,497.139562505968:0.001247710932):0.1247492133):0.07145597771,(473.139570437223:0.1313695993,487.155305602202:0.1313695993):0.06608330258):0.01285014738):0.1214373824,((515.150262098045:0.1561114748,(519.145039052165:0.1267851234,531.144941936447:0.1267851234):0.02932635148):0.08653102958,((491.149784802443:0.1305935309,505.165711597918:0.1305935309):0.03874985323,(507.145134456237:0.1306735517,521.16064893551:0.1306735517):0.03866983237):0.07329912032):0.08909792733):0.04426242571):0.06676387732):0.1743972236,(((((529.165706480198:0.1264257329,541.165563404502:0.1264257329):0.08466907789,((513.170516405525:0.001069665948,513.170785046242:0.001069665948):0.14161328,(515.186480415954:0.1265311241,527.18643028062:0.1265311241):0.0161518218):0.06841186481):0.0559221361,(((519.181091315836:0.1267473403,531.181271305593:0.1267473403):0.05365837809,(547.212221763462:0.1281056419,(533.196746060346:0.001245641155,533.197058896268:0.001245641155):0.1268600008):0.05230007644):0.0545455059,((547.17615114044:0.1265011719,559.176349004195:0.1265011719):0.06510766657,(543.181128454922:0.1419691625,(545.196734311457:0.126147585,557.197068126972:0.126147585):0.01582157751):0.04963967601):0.04334238576):0.03206572259):0.1101028771,(((463.191453147606:0.1271499521,475.191685717125:0.1271499521):0.1347728641,((489.170794835243:0.1265590757,501.170902599263:0.1265590757):0.05340142984,(477.170813304407:0.1661534587,(491.186437662911:0.1271887417,503.186493004806:0.1271887417):0.03896471701):0.01380704685):0.08196231068):0.06270869425,(((529.202026402311:0.1280118748,543.217782758889:0.1280118748):0.08978954348,(513.207218910971:0.1416686325,(499.19164600216:0.1266289507,511.191437560596:0.1266289507):0.01503968175):0.07613278576):0.05448126299,(491.222581764988:0.2365145661,(((519.217589960488:0.1268446073,531.217916754247:0.1268446073):0.02663068977,(505.202164393342:0.1271718796,517.202267647195:0.1271718796):0.02630341741):0.03479300155,((489.207191291102:0.12679986,501.207379645816:0.12679986):0.03053251082,(503.222701976515:0.1268903714,(515.222704313196:0.001271491874,515.223023641384:0.001271491874):0.1256188795):0.03044199946):0.03093592773):0.04824626756):0.03576811511):0.0523488292):0.05248831352):0.1128316996,(((457.217522927451:0.1420414834,(443.201811438691:0.1265205062,455.201877557627:0.1265205062):0.01552097718):0.1009549558,((473.212270861188:0.1267964394,485.212332654118:0.1267964394):0.06045231263,(483.23314539067:0.1444948878,499.228105817939:0.1444948878):0.04275386422):0.05574768719):0.2301181757,(((469.181005319193:0.1426439102,(471.196778984148:0.1269707125,483.196470320896:0.1269707125):0.01567319763):0.1033217552,((485.175969930484:0.1432614782,(471.160291041648:0.1260232268,483.16031874205:0.1260232268):0.01723825141):0.07146144603,(451.170252043329:0.1549917394,(455.165345267808:0.1261753667,467.165191297582:0.1261753667):0.02881637268):0.05973118482):0.03124274113):0.1045764086,(413.118119763142:0.2493320466,((445.144436494658:0.125841848,457.144697362453:0.125841848):0.05042384368,(427.133952923039:0.1322778176,441.149617543694:0.1322778176):0.04398787404):0.07306635499):0.1012100273):0.1225725411):0.01683690866):0.1272124348):0.3630138805,(((333.055652281697:0.2323511478,(305.060771222326:0.1648327774,309.055702585807:0.1648327774):0.06751837037):0.1970340624,(343.076479981299:0.2730063096,385.087172945383:0.2730063096):0.1563789006):0.234041223,((((419.055910388289:0.001567311527,419.056304009955:0.001567311527):0.1815318307,(417.077029112271:0.1656278805,421.071690992684:0.1656278805):0.01747126177):0.1064048234,((377.045635196295:0.1248449481,389.04560845922:0.1248449481):0.08729444943,(385.050704082381:0.1656546985,387.066153964849:0.1656546985):0.04648469908):0.07736456809):0.1545000942,((443.09265253902:0.1616329062,445.108279223963:0.1616329062):0.2103580847,(487.082505547107:0.2061877632,(461.066508960095:0.001060298472,461.066775248222:0.001060298472):0.2051274647):0.1658032278):0.07201306894):0.2194223733):0.3167514056):0.1667401131):0.08037322028):0.007252858952):0.1110550516):0.3646141012,(631.152001600831:1.695968276,(625.06711451954:1.653195175,((((((667.260366329649:0.1382090362,(669.275994853997:0.1253866316,681.27595423732:0.1253866316):0.01282240456):0.1017162897,((625.249461493574:0.1245433459,637.249821158376:0.1245433459):0.02694970872,(639.265096376685:0.1246668938,651.265410848081:0.1246668938):0.02682616081):0.08843227121):0.1455825386,(699.250163746633:0.351793682,((((643.223575725184:0.001560278616,643.223967580573:0.001560278616):0.138087637,(629.208163012466:0.1248401933,641.208369378063:0.1248401933):0.01480772231):0.05890168466,(657.202836786778:0.140282225,(659.218980524346:0.1261999304,671.218485605131:0.1261999304):0.01408229467):0.05826737519):0.06849630577,((657.239528023386:0.1271396199,671.255272601673:0.1271396199):0.07983154615,(627.229046349673:0.1275503983,641.244583667209:0.1275503983):0.0794207678):0.06007473992):0.08474777599):0.03371418247):0.1139062015,(((631.150974529762:0.1301666036,645.166842664544:0.1301666036):0.1628149469,(599.16141874566:0.2419757639,((631.187425909824:0.1251795052,643.187436446876:0.1251795052):0.04815281311,(613.177037632152:0.1292069449,627.192429616645:0.1292069449):0.04412537344):0.0686434456):0.05100578656):0.1754738869,((613.249605273008:0.2006492756,(597.218443465063:0.1279989453,611.233970676855:0.1279989453):0.07265033037):0.1326425709,(573.181758530396:0.2614364355,((567.171508277942:0.1297169489,581.186999306725:0.1297169489):0.1110425184,((583.202571612442:0.1243749505,595.202913534348:0.1243749505):0.04848092991,(599.197529778978:0.1286349687,613.213213018944:0.1286349687):0.04422091171):0.06790358686):0.02067696822):0.07185541107):0.1351635908):0.03095862856):0.4749234747,((498.092371502936:0.1321378043,512.107985626492:0.1321378043):0.7702727656,((((584.098432155714:0.001644081419,584.098845057716:0.001644081419):0.2431921801,(578.087814133228:0.1793869219,(580.067249622923:0.1590154536,582.082923521191:0.1590154536):0.02037146829):0.06544933963):0.3460914291,(619.114575632369:0.3529321653,(547.093474162177:0.2663369746,(573.1091027394:0.1448722464,(575.125029997216:0.1253317518,587.124686370752:0.1253317518):0.01954049454):0.1214647282):0.08659519068):0.2379955254):0.09579985666,(((((552.108504974812:0.001643300518,552.108917680695:0.001643300518):0.2299613995,(580.139887629348:0.1925263339,582.119305516791:0.1925263339):0.03907836613):0.120599938,((590.124426859067:0.1675757458,(562.1293751655:0.124459181,(574.129438972424:0.001461514305,574.1298060237:0.001461514305):0.1229976667):0.04311656474):0.1000913568,((590.160874000974:0.1765994774,(574.165974857174:0.1418148251,(560.150214353636:0.1247998563,572.150282238921:0.1247998563):0.01701496879):0.0347846523):0.05895948067,((546.134671488608:0.1245820154,558.134799104254:0.1245820154):0.06981429702,(534.134542544301:0.1313517981,548.150380769184:0.1313517981):0.06304451435):0.04116264562):0.03210814453):0.08453753546):0.1374385519,(((488.129060692894:0.1440246716,(504.123795641383:0.001990904005,504.124295645969:0.001990904005):0.1420337676):0.1375314162,(488.16575957261:0.231477974,(498.150176901782:0.1769433332,(502.144504215433:0.1310727591,516.160640494422:0.1310727591):0.04587057411):0.05453464076):0.05007811384):0.1084664121,(578.197089894088:0.3141620708,(520.155514902486:0.1772244899,(550.165925496669:0.1549488013,(534.171236029164:0.1256398722,546.171033346549:0.1256398722):0.02930892901):0.02227568866):0.1369375809):0.0758604291):0.09962069009):0.1268686864,(428.071684627321:0.5461036206,((517.119454674122:0.2864198247,(497.093210754216:0.135054844,511.108716548779:0.135054844):0.1513649807):0.2070618217,((486.076981182119:0.2156543769,(502.071967189726:0.1435416673,518.067092462484:0.1435416673):0.07211270955):0.09462521569,(530.103546897232:0.2375435026,((484.097826166321:0.1336600248,498.113487268499:0.1336600248):0.03612998066,(500.092987384329:0.1339048035,514.108678566138:0.1339048035):0.03588520201):0.06775349714):0.07273608994):0.1832020538):0.05262197418):0.07040825576):0.07021567102):0.2156830226):0.07192697066):0.2471806345,((597.175478168438:0.930232681,(457.018871352944:0.7173983907,((481.112781020265:0.2721529306,523.123356348185:0.2721529306):0.1841504983,(((491.060753770106:0.1444172317,507.055523421727:0.1444172317):0.1218407584,(507.09207622114:0.1756812385,(481.076460859804:0.1244858793,493.076478406001:0.1244858793):0.05119535923):0.09057675162):0.1529075582,(527.097127739048:0.3322331424,549.102627441784:0.3322331424):0.08693240598):0.03713788049):0.2610949619):0.2128342902):0.2232897677,((((531.207756569842:0.5258682649,(558.255137546547:0.2853236157,((554.22383149404:0.1651781454,558.218503286865:0.1651781454):0.05865189552,(584.234377595899:0.1673546071,(568.239296099302:0.1281166043,582.255008212212:0.1281166043):0.03923800286):0.05647543383):0.06149357475):0.2405446492):0.1188993955,(((507.146188873588:0.1698590021,(491.151430600086:0.1349778283,505.167113712132:0.1349778283):0.03488117383):0.1410634271,(533.198368485877:0.1929849193,535.177561152447:0.1929849193):0.1179375099):0.2254479373,((452.177000528083:0.2615084224,(478.192513907916:0.1311262831,492.208383113703:0.1311262831):0.1303821394):0.250492259,((544.166545347187:0.2021426349,(562.177272096071:0.1681828894,(546.182264140898:0.1306364338,560.19803361284:0.1306364338):0.03754645556):0.03395974557):0.1407374952,(484.145548190148:0.3224960103,(((500.176877428351:0.1313520345,514.192329071744:0.1313520345):0.05385667751,((516.171694334737:0.1251517692,528.171633418653:0.1251517692):0.04818305825,(518.187302995791:0.1255049075,530.187236283319:0.1255049075):0.04782991993):0.01187388454):0.08295036432,(494.151088764673:0.2160757901,(504.171662177636:0.1451954328,(490.156112764305:0.125347421,502.155960852996:0.125347421):0.01984801176):0.07088035728):0.05208328624):0.05433693399):0.02038411987):0.1691205512):0.02436968517):0.1083972938):0.3507488749,((((580.203129445535:0.2255496413,((594.182123459266:0.1297161682,608.197885250992:0.1297161682):0.07197135936,(576.17186524631:0.1523573087,578.187479541013:0.1523573087):0.04933021887):0.02386211371):0.06190711178,((596.161573693754:0.1536910345,598.177168561536:0.1536910345):0.123270509,(552.171683311621:0.1539882961,(556.166557226073:0.1245918562,568.166679022849:0.1245918562):0.02939643988):0.1229732474):0.01049520959):0.1926366703,(((578.150792892907:0.1238195317,590.151099799915:0.1238195317):0.06998127576,((588.13554285235:0.1313623483,602.151168124735:0.1313623483):0.05443466766,(592.130363791035:0.1318876844,606.14609143033:0.1318876844):0.05390933152):0.008003791511):0.1434254215,((516.114237771345:0.1334553972,530.129735437405:0.1334553972):0.1126362628,((560.140424378924:0.1239264572,572.140542370764:0.1239264572):0.03201675214,(546.124705255929:0.1243119319,558.124541744685:0.1243119319):0.0316312774):0.09014845066):0.09113456892):0.1428671945):0.2850427856,((507.124892148503:0.1433817054,523.120074452572:0.1433817054):0.5297667582,((((516.077556513403:0.145812175,(518.093480466746:0.1241813998,530.093277732573:0.1241813998):0.02163077517):0.1217087746,((536.103833794885:0.1237390092,548.103987847915:0.1237390092):0.09911611927,(522.088293144025:0.1623992392,526.08337350452:0.1623992392):0.06045588924):0.04466582111):0.1022917783,((576.09900481868:0.1547842021,578.114833815733:0.1547842021):0.1398814036,((548.067620250672:0.1437748852,564.062615859842:0.1437748852):0.08923359742,(580.093659456327:0.1722577677,(554.078355521895:0.1241493081,566.078227345071:0.1241493081):0.04810845965):0.06075071492):0.06165712308):0.07514712214):0.2056303656,(487.062499013054:0.5379207158,((474.067200011402:0.258866404,(484.051710201143:0.2308174703,(504.041358586063:0.1790635997,(476.046565090196:0.1238498822,488.046418463476:0.1238498822):0.05521371755):0.05175387053):0.02804893375):0.1634880499,((498.052254913467:0.1981933891,(468.041618769318:0.1240370278,480.041370460587:0.1240370278):0.07415636127):0.1285826175,(440.046632484565:0.300692812,472.072644116885:0.300692812):0.02608319455):0.09557844736):0.1155662619):0.03752237759):0.09770537023):0.09198774528):0.2303803264):0.1023533792,(469.02152526394:1.050938395,(((514.10433957392:0.4541085975,((450.124866494888:0.1368112773,464.140452664863:0.1368112773):0.2381371154,(450.088595842509:0.2062504259,(476.104158995872:0.1636589868,(480.098964078563:0.001012542315,480.099218372994:0.001012542315):0.1626464445):0.04259143907):0.1686979669):0.07916020477):0.1350144969,((435.09874854139:0.3229835899,(429.124261716016:0.00118097318,429.124558310932:0.00118097318):0.3218026167):0.2015340194,((463.07260338197:0.2249830021,(435.077707529982:0.140040179,449.093308423481:0.140040179):0.08494282319):0.1545014953,(463.14533773744:0.3166226769,(421.098325403614:0.1381613722,(435.113710266266:0.001011083095,435.113964194222:0.001011083095):0.1371502891):0.1784613047):0.06286182052):0.1450331119):0.06460548506):0.1075868571,((((400.051693674956:0.1234402277,(388.051453274667:0.001042701117,388.051715143315:0.001042701117):0.1223975266):0.08766377237,(406.06213959464:0.1237358266,418.062182311776:0.1237358266):0.08736817353):0.1962767512,(((392.082967714001:0.1240792975,(380.08275924319:0.001316423403,380.083089855684:0.001316423403):0.1227628741):0.1216823411,(352.051702452521:0.1543467918,366.067340768254:0.1543467918):0.0914148468):0.1492506005,(422.093384479771:0.3264073695,428.067826248373:0.3264073695):0.0686048696):0.01236851223):0.2731059524,(391.051459622124:0.4752300595,(429.030632235097:0.2536794812,(459.0412844179:0.1622583342,461.056807458265:0.1622583342):0.09142114699):0.2215505783):0.2052566443):0.01622324772):0.3542284434):0.04693151964):0.05565253423):0.06799572637):0.4316769997):0.04277310116):0.01424490808):0.1589692422):0.213767608):0.2248345908,((((((716.116690937277:1.083884934,((((595.20229931144:0.1859946192,(625.21282723314:0.1661765396,(609.217764105891:0.1228836156,623.2333163819:0.1228836156):0.04329292407):0.0198180796):0.1614115056,(681.275249445146:0.2653893197,(637.249188252901:0.1446324848,653.243830369878:0.1446324848):0.1207568349):0.08201680514):0.1093771506,(((639.192099822327:0.1408435771,641.207860881834:0.1408435771):0.1544890731,(663.19195344312:0.1666816198,(633.181334372815:0.1228846552,647.19714457791:0.1228846552):0.04379696459):0.1286510304):0.1314157387,(703.259767333881:0.3034116875,(657.217851809324:0.1753808896,675.228347614338:0.1753808896):0.1280307979):0.1233367014):0.03003488655):0.4403766972,((((((627.082834573994:0.1228830054,641.098474991217:0.1228830054):0.07907830449,(597.072467555782:0.1228860946,611.087898513493:0.1228860946):0.07907521527):0.1457779199,(565.082393490046:0.3087113158,(593.113583644301:0.1661503574,(609.108674134745:0.1228832449,623.124385810942:0.1228832449):0.0432671125):0.1425609584):0.03902791399):0.08812574796,((697.161022648381:0.2761101401,(653.134909758332:0.1405147093,655.1504533195:0.1405147093):0.1355954308):0.1302854519,((649.103482613655:0.1441962119,665.098296331193:0.1441962119):0.1669138897,((633.108637131295:0.1228839465,647.12416597294:0.1228839465):0.06855501269,(631.129371837058:0.1535338262,643.129660374635:0.1535338262):0.03790513292):0.1196711424):0.0952854905):0.02946938568):0.1343118163,(581.165248835604:0.4610100508,(((603.134439373196:0.1869110488,(587.103352829952:0.1228840209,601.118877000845:0.1228840209):0.06402702789):0.0396000676,(559.1082152713:0.1957490592,(571.10855443138:0.1233386629,585.124084074708:0.1233386629):0.07241039632):0.03076205717):0.06284744118,(613.155102323731:0.250064687,(571.144737524003:0.1440893836,587.139593376084:0.1440893836):0.1059753035):0.03929387054):0.1716514932):0.1091667433):0.1208726193,((((669.10859450905:0.1627307265,685.103629566993:0.1627307265):0.1279717841,(643.093334830589:0.184317836,(627.098072474962:0.1256502013,641.113793661206:0.1256502013):0.05866763463):0.1063846746):0.1715517967,(611.066970811628:0.4359486339,(669.072236944542:0.1922721518,671.051464932622:0.1922721518):0.2436764821):0.02630567341):0.2157997289,((719.10889306619:0.4941649373,755.145322556718:0.4941649373):0.09033986227,(((689.134927924296:0.2446556266,(705.166170011408:0.1439881536,721.161065832313:0.1439881536):0.100667473):0.08100471745,(((671.12411044826:0.1236320066,685.140071033748:0.1236320066):0.08744959108,(669.144956900406:0.1239437561,683.160706839196:0.1239437561):0.08713784156):0.08665031749,((685.176668795553:0.1229776246,699.192042583468:0.1229776246):0.1291814925,((657.145304798816:0.1230423036,671.16089584092:0.1230423036):0.08531461202,(701.171177545646:0.1735548519,((675.155432934353:0.1228832587,689.171019542387:0.1228832587):0.03629224736,(673.140107913975:0.1228834881,687.155670885723:0.1228834881):0.036292018):0.01437934585):0.03480206364):0.04380220146):0.04557279814):0.02792842889):0.1689542646,(775.171519460821:0.3645295608,(733.197365314168:0.1443726723,749.192109533216:0.1443726723):0.2201568885):0.1300850479):0.08989019083):0.09354923664):0.01299537716):0.2061105593):0.186724961):0.1839251022,(((500.089845563569:0.1233383928,514.105596969792:0.1233383928):0.4011306498,(564.142388116157:0.4094960078,(606.116457858143:0.2388912745,(572.110814435891:0.1699438835,588.106091357152:0.1699438835):0.06894739099):0.1706047333):0.1149730348):0.642786599,(485.045209312217:0.8704158616,(((513.133587673516:0.3874909378,(467.16491167813:0.2246787085,481.144002226653:0.2246787085):0.1628122293):0.2335815925,((562.238477969998:0.3294926992,(574.202111941654:0.2370044453,580.212464541368:0.2370044453):0.09248825392):0.1875870165,((432.175302963177:0.3562355713,(476.201436200466:0.1752819386,494.212046368541:0.1752819386):0.1809536327):0.1258702263,((444.138926974625:0.2687026902,(474.149472045634:0.1872344423,(476.165253865558:0.1228829996,490.180904886564:0.1228829996):0.06435144271):0.08146824793):0.09289889712,(((546.170688450169:0.1319062218,(534.17050339985:0.12288373,548.186259817516:0.12288373):0.009022491712):0.1014542767,((508.154950581927:0.1232744515,520.155124760217:0.1232744515):0.04715979689,(516.160033345119:0.1236995137,(504.159978162531:0.001021271525,504.160234649255:0.001021271525):0.1226782421):0.04673473473):0.06292625009):0.03818708336,(516.196436029724:0.2486228857,((524.186187150535:0.1231201225,536.186452214957:0.1231201225):0.04803986907,(508.191248901489:0.1319107385,(506.175745482477:0.1228830453,520.191368841291:0.1228830453):0.009027693183):0.03924925315):0.07746289414):0.02292469611):0.09005400546):0.1205042102):0.03497391814):0.1039928146):0.06726276161,(477.124141900853:0.6848936252,(((((500.128878015643:0.1242561031,512.128485541764:0.1242561031):0.07849368298,((518.139356523195:0.1228830017,532.155000716582:0.1228830017):0.03667124583,(516.123766926086:0.1228831938,530.139362036698:0.1228831938):0.03667105364):0.04319553858):0.08606011001,(((474.113150239664:0.1228840051,488.128675385042:0.1228840051):0.05778764539,(478.107911933905:0.1232449599,490.108103440641:0.1232449599):0.0574266906):0.06635630313,((488.092379629681:0.1228833357,502.107957440309:0.1228833357):0.0606341604,(518.103024978891:0.1319116863,(506.102889193361:0.1228830042,520.118547719504:0.1228830042):0.009028682092):0.05160580981):0.06351045757):0.04178194245):0.1521898626,((446.081812468674:0.1236962794,458.081740784105:0.1236962794):0.2435644139,(500.055808849888:0.1830013895,(472.06123503179:0.1631483018,(484.061072329364:0.1228835057,498.076810912546:0.1228835057):0.04026479606):0.01985308778):0.1842593038):0.07373906531):0.1031415075,(((546.061420555134:0.1228872768,560.076813058065:0.1228872768):0.1764319717,((550.092944692472:0.122883502,564.108506431896:0.122883502):0.04200719154,(576.108449357119:0.1618680062,580.103420225379:0.1618680062):0.003022687353):0.134428555):0.1675379397,(((574.129151080432:0.1752615045,592.13978502897:0.1752615045):0.07602001147,(((564.144911793314:0.1237056535,576.144834686498:0.1237056535):0.04212999427,(548.149939085267:0.1237089943,560.149860046473:0.1237089943):0.04212665349):0.06144086883,(548.113497612092:0.1809527724,((532.118764741849:0.1228830929,546.134376690672:0.1228830929):0.02478151503,(544.118697288718:0.1228833029,558.134278704084:0.1228833029):0.02478130498):0.0332881645):0.0463237442):0.02400499936):0.1240318325,(572.1708920054:0.3277178517,((578.160418114484:0.1228832259,592.176127362449:0.1228832259):0.0445972721,(596.171089068889:0.1235490204,608.171102797067:0.1235490204):0.04393147766):0.1602373537):0.04759549675):0.09154383978):0.07728407794):0.140752359):0.00344166669):0.1820805697):0.2968397799):0.1005543943):0.2293200625,((402.956807545372:0.7631922737,(559.035605072206:0.4904642705,(487.014612700121:0.3835902796,493.025193490578:0.3835902796):0.1068739909):0.2727280033):0.5641160182,(486.985510746335:0.7901576674,(585.980768390161:0.001668815355,585.981187503955:0.001668815355):0.788488852):0.5371506245):0.1698218064):0.2782575071,(((((((517.109331289892:0.1666000758,(533.104237565087:0.1228830233,547.119906795431:0.1228830233):0.0437170525):0.1931518596,(555.125055396763:0.2137075026,583.120047264655:0.2137075026):0.1460444328):0.2431737648,((564.171590310413:0.4300040816,((566.114329295642:0.187099887,(550.083037812654:0.1228831505,564.098639429071:0.1228831505):0.06421673649):0.1795949467,((556.130300536553:0.1444173116,572.125027194154:0.1444173116):0.1565578523,((508.109219302717:0.16732736,(524.10382992926:0.1228831521,538.119431284952:0.1228831521):0.04444420781):0.06358344368,((522.124605932918:0.1228835464,536.140348004866:0.1228835464):0.06832198353,(552.135143733992:0.1406930477,554.150805614346:0.1406930477):0.05051248222):0.03970527374):0.07006436024):0.06571966982):0.06330924791):0.126960638,(((662.135523027427:0.2388775096,(630.145791979246:0.1890839111,632.125147934991:0.1890839111):0.04979359854):0.1115597651,((574.083374401798:0.1859265736,(604.094010687358:0.1657506481,(588.098750903224:0.1228835099,602.114311956033:0.1228835099):0.04286713827):0.02017592546):0.1159109323,(628.093791565584:0.2370222956,634.104216645091:0.2370222956):0.06481521034):0.04859976882):0.1417256618,(546.051775673348:0.4728089521,((542.12973459432:0.1843252656,(514.098455768902:0.1228841276,528.114238009422:0.1228841276):0.06144113801):0.1322146816,((544.072532254912:0.1872144457,(554.093484689491:0.1628780151,(528.077626962041:0.1228863658,542.093505397165:0.1228863658):0.03999164935):0.02433643055):0.1020999699,((560.104092124867:0.1631649425,(572.103887602078:0.1228848167,586.119705439223:0.1228848167):0.04028012577):0.03823315169,(584.140070593675:0.1638492681,(556.108783062534:0.1228904209,(570.124551543909:0.001379048064,570.124897884242:0.001379048064):0.1215113729):0.04095884714):0.03754882608):0.08791632143):0.02722553163):0.1562690049):0.01935398442):0.06480178309):0.04596098068):0.2549414965,((479.130254734208:0.5880088146,(((490.134637869698:0.2177627185,(460.124329109559:0.1889519109,462.103753950782:0.1889519109):0.02881080763):0.1458578074,((482.108501087209:0.1410312599,484.12438494232:0.1410312599):0.1682161439,(512.15535769107:0.1429601404,528.150661790265:0.1429601404):0.1662872634):0.05437312217):0.1386706149,(((416.134599999334:0.1228831658,430.15019922792:0.1228831658):0.103467722,(448.160700916391:0.123450666,460.160771939194:0.123450666):0.1029002218):0.1855430365,((((480.186754693068:0.1228830171,494.202388189453:0.1228830171):0.03629731126,(478.171334882825:0.1228837483,492.18709262386:0.1228837483):0.03629657999):0.0426285811,((508.181861683924:0.1228899601,522.197183200904:0.1228899601):0.04499774362,(504.187012903877:0.1405304343,506.202566933993:0.1405304343):0.02735726942):0.03392120574):0.05750153322,((476.155694094096:0.1228845853,490.171187307441:0.1228845853):0.0806156105,(506.166073471512:0.1231130961,518.166342686141:0.1231130961):0.08038709972):0.05581024686):0.1525834816):0.0903972166):0.08571767375):0.2135897142,(((467.024944640156:0.1228859365,481.040808012236:0.1228859365):0.340338497,((467.097633407863:0.1228832433,481.113221926239:0.1228832433):0.1996557313,((479.061425413405:0.1228868185,(493.076744770348:0.001695927453,493.077170693196:0.001695927453):0.1211908911):0.1468847284,((525.103189639352:0.1233378805,537.103326611179:0.1233378805):0.08879031307,((495.092592544464:0.1228836988,509.108138424594:0.1228836988):0.05885882536,(499.087562262715:0.1228853782,513.103020239754:0.1228853782):0.05885714605):0.03038566934):0.05764335334):0.05276742771):0.1406854588):0.2494580423,((((527.155372017686:0.1228830025,541.171028857336:0.1228830025):0.1013290912,((495.12859767919:0.001124175834,495.128880009765:0.001124175834):0.18162722,(525.139798422705:0.174833031,(511.16049532174:0.1353566128,(523.160264573849:0.1228847949,(509.144434725251:0.001324121114,509.144767270983:0.001324121114):0.1215606738):0.01247181798):0.03947641813):0.007918364832):0.04146069787):0.2041728195,((497.181109991563:0.1869951972,(481.149775446965:0.1228846425,495.165585037928:0.1228846425):0.06411055465):0.09356081147,((483.201811713858:0.1843248127,(455.170622801223:0.1228831708,469.186221270076:0.1228831708):0.06144164187):0.06652927466,(441.154738848192:0.2010171994,(469.14993378941:0.1405561294,471.165504911037:0.1405561294):0.06046106996):0.04983688796):0.02970192132):0.1478289046):0.1940106215,(((((587.176516652533:0.1314474466,(589.191721639319:0.1228264601,601.192161083365:0.1228264601):0.00862098648):0.04639807348,(583.181243326928:0.1406183797,585.196855777648:0.1406183797):0.03722714042):0.05948590869,(613.192194908083:0.1867892841,(615.207686673376:0.1228858301,629.223127200431:0.1228858301):0.06390345399):0.05054214468):0.1079926381,(547.181255256788:0.3189221266,(565.155442908205:0.3020554243,((561.160522773359:0.1320152167,(559.144978785427:0.1228833389,573.160556248488:0.1228833389):0.00913187776):0.05820865558,(585.160688630305:0.1825256951,(557.16585459969:0.1321572515,(555.150266418775:0.1228845406,569.165761859012:0.1228845406):0.009272710933):0.05036844357):0.007698177204):0.111831552):0.01686670234):0.02640194024):0.2020429985,(557.144426447977:0.3967568567,591.186338405868:0.3967568567):0.1506102086):0.07502846939):0.09028694099):0.08891605308):0.05626866796):0.2466452458,((((601.212934087706:0.2028122517,(571.202597407252:0.1858575788,(569.223156716688:0.1665473278,(585.218126606846:0.1228833447,599.233703455441:0.1228833447):0.04366398307):0.01931025105):0.01695467288):0.09678746126,(591.243800273482:0.2433705295,(583.238965727544:0.1228841702,597.254750441093:0.1228841702):0.1204863593):0.05622918341):0.3259531486,((509.202373879715:0.1228830562,523.217994232989:0.1228830562):0.3459996895,((543.259394623399:0.192448121,(575.249040034411:0.1438504931,(559.253944994343:0.001150954896,559.254234050332:0.001150954896):0.1426995382):0.04859762784):0.2362065864,(459.237964291494:0.3366226092,(533.274937529252:0.2178169469,(489.248710764678:0.1662801743,(505.243752084167:0.1228831019,519.259441925947:0.1228831019):0.04339707236):0.05153677264):0.1188056623):0.09203209819):0.04022803831):0.1566701159):0.3224476637,(397.219297994054:0.8009574545,(447.289671348095:0.706486246,((429.19129079455:0.1238471414,441.191132060355:0.1238471414):0.1387279102,((423.216878412735:0.001142679759,423.217165390469:0.001142679759):0.1828898986,(437.196339740746:0.140576855,439.211924634664:0.140576855):0.04345572334):0.07854247324):0.4439111944):0.09447120848):0.1470430708):0.1565119172):0.1003894262,((((650.142571658562:0.1240716682,662.142284199059:0.1240716682):0.5833691979,(549.120799250268:0.6238133554,((514.104909941148:0.1228854324,(500.089199517836:0.001307368229,500.089527856173:0.001307368229):0.1215780642):0.3618593629,(594.115927590638:0.3282565447,((586.125836652186:0.002722589393,586.126520415531:0.002722589393):0.1816081418,(558.095031064667:0.1228864605,572.11044943893:0.1228864605):0.06144427074):0.1439258135):0.1564882507):0.1390685601):0.0836275106):0.3089509812,(559.061191373309:0.7600170366,(618.155402179311:0.52537176,(559.118796642193:0.1238360661,571.118644283225:0.1238360661):0.4015356939):0.2346452766):0.2563748106):0.1498889251,(((707.221014422503:0.1228854187,(693.205162513317:0.001540701034,693.205549451904:0.001540701034):0.1213447177):0.10470474,(661.215533999406:0.1441019876,677.210384877901:0.1441019876):0.08348817115):0.9337750619,(624.142661985644:1.116181902,((((((609.124405926384:0.122883158,623.140105496006:0.122883158):0.09166714214,(651.135080310328:0.1321672459,(639.135048079193:0.1228840237,653.150824083095:0.1228840237):0.009283222223):0.0823830542):0.1831216876,(((667.166281038331:0.1228843718,681.181785188068:0.1228843718):0.1728219161,((641.186697130272:0.1228830044,655.202338434916:0.1228830044):0.06676623844,(685.213054007949:0.1228884401,(671.197219733568:0.002195218627,671.197771050647:0.002195218627):0.1206932214):0.06676080274):0.1060570451):0.06372786743,((((649.17667333754:0.1315660179,(635.160892456962:0.1228657207,647.161308476433:0.1228657207):0.008700297163):0.04845633379,(633.182110088408:0.1323165236,(631.166183314009:0.1228887345,645.182131478328:0.1228887345):0.009427789127):0.0477058281):0.05861991878,((645.145666440608:0.1228973678,659.16084448542:0.1228973678):0.07675932207,(655.166244143059:0.1320657554,(643.166346601435:0.1228887105,657.181699061246:0.1228887105):0.009177044872):0.06759093455):0.03898558056):0.08772165726,((585.124457419332:0.1228862194,599.139884005255:0.1228862194):0.1228814765,(613.155829811353:0.1228882313,627.171195027743:0.1228882313):0.1228794646):0.08059623186):0.03307022761):0.03823783244):0.1260070749,((713.171724102449:0.2436729183,(741.166534050635:0.1843258986,(713.135218538864:0.1228853897,727.150676049591:0.1228853897):0.06144050888):0.05934701975):0.2441814683,(((((661.176589567293:0.1227968945,673.177046674459:0.1227968945):0.02942568731,(675.192433376061:0.1236190567,(687.192106139422:0.002413466227,687.192712268185:0.002413466227):0.1212055904):0.02860352518):0.06084108143,((677.171822381807:0.1318694784,(665.171668203804:0.1228830041,679.187309710726:0.1228830041):0.008986474229):0.06929564649,(693.203033599256:0.1322781081,(691.187132236101:0.1228886036,705.203076977538:0.1228886036):0.009389504499):0.0688870168):0.01189853842):0.05468127012,((719.182049801479:0.1667847848,(703.187046072514:0.1228931475,717.203092700633:0.1228931475):0.04389163737):0.08589337372,((711.177274212338:0.1561234808,((695.181962300989:0.002107699369,695.182491638088:0.002107699369):0.1297716759,(693.166657803775:0.1228842283,707.182445819411:0.1228842283):0.008995146976):0.02424410553):0.07705323336,((675.155979506311:0.1228833725,689.171705549577:0.1228833725):0.04343924792,(691.150988020928:0.1228842273,705.166775978947:0.1228842273):0.04343839317):0.06685409372):0.0195014444):0.01506677484):0.1152797804,((735.176828810255:0.1440344463,751.171706348184:0.1440344463):0.1779905446,((751.208493445679:0.1319194146,(739.208526161532:0.1228906131,753.22383261363:0.1228906131):0.009028801517):0.06243098761,(747.213281643857:0.1631888544,(721.197674206373:0.1228852274,735.213510043556:0.1228852274):0.04030362704):0.03116154784):0.1276745887):0.06099972287):0.1048296728):0.03582467607):0.1416148822,((((((665.098774207175:0.1228839296,679.11430413327:0.1228839296):0.09625535004,((635.088251094272:0.122883445,649.103817990002:0.122883445):0.06883513641,(637.067481676572:0.1655400205,(653.098632518555:0.1314910679,(639.08294631461:0.122855717,651.083368299454:0.122855717):0.008635350937):0.03404895261):0.02617856089):0.02742069819):0.05629695115,((671.109667321042:0.1228978585,685.12483737547:0.1228978585):0.1242784311,((641.098973898863:0.1228859178,655.114411205365:0.1228859178):0.05818024565,(639.119948267621:0.1245194455,651.119406953807:0.1245194455):0.05654671796):0.06611012607):0.02825994123):0.1010462388,((723.140958925537:0.2013362079,((691.114337398616:0.1228830164,705.129971199688:0.1228830164):0.04337106182,(707.109383838702:0.1228830635,721.125065334578:0.1228830635):0.04337101475):0.03508212964):0.1511888921,(((695.145522030364:0.1228845754,709.161328327923:0.1228845754):0.06256728486,(681.130110622892:0.1231698385,693.130346352985:0.1231698385):0.06228202171):0.03183851447,((669.129913894316:0.1228831459,683.145611539264:0.1228831459):0.06452973759,((667.151012422118:0.1228856089,681.166461299139:0.1228856089):0.04605686521,(679.150715329326:0.1228876769,(665.134960647247:0.001874707185,665.135431469641:0.001874707185):0.1210129697):0.04605479725):0.01847040937):0.02987749121):0.1352347253):0.0239573696):0.1405168192,(((681.145416030288:0.2253801679,(((655.129437594921:0.002553292743,655.130078840344:0.002553292743):0.1291911363,(653.114309773111:0.1228833319,667.130031554427:0.1228833319):0.00886109714):0.05163150411,((669.109111415098:0.1228830282,683.124740315831:0.1228830282):0.02497359965,(657.109324840165:0.1228830694,671.124941911191:0.1228830694):0.02497355842):0.03551930528):0.04200423477):0.07663112864,(687.083052569266:0.2270445662,(699.119336437235:0.1737599051,((673.103826358513:0.1228830513,687.119504703249:0.1228830513):0.03637772549,(671.088453298713:0.1228831122,685.104061492945:0.1228831122):0.03637766458):0.01449912827):0.05328466108):0.07496673037):0.08011937387,((609.087735332689:0.1893083084,639.098274548546:0.1893083084):0.1523278357,(653.077759860905:0.1972984612,(627.062062981713:0.1663636979,(643.056975663081:0.1228870672,657.072876773874:0.1228870672):0.04347663071):0.03093476326):0.1443376829):0.0404945263):0.1348686184):0.08937287527,((((607.057082453275:0.1228848585,621.072902211659:0.1228848585):0.07462789289,((593.077363198761:0.1228415829,605.0777936158:0.1228415829):0.02431472649,(579.062139984559:0.1240898867,591.061842122908:0.1240898867):0.02306642272):0.05035644204):0.1297151053,(((585.087936661518:0.1446303156,601.082579629864:0.1446303156):0.08438134806,(557.056686823977:0.1669570048,(573.051438131497:0.1228830035,587.067095974427:0.1228830035):0.04407400131):0.06205465889):0.0479066315,(563.067422799159:0.2465884934,(557.093287515504:0.153072269,(561.08799262192:0.1232717209,573.088168403837:0.1232717209):0.02980054806):0.09351622435):0.0303298018):0.05030956154):0.2188066477,(((561.124093447995:0.1887413636,563.103628497622:0.1887413636):0.2157659423,(((597.145248361882:0.1233437206,609.145381912265:0.1233437206):0.06497488061,(593.150519076886:0.1322156638,(591.134918202784:0.1228855342,605.150369979623:0.1228855342):0.009330129545):0.05610293741):0.0901231842,((595.166013312943:0.1228856484,609.181865950198:0.1228856484):0.1107568065,(625.176801919992:0.1447434016,641.171400529166:0.1447434016):0.0888990533):0.04479933054):0.1260655205):0.03723076319,(((645.130213556842:0.1823572578,(617.135447493502:0.1325288214,(615.119548598898:0.1228829995,629.135199128718:0.1228829995):0.009645821866):0.04982843648):0.073007891,(643.150945960128:0.1889068147,673.16169437187:0.1889068147):0.06645833416):0.1587036584,((((595.093593113963:0.1242969145,607.093177489468:0.1242969145):0.05525473049,(611.088512678699:0.1400526693,613.103745406164:0.1400526693):0.03949897569):0.04224705424,((593.114106310619:0.1319073307,(591.098618659855:0.1228831755,605.11421642745:0.1228831755):0.009024155185):0.06248772697,(597.108955059854:0.162712523,(609.109123963427:0.1228831286,623.124818696805:0.1228831286):0.03982939445):0.03168253461):0.02740364162):0.1147500331,(((637.140372384489:0.1228831052,651.156062859644:0.1228831052):0.04458486063,(621.145423484529:0.123808875,633.145286787704:0.123808875):0.04365909076):0.09752125543,((647.124694033211:0.1228830804,661.140379450321:0.1228830804):0.07183077393,(617.114196060197:0.1599038355,(633.108982204608:0.1404894849,635.124508957695:0.1404894849):0.01941435056):0.03481001887):0.07027536689):0.07155951111):0.07752007491):0.02766926186):0.1042964353):0.06033765972):0.05892178077):0.2716156992,((781.255132914329:0.4099394045,(775.281329305446:0.2457683675,803.312358324628:0.2457683675):0.164171037):0.3481425886,((((((637.21321121927:0.1228855816,651.228661150907:0.1228855816):0.04442467419,(655.22348396599:0.1318225687,(653.208302994468:0.1229007536,667.223428368311:0.1229007536):0.008921815041):0.03548768718):0.05088882339,((677.244645777632:0.1228872081,(663.228635530898:0.001540130318,663.229022326153:0.001540130318):0.1213470778):0.04498802516,(649.213458248911:0.1243789925,661.212996159079:0.1243789925):0.0434962408):0.05032384597):0.02315701667,(((681.239488406007:0.1228830285,695.255117215715:0.1228830285):0.03668906838,(679.223685406297:0.1228882719,693.239621293078:0.1228882719):0.03668382493):0.06730669949,(653.24434716974:0.1629393393,(665.244391005605:0.1228832311,679.259981083569:0.1228832311):0.04005610816):0.06393945704):0.01447729958):0.1269352589,((701.192799978026:0.2876592277,((669.202771849201:0.122887479,683.218685363586:0.122887479):0.07935359336,(695.218327573759:0.1439062514,711.213255762599:0.1439062514):0.05833482094):0.08541815534):0.06920975841,(((689.244508700053:0.1672518449,(705.239114383586:0.1228831051,719.254804849864:0.1228831051):0.04436873979):0.0626571185,((673.213350415286:0.1228849387,687.228827033584:0.1228849387):0.04444185321,(691.22354699474:0.1316466588,(689.208269945819:0.1228842723,703.223779481044:0.1228842723):0.008762386552):0.0356801331):0.06258217146):0.06466905635,((721.234137001664:0.1405076577,(719.218322166814:0.002217619201,719.218879109674:0.002217619201):0.1382900384):0.1023015435,((725.229431770691:0.1228830565,739.24505203284:0.1228830565):0.06061604784,(711.249826708071:0.1319295512,(709.234255854057:0.1228833925,723.249983909334:0.1228833925):0.009046158713):0.05156955314):0.05931009682):0.05176881857):0.06229096635):0.01142236868):0.1510536868,((619.275163205459:0.3544729469,(((643.239171224336:0.144198725,659.233983951224:0.144198725):0.06181076516,((673.24976813197:0.1228831908,687.265363678971:0.1228831908):0.02431675392,(661.249606306717:0.1228850465,675.265078170639:0.1228850465):0.02431489814):0.05880954547):0.08775835892,(((613.228206735028:0.1228833431,627.243783756693:0.1228833431):0.06975398831,(617.259657117692:0.1321437817,(615.243865096017:0.1228868562,629.259759604448:0.1228868562):0.00925692559):0.06049354963):0.0571384391,(((633.254363429944:0.122711522,645.254871652147:0.122711522):0.02439535481,(647.2705250027:0.1237883707,659.270400126132:0.1237883707):0.02331850613):0.07234744507,(619.238993453314:0.166281196,(635.234033515211:0.1228831116,649.249725204023:0.1228831116):0.04339808442):0.0531731259):0.03032144854):0.04399207861):0.06070509782):0.07805083989,(719.327595239295:0.3559778775,(((719.291198600131:0.001555502126,719.291589255931:0.001555502126):0.1839844934,((703.260386049105:0.122883091,717.275998389778:0.122883091):0.02436858663,(691.26005989805:0.12288574,705.275916011366:0.12288574):0.02436593757):0.03828831788):0.1270197204,((663.301722546065:0.1447004561,679.296337995171:0.1447004561):0.07299600387,(687.301726277083:0.1930025338,(689.281124690958:0.1316179646,(677.280747423785:0.1228841001,691.296528041928:0.1228841001):0.00873386448):0.06138456918):0.02469392622):0.09486325589):0.04341816166):0.07654590925):0.08682125476):0.2387369515):0.178827651):0.1792722584):0.0451833182):0.004915551606):0.03862109645):0.4569230611,(((((472.132181095006:0.1891637264,474.111495475572:0.1891637264):0.09768371281,(476.090738742845:0.249487214,484.095941401195:0.249487214):0.03736022519):0.3701041675,(((548.075457320657:0.2370832946,554.086120110163:0.2370832946):0.09960678796,(508.080453434811:0.2494532818,516.085801679026:0.2494532818):0.08723680078):0.1174905688,(558.132602254284:0.3731422801,(582.117447236208:0.2661940597,(604.138236411781:0.2178263466,(576.106713485099:0.1894530864,606.117177622458:0.1894530864):0.02837326015):0.04836771309):0.1069482204):0.08103837128):0.2027709554):0.5749842464,(((519.21568142854:0.2334847835,535.246995343002:0.2334847835):0.3363969586,((((643.253020277335:0.1440753389,659.247881672239:0.1440753389):0.1278391942,((597.210991423494:0.1228830751,611.226675661383:0.1228830751):0.06063137006,(627.221689886281:0.1319468955,(615.221561587966:0.1228830998,629.237251015347:0.1228830998):0.009063795777):0.05156754962):0.08840008792):0.1321000811,(((615.258003178828:0.1913961888,(609.247416465252:0.1320496348,(597.24734249427:0.1228832301,611.263052287563:0.1228832301):0.009166404656):0.05934655406):0.04301359637,((579.236777832351:0.1322479085,(567.236908307013:0.12288386,581.252442811891:0.12288386):0.009364048465):0.07270430551,(583.268107320427:0.1890841985,585.247463126353:0.1890841985):0.0158680155):0.02945757124):0.08258134779,((549.226202752654:0.1867929698,(539.205549582052:0.1629006534,(551.205599807141:0.1228830001,565.221246750977:0.1228830001):0.04001765331):0.0238923164):0.0832708566,((581.216180732941:0.1320800401,(569.216103336936:0.1228837422,583.231860637485:0.1228837422):0.009196297895):0.06639761956,(557.216033300013:0.1665059136,(573.211004526577:0.1228830706,587.226621330889:0.1228830706):0.04362284305):0.03197174605):0.07158616672):0.04692730662):0.08702348114):0.1010647434,((625.169645132555:0.1406759546,627.185295711199:0.1406759546):0.322634772,((537.153473476099:0.1439927234,553.148367491806:0.1439927234):0.1979307179,((583.195293537734:0.1436671025,599.190316395118:0.1436671025):0.09847111553,(541.18473731577:0.1664689204,(557.179707666009:0.122883003,571.195365002573:0.122883003):0.04358591745):0.07566929763):0.09978522329):0.1213872853):0.04176863094):0.06480238463):0.5783214312,(((383.069192347528:0.4610680827,(471.08536824863:0.1789175543,(443.090493263401:0.1237284582,455.090402973067:0.1237284582):0.05518909613):0.2821505284):0.3136519759,((374.105138472258:0.001126321224,374.105421341636:0.001126321224):0.683213896,(420.194873281469:0.5686552135,(479.147989911518:0.3782646497,((421.178881900756:0.1228830168,435.194515498465:0.1228830168):0.1571407916,((453.168658155302:0.1320945478,(451.15300130208:0.1228831419,465.168698286805:0.1228831419):0.009211405934):0.06699810569,(421.142484820546:0.1857060802,((423.158140897548:0.1228830123,437.17380496784:0.1228830123):0.02479422644,(435.158049239576:0.1228830445,449.173725652095:0.1228830445):0.0247941942):0.03802884152):0.01338657331):0.08093115493):0.09824084121):0.1903905638):0.1156850037):0.09037984136):0.2237687769,((((479.214837403242:0.1232934902,493.230469345946:0.1232934902):0.3824711642,((472.241342942202:0.1228833519,486.257066855824:0.1228833519):0.3472223104,(473.261824283996:0.2640861818,(427.219993501844:0.1843246196,(441.235583689311:0.1228831146,455.25127592324:0.1228831146):0.06144150505):0.07976156221):0.2060194805):0.03565899207):0.1513720218,(408.188830320746:0.5943178956,((407.157408979931:0.1699747129,423.152340594369:0.1699747129):0.3028066815,((373.172941717353:0.1437229294,389.167942454382:0.1437229294):0.2315767578,(459.173407095469:0.2234519048,(429.162746783038:0.1322868969,(417.162784972012:0.1228841412,431.178568008065:0.1228841412):0.00940275568):0.09116500789):0.1518477824):0.09748170722):0.1215365012):0.06281878052):0.2349908593,(575.184305225168:0.7685071605,(((566.195015961824:0.2873772695,598.185044610067:0.2873772695):0.107008684,(524.148333584126:0.3811184824,((544.174532435149:0.1228830019,558.190188606527:0.1228830019):0.1502292465,(530.195217941267:0.1618767899,(526.200123155455:0.001055009978,526.200388115406:0.001055009978):0.1608217799):0.1112354586):0.108006234):0.01326747109):0.2220825973,((460.168594865149:0.2801629812,480.158533632866:0.2801629812):0.1446093312,(486.205526621735:0.3444725166,(450.22062618152:0.2936021475,(480.194961688484:0.2085100997,(478.215696237256:0.1237067879,490.21561847441:0.1237067879):0.08480331182):0.08509204777):0.05087036917):0.08029979581):0.1916962384):0.1520386097):0.123620375):0.1063613):0.1497143379):0.0837326798):0.2347238876,((((((379.020208142358:0.1408501507,381.035973518858:0.1408501507):0.1240104191,(409.030749006987:0.1436126997,425.025793432785:0.1436126997):0.12124787):0.1247643838,(((379.056588192261:0.1228834925,393.072325614817:0.1228834925):0.04452102514,(397.067162905865:0.132201618,(395.051477786085:0.1228830374,409.067103535617:0.1228830374):0.00931858057):0.03520289967):0.1484490853,((429.057075279928:0.1948658296,(425.062172909181:0.1228830762,439.077788434749:0.1228830762):0.07198275344):0.0673337114,((423.082841882967:0.1228830352,437.098468368375:0.1228830352):0.08047610358,(453.093490930616:0.1235527846,465.093502469974:0.1235527846):0.07980635413):0.05884040226):0.05365406201):0.07377135057):0.1883974002,(279.040554283652:0.4552227193,(((337.045929795828:0.1228830233,351.061599014362:0.1228830233):0.08732532591,(339.025364157909:0.1937270948,(323.030435497488:0.1318811485,(311.030292857339:0.1228830194,325.045925273961:0.1228830194):0.008998129086):0.06184594625):0.01648125446):0.1227700572,(357.108644971974:0.2837042378,(343.056535090692:0.204983312,((369.072323352856:0.1319997917,(357.072293606758:0.1228836588,371.087842510189:0.1228836588):0.009116132928):0.05175523074,((341.077318408053:0.122883006,355.092958383798:0.122883006):0.03671050627,(339.061638055546:0.1228831744,353.077340132194:0.1228831744):0.0367103378):0.02416151025):0.02122828952):0.07872092575):0.04927416865):0.1222443129):0.1227996344):0.2516313098,(((((398.051162726034:0.1228839262,412.066932581959:0.1228839262):0.08952684428,(412.030489036083:0.140421015,414.045970072615:0.140421015):0.07198975546):0.1152403169,(384.071943784806:0.2225860712,(414.08251451743:0.1404681677,416.098027051743:0.1404681677):0.08211790355):0.1050650162):0.1989446085,(381.024740662859:0.3813636409,(425.086972059323:0.2574918789,(425.050649570816:0.1228855101,439.066496849335:0.1228855101):0.1346063688):0.1238717619):0.145232055):0.2181344398,((((482.072127724865:0.1406921485,484.087789010932:0.1406921485):0.07638224725,(454.077390751655:0.1755472101,(456.056676040364:0.1407179115,458.072354345843:0.1407179115):0.03482929857):0.04152718573):0.1758606671,((496.051701272561:0.1439854295,512.046598169607:0.1439854295):0.1528773824,(486.030673486726:0.202292322,(456.020402546684:0.1407018568,458.03607024833:0.1407018568):0.06159046517):0.09457048993):0.09607225101):0.1588078608,(487.041464718139:0.4143915454,(((495.067642257882:0.1596060661,(477.056962106111:0.1408802608,479.072747241379:0.1408802608):0.01872580534):0.1295884308,(449.025715993814:0.268816849,(443.036382460034:0.2257963284,(453.057107981643:0.1841054834,(467.036330790755:0.1407788441,469.052049276168:0.1407788441):0.0433266393):0.04169084496):0.04302052058):0.02037764795):0.08184161996,(537.077965783095:0.3432206182,((485.046862242588:0.1443897516,(501.041446255961:0.001224699928,501.041753832609:0.001224699928):0.1431650516):0.09176402698,(527.057558065791:0.2155503701,(495.031307891856:0.122883019,509.046940491094:0.122883019):0.09266735104):0.02060340848):0.1070668397):0.02781549866):0.04335542853):0.1373513783):0.192987212):0.08492352788):0.5320989256,(261.923460154474:1.052695719,(333.043102540125:0.5368446281,(315.047749033047:0.3236906381,323.037739589472:0.3236906381):0.21315399):0.5158510909):0.3090568702):0.1049071516):0.195165189):0.1135626756):0.37765149,((((((((((((657.073267868175:0.001359228931,657.073609231042:0.001359228931):0.1540982385,(645.073396215872:0.1326690647,659.088774450032:0.1326690647):0.02278840278):0.07952247363,((667.094096119509:0.1468797077,683.088596284293:0.1468797077):0.03420324384,((671.0889567065:0.1311046652,685.104772015322:0.1311046652):0.03998406159,(655.094044049929:0.1311475098,669.109699135199:0.1311475098):0.03994121705):0.009994224766):0.05389698949):0.06365161851,(((657.109796786377:0.1296874684,671.125483074239:0.1296874684):0.04157027605,(641.114945660844:0.1297738552,655.130783117759:0.1297738552):0.04148388934):0.1038498186,((651.099139484514:0.1439888746,(653.115019234193:0.1311802437,(639.098865618986:0.002327329723,639.09945011504:0.002327329723):0.128852914):0.01280863085):0.07444065872,((625.08338506149:0.1454470532,641.078527562054:0.1454470532):0.04181368176,((629.07868116433:0.1327382464,643.093935583347:0.1327382464):0.03802382896,(613.08351931547:0.1327673568,(627.098953279368:0.001720091594,627.099385270907:0.001720091594):0.1310472652):0.03799471854):0.01649865959):0.03116879833):0.05667802982):0.02352399648):0.1128355048,(((607.072855501314:0.1591285989,(621.088860402513:0.1303733146,(609.08824292589:0.00153603253,609.088628692008:0.00153603253):0.1288372821):0.02875528436):0.06784649629,((611.104127009154:0.1322404713,623.104332648253:0.1322404713):0.05087045803,(593.093931127359:0.1512581017,(595.109206904034:0.1316587941,607.109306298368:0.1316587941):0.01959930766):0.03185282763):0.04386416585):0.1601498849,(((613.119651161963:0.1809095707,(601.119804764667:0.1308284372,(587.104130776857:0.00155562023,587.104521462318:0.00155562023):0.129272817):0.05008113347):0.0657586697,((569.093819198568:0.132765367,583.109584646027:0.132765367):0.06487435415,(585.088634319457:0.1343056256,597.088683346373:0.1343056256):0.06333409552):0.04902851927):0.05728671939,(((575.068079228242:0.1347124704,589.083431646101:0.1347124704):0.03251864442,(587.067800450968:0.1348592736,(601.083273769178:0.001725460423,601.083707109069:0.001725460423):0.1331338132):0.03237184124):0.09914115435,((605.078657805912:0.132256557,619.094240622959:0.132256557):0.08132913161,((645.11001667251:0.1308305735,(631.09391980156:0.001474391363,631.094290086838:0.001474391363):0.1293561821):0.06304659486,((603.099068462555:0.1306724643,617.114697465631:0.1306724643):0.03034778822,(629.115017090574:0.130947079,(615.099077525399:0.001350151838,615.099416608604:0.001350151838):0.1295969272):0.03007317348):0.03285691584):0.01970852022):0.05278658062):0.03758269056):0.0831700204):0.02434208425):0.1555275298,(((((551.068043613702:0.1368894697,(537.052146888391:0.001737494658,537.052583250614:0.001737494658):0.135151975):0.0377494528,(549.05224185625:0.1374452532,563.067966144834:0.1374452532):0.03719366927):0.05193258368,((539.031394756642:0.140836023,553.047271787336:0.140836023):0.03811105829,(551.03163125814:0.1414753401,565.046967840179:0.1414753401):0.03747174125):0.04762442481):0.08158279189,(((569.041754950801:0.002778697626,569.04245280542:0.002778697626):0.1770299834,(581.042211327897:0.1368943437,595.057497205528:0.1368943437):0.04291433729):0.06479131102,((583.057790402509:0.1327678779,(597.073160096742:0.00183053837,597.073619826381:0.00183053837):0.1309373396):0.07315649807,((567.062841160802:0.1333006501,581.078597074235:0.1333006501):0.04210886084,(579.062993577569:0.1340890568,(593.078260008406:0.001406183203,593.07861316358:0.001406183203):0.1326828736):0.04132045413):0.03051486506):0.03867561601):0.06355430602):0.1104301749,((((609.073488868461:0.1314161123,(623.088711851268:0.002265328839,623.089280776141:0.002265328839):0.1291507835):0.03775727544,(621.073646495994:0.132037085,635.088977947829:0.132037085):0.03713630276):0.03018737969,((639.083957736746:0.1310028708,(625.068046640704:0.001396840383,625.06839744948:0.001396840383):0.1296060304):0.04310184457,(637.068491807804:0.1317548865,651.083892147563:0.1317548865):0.04234982887):0.02525605211):0.1619639482,(((615.062694465013:0.14657584,631.057675333228:0.14657584):0.04208452202,((619.057547677393:0.1347120509,633.073483029489:0.1347120509):0.03877224358,(603.062882500152:0.1348059225,617.07832780135:0.1348059225):0.03867837198):0.01517606756):0.06751950369,((577.04719623268:0.1375956916,591.062907891525:0.1375956916):0.05594444732,(605.042221221375:0.1673937115,(593.04212672412:0.137444992,607.057745259965:0.137444992):0.02994871951):0.02614642746):0.06263972678):0.1051448499):0.05725975731):0.1484101213):0.1635085759,(((((733.12597084179:0.1273355897,747.141502144898:0.1273355897):0.18402124,((709.125765493507:0.1265294397,723.141368097358:0.1265294397):0.1402723306,((703.151826352994:0.1266564885,717.166879324993:0.1266564885):0.06205210602,((707.146207185986:0.126114619,721.161943919799:0.126114619):0.0369318203,(719.146570492887:0.1264798687,733.162072400543:0.1264798687):0.03656657051):0.02566215522):0.07809317582):0.04455505937):0.04418867905,((743.182737541684:0.1491810556,(731.183080663491:0.1256055169,745.198424121851:0.1256055169):0.02357553867):0.1745126477,(751.172728568287:0.2082145884,(763.172926066836:0.1378184545,775.172586238698:0.1378184545):0.07039613396):0.1154791148):0.03185180547):0.1434665528,((((633.109805378057:0.1291078798,647.125485458007:0.1291078798):0.05564180028,(661.10474353446:0.1521299233,(663.120175085629:0.128894785,(649.104506187438:0.001795841646,649.104957203186:0.001795841646):0.1270989433):0.02323513838):0.03261975678):0.1268462083,(((707.110433001642:0.1823983652,(((705.130546260373:0.001750192767,705.130985811656:0.001750192767):0.1262837817,(691.115065970494:0.001837330464,691.11552740593:0.001837330464):0.126196644):0.03488075084,(703.115164887077:0.1283596723,717.130912848706:0.1283596723):0.0345550531):0.01948363987):0.04123477655,((675.120281984095:0.1282053565,689.136047094616:0.1282053565):0.05961159944,(673.104700202076:0.1295821984,687.120231826801:0.1295821984):0.0582347575):0.03581618584):0.05296018356,(((663.083606563168:0.1304956318,677.099676084521:0.1304956318):0.03433340445,(675.083775008089:0.1308243633,689.099408080352:0.1308243633):0.03400467297):0.08960467559,(681.094585424788:0.1689745508,(665.099618872247:0.1286349215,679.115287268562:0.1286349215):0.04033962935):0.08545916103):0.0221596135):0.03500256304):0.1547279173,(((727.151586415952:0.1271034769,741.16709073149:0.1271034769):0.08225556922,(741.131205375747:0.1671509689,(725.136019144212:0.1279705787,739.151634302412:0.1279705787):0.03918039027):0.04220807718):0.1167395724,((((713.135743435219:0.001762035519,713.136185960744:0.001762035519):0.1269407729,(699.120041464202:0.001911952747,699.120521640614:0.001911952747):0.1267908557):0.04124500579,(683.125171796747:0.1287723997,697.140813257016:0.1287723997):0.04117541456):0.07640039659,((681.109902810819:0.1299169638,695.125699301642:0.1299169638):0.07741953291,((679.13016416844:0.001495133537,679.130539663001:0.001495133537):0.1468031817,(667.130672003977:0.1288344931,681.146181904886:0.1288344931):0.0194638222):0.05903818143):0.03901171413):0.07975040771):0.1402251871):0.03268825592):0.1250258514,((((677.151204609808:0.1464826173,(665.151488535997:0.12804049,679.166665950787:0.12804049):0.01844212734):0.1415852583,((635.140754775206:0.1531998957,(623.140702895829:0.1288354076,(637.156134483039:0.001450459483,637.156498757957:0.001450459483):0.1273849481):0.02436448819):0.06996031327,((625.119716919446:0.1298432621,639.135699001743:0.1298432621):0.02849759406,(637.120195086208:0.1299199239,651.135580562801:0.1299199239):0.02842093222):0.06481935287):0.06490766656):0.07330688818,((((631.130326521387:0.1282081177,645.146217160792:0.1282081177):0.03096417549,(657.146140925264:0.1284945096,(643.130203217431:0.001736817781,643.13063940966:0.001736817781):0.1267576918):0.03067778358):0.03871554428,((629.151271731462:0.1283635374,(615.135267753761:0.001959248332,615.135759808199:0.001959248332):0.126404289):0.03560268061,(627.135668212279:0.1286144672,641.150887579144:0.1286144672):0.03535175078):0.0339216195):0.1220966725,((599.140628627895:0.146718367,(597.124793527081:0.1297779666,(611.140539903159:0.001377315782,611.140885808439:0.001377315782):0.1284006509):0.01694040033):0.09624886685,(((613.156378783471:0.1276143526,627.171836272176:0.1276143526):0.02884507105,(639.171813178282:0.1278261185,(625.156088574557:0.001972173903,625.156583875181:0.001972173903):0.1258539446):0.02863330517):0.05029608759,((597.161555135283:0.1277309724,(611.176745010497:0.002162592079,611.177288133598:0.002162592079):0.1255683803):0.06553846012,(595.145696348069:0.1287764449,609.161602835572:0.1287764449):0.06449298755):0.01348607876):0.03621172258):0.07701727615):0.04139025379):0.1378647017,(((((621.146330661544:0.126531165,635.16180807568:0.126531165):0.03911185932,(633.14610103952:0.1269802411,647.161967598499:0.1269802411):0.03866278326):0.03719159551,((633.182631122967:0.1261190758,(619.166585811007:0.0016704727,619.167005341034:0.0016704727):0.1244486031):0.05912604518,(631.166774734072:0.1271687517,(617.150901268078:0.001384738998,617.151249037658:0.001384738998):0.1257840127):0.05807636924):0.01758949892):0.09814473676,(((649.177324489044:0.1254115709,663.193256758815:0.1254115709):0.03811278508,(661.177527598075:0.1257650761,675.193151728898:0.1257650761):0.03775927983):0.04087023964,((661.213674999377:0.1251800361,(647.197827337175:0.002536654066,647.198464403886:0.002536654066):0.122643382):0.04717706498,(645.182789005433:0.1259284654,659.19812389293:0.1259284654):0.04642863563):0.03203749456):0.09658476103):0.1270096326,(((713.208791230399:0.1698660039,(687.193356838379:0.1255996643,701.208971666002:0.1255996643):0.04426633956):0.1051348589,((691.187907200061:0.1251772558,(705.203439956267:0.001905754168,705.20391857594:0.001905754168):0.1232715016):0.08800967595,((689.1724412515:0.1259253262,703.187868926565:0.1259253262):0.05474241621,(707.182923094294:0.1538835181,(705.167297170995:0.1257665264,719.182793298047:0.1257665264):0.02811699174):0.02678422431):0.03251918932):0.06181393108):0.09744706581,((((651.156655827382:0.1256777245,665.172522262221:0.1256777245):0.0402299203,(663.156579519178:0.1261200555,677.172536136965:0.1261200555):0.03978758928):0.1061337507,((673.141295632966:0.1531630242,(661.141096603634:0.1271668657,675.156697225412:0.1271668657):0.02599615854):0.05801262651,((665.136095652637:0.1265308939,679.151586099117:0.1265308939):0.0391287672,(677.136026582997:0.1269783577,691.1515472411:0.1269783577):0.03868130336):0.04551598965):0.06086574477):0.09290343711,(((669.145970332356:0.1278271396,(683.161463972064:0.002362914397,683.162057405013:0.002362914397):0.1254642252):0.05898064566,((701.1723319203:0.1267761989,(687.156434426949:0.001657552071,687.156850712031:0.001657552071):0.1251186469):0.03625322221,(685.140819091444:0.1277329654,(699.156571110756:0.001672052631,699.156991037574:0.001672052631):0.1260609128):0.03529645572):0.02377836407):0.09753706078,(((659.161772262556:0.1266364862,673.177614317359:0.1266364862):0.0341702941,(671.161632967647:0.1268971278,685.177290002122:0.1268971278):0.03390965253):0.0422417391,((643.166774206495:0.126780539,657.182762262061:0.126780539):0.06984760842,(667.167166889802:0.1477485614,(655.166823557204:0.1270100975,669.18222942822:0.1270100975):0.02073846395):0.04887958599):0.006420371993):0.08129632656):0.0805999866):0.007503096026):0.05554106058):0.07125047625):0.1247984475):0.1064652572):0.1563766759,(((((616.167204608739:0.2686654205,(((574.156602389058:0.1275897807,588.172038010295:0.1275897807):0.06402132184,(572.140842227491:0.1291092764,586.156646013001:0.1291092764):0.06250182616):0.04316463339,((576.135714216474:0.1283440219,590.151521228479:0.1283440219):0.0678996217,(574.120368119327:0.1302584825,588.136126901417:0.1302584825):0.06598516107):0.03853209233):0.03388968453):0.1321269386,((((578.188096439476:0.1256753854,(564.17224118078:0.001648283299,564.172655138061:0.001648283299):0.1240271021):0.09218041029,((534.161868415625:0.1267078541,548.177148230456:0.1267078541):0.04336083934,(546.161579620531:0.1273264918,560.177459230614:0.1273264918):0.04274220163):0.04778710227):0.03479162534,(((592.167425485854:0.1267016642,(578.151504980634:0.001296266859,578.151830530923:0.001296266859):0.1254053973):0.04315551099,(576.172276552717:0.1270291662,(562.156446271205:0.001192239579,562.156745695615:0.001192239579):0.1258369266):0.04282800901):0.06392880427,((552.135852084955:0.126744062,566.151585777243:0.126744062):0.04794901998,((536.141024385196:0.001455572468,536.141389944212:0.001455572468):0.1257636759,(550.156397274249:0.001808259689,550.15685140872:0.001808259689):0.1254109887):0.04747383356):0.05909289751):0.01886144159):0.09827631547,(((596.162004278364:0.124985314,610.177787873194:0.124985314):0.04890761812,((580.167106098397:0.001638917221,580.167517703439:0.001638917221):0.1237074964,(594.182632129065:0.00217751323,594.183178999531:0.00217751323):0.1231689004):0.04854651849):0.1062654902,(((568.130599721977:0.1262355304,582.146442892791:0.1262355304):0.05303265562,(580.130704130115:0.1272111229,594.14644778706:0.1272111229):0.05205706318):0.08668630328,((608.161931750415:0.1256732129,622.177673409493:0.1256732129):0.07817757629,(610.141202992069:0.1259442363,624.156982415506:0.1259442363):0.07790655285):0.06210370016):0.01420393297):0.07076531419):0.04986862254):0.08454108739,(((((524.104488717987:0.001535773683,524.104874419097:0.001535773683):0.1277640245,(538.120116293512:0.001838377032,538.120577991788:0.001838377032):0.1274614211):0.04511250287,(508.109647099253:0.1299520887,(522.125173821883:0.001706644419,522.125602436238:0.001706644419):0.1282454443):0.04446021232):0.09953797349,((((564.135844288086:0.001547293972,564.136232882453:0.001547293972):0.127323381,(550.120039556658:0.001709187712,550.120468809747:0.001709187712):0.1271614873):0.06334112714,((534.12542325388:0.1292986205,(548.140696781056:0.001355414426,548.141037185931:0.001355414426):0.1279432061):0.03998570773,(546.125397443054:0.1299865986,560.141026823086:0.1299865986):0.03929772962):0.02292747388):0.07676583734,((562.120065229165:0.1314157199,(548.104485432678:0.001430977571,548.104844814821:0.001430977571):0.1299847423):0.07421697663,((536.104558542117:0.001297391192,536.104884374776:0.001297391192):0.1314710752,(522.088900799463:0.001554327576,522.089291160281:0.001554327576):0.1312141388):0.07286423016):0.06334494293):0.004972635043):0.1471391401,(((526.120269757142:0.001445647616,526.120632823586:0.001445647616):0.181357293,((556.130852432543:0.001328823245,556.131186159189:0.001328823245):0.1244819306,(542.115064437255:0.00163689613,542.115475534711:0.00163689613):0.1241738577):0.05699218674):0.09174582984,(((542.078496344779:0.1294206647,(556.09421983853:0.001395596409,556.094570334889:0.001395596409):0.1280250683):0.07925680863,((584.125751037186:0.1265356519,(570.110044245413:0.00200500212,570.110547790663:0.00200500212):0.1245306498):0.07022401519,(540.099522952681:0.1285532832,(554.115200095407:0.001368370211,554.115543754056:0.001368370211):0.127184913):0.06820638388):0.01191780622):0.06446509012,((544.094512111615:0.1258299407,558.109985602722:0.1258299407):0.1014087161,(530.078995565259:0.1722732102,(528.099601575187:0.1282525509,(514.083710648427:0.001606122475,514.084114017249:0.001606122475):0.1266464285):0.04402065927):0.05496544656):0.0459039067):0.001406206953):0.1465406442):0.06424403186):0.1402194829,(((((509.093783255872:0.1305194814,523.109184413014:0.1305194814):0.06925909225,((521.093768619882:0.1314100141,535.109430723609:0.1314100141):0.04221573766,(505.098680217948:0.1317511365,519.114327933222:0.1317511365):0.0418746152):0.02615282197):0.1163019996,(((533.130151028975:0.1286349459,547.145828150097:0.1286349459):0.07938452227,((549.125041713797:0.128343057,563.140786747569:0.128343057):0.03750485249,(575.14080499049:0.1288929495,(561.124837420552:0.001913169107,561.125317902446:0.001913169107):0.1269797804):0.03695496005):0.04217155868):0.0711947098,(((531.114487800565:0.1304863926,(545.129937630063:0.00114764395,545.130225854526:0.00114764395):0.1293387486):0.03263460602,(557.130221714357:0.1308267646,(543.114403280401:0.001573947643,543.114798568691:0.001573947643):0.129252817):0.03229423399):0.06300366471,(((533.093805913785:0.001170570368,533.094099896092:0.001170570368):0.1308640635,(547.109410763852:0.001572947577,547.109805800981:0.001572947577):0.1304616863):0.03551300916,((559.109184593978:0.001181069686,559.109481213131:0.001181069686):0.1312562965,(545.093574166359:0.001567178652,545.093967754654:0.001567178652):0.1308701875):0.0351102769):0.05857702023):0.05308951471):0.03686639532):0.08329155574,((((593.114717635776:0.1283460725,607.130608163084:0.1283460725):0.04163336699,(605.114998124327:0.1288933581,(619.130288595811:0.001857066703,619.130754987895:0.001857066703):0.1270362914):0.04108608142):0.06708656346,((591.135794009759:0.1275870872,605.151392954538:0.1275870872):0.08894335305,((603.135525700132:0.1291102146,(589.119763355128:0.001464359298,589.120131120908:0.001464359298):0.1276458553):0.04157161793,(573.125094011813:0.1292955432,587.140597990417:0.1292955432):0.04138628935):0.04584860774):0.02053556273):0.1380230633,(((583.094280084973:0.1299522362,(569.078487274126:0.001782058912,569.078934828416:0.001782058912):0.1281701773):0.04377618524,(553.083690758526:0.1305158863,567.099288496418:0.1305158863):0.04321253511):0.1285253707,(((537.088491902807:0.1310041134,551.104384069059:0.1310041134):0.07642111788,(535.073046309196:0.1340850144,549.088771462923:0.1340850144):0.07334021683):0.05046348927,((563.104391726014:0.1299867404,577.119989281498:0.1299867404):0.08415646419,((579.09931053062:0.1314129334,(565.083349164754:0.0011939467,565.083649017898:0.0011939467):0.1302189867):0.06890196969,((577.083637826753:0.1320312846,591.099357562301:0.1320312846):0.03985783565,(561.088564197655:0.1322650912,(575.104371458618:0.001439271621,575.104732923766:0.001439271621):0.1308258195):0.03962402907):0.02842578282):0.01382830159):0.04374551588):0.04436507166):0.0728352741):0.02428306279):0.1985669762,(575.078954415504:0.5509797225,((638.136053639972:0.1869348611,(622.141196731363:0.1276390921,(608.125439110159:0.002241450533,608.126002038127:0.002241450533):0.1253976416):0.05929576894):0.2482321554,((((580.094373122216:0.1305187307,(594.109931936964:0.00156298706,594.110324472564:0.00156298706):0.1289557437):0.08827296532,((568.094516616901:0.1292969764,582.109955196993:0.1292969764):0.04910446504,(566.115137338165:0.1299528151,(552.099513052742:0.001341972363,552.099850081717:0.001341972363):0.1286108427):0.04844862634):0.04039025465):0.09622165778,(((552.063033952938:0.1358825726,(566.078629040251:0.001252401068,566.078943573888:0.001252401068):0.1346301715):0.04394071936,(564.063149467795:0.1368910541,578.07852418921:0.1368910541):0.04293223785):0.06768122707,((564.099598146306:0.1333037828,(550.083592289192:0.001552445309,550.083982177289:0.001552445309):0.1317513374):0.05769596633,(((562.083578440083:0.00142871526,562.083937254059:0.00142871526):0.1326616008,(576.099377116551:0.001532025913,576.099761876429:0.001532025913):0.1325582902):0.04047193568,(546.088886539501:0.1343569515,560.104643916026:0.1343569515):0.04020530031):0.01643749731):0.05650476994):0.06750883483):0.0709798379,(((602.079027304208:0.1618583351,(576.063089754724:0.1374470774,(590.078676008891:0.00130903607,590.079004766097:0.00130903607):0.1361380413):0.02441125776):0.04848352715,((574.083920817454:0.1345622746,588.099414448013:0.1345622746):0.03213453055,(586.083956303923:0.1348041349,600.099713555337:0.1348041349):0.0318926703):0.04364505708):0.1082032264,(((590.114990565056:0.1299874156,604.130523003088:0.1299874156):0.03703626455,(602.115389076842:0.1304849487,616.131027103459:0.1304849487):0.03653873146):0.1147085486,((632.089409070902:0.1644968133,(620.089631211759:0.1317618688,634.104858858112:0.1317618688):0.03273494459):0.05762878053,(622.105187249633:0.1995499723,((592.094217947423:0.1314123507,606.110065132028:0.1314123507):0.04061055777,(604.094424964783:0.132033468,(618.109813614033:0.001514366927,618.110193938954:0.001514366927):0.1305191011):0.03998944048):0.0275270638):0.02257562158):0.05960663483):0.03681285992):0.06744810311):0.04917382469):0.1158127061):0.04695938271):0.02761382407):0.1213076496,(((((559.05760506703:0.1739574134,(543.062833479162:0.1304507408,557.078372157604:0.1304507408):0.04350667258):0.05333350972,(561.073458268409:0.1884934553,(531.062757085667:0.1282501971,545.078342784728:0.1282501971):0.06024325826):0.03879746774):0.1622383527,(((617.135990414777:0.1241405289,(603.120030760608:0.002149224945,603.120570526627:0.002149224945):0.1219913039):0.09749130714,(617.099778536092:0.173143062,(601.104769660613:0.1256887941,615.120149452241:0.1256887941):0.04745426788):0.04848877403):0.04036510122,((571.093967716564:0.1272092772,585.109901197578:0.1272092772):0.1028371669,((575.089150898736:0.1250556093,(589.104543658176:0.001242880907,589.104855800877:0.001242880907):0.1238127284):0.05519425336,(559.094004628802:0.1258061192,573.109574627634:0.1258061192):0.05444374352):0.04979658146):0.03195049308):0.1275323385):0.1483870073,((((537.161405061567:0.1256727205,551.177030665673:0.1256727205):0.06907863143,(535.145838937736:0.1270277638,549.161459337682:0.1270277638):0.06772358813):0.0486397064,((509.130076616727:0.1272111754,523.145628565786:0.1272111754):0.08599788757,((537.124939248972:0.1276377934,(551.140689542386:0.001227852256,551.140997910724:0.001227852256):0.1264099412):0.05618155687,(525.125047115725:0.1687182055,(553.156286068314:0.1259448574,(539.140559206703:0.001172272174,539.140853616409:0.001172272174):0.1247725852):0.04277334807):0.01510114484):0.02938971265):0.03018199538):0.2195755993,(((((559.130463513875:0.1241378304,573.146292848149:0.1241378304):0.05256210896,(543.135470092844:0.1246064021,557.15133241034:0.1246064021):0.05209353729):0.04583713893,((555.135669931888:0.1255232199,569.151053790186:0.1255232199):0.07941462982,(557.114921425618:0.1256853227,571.13043735858:0.1256853227):0.079252527):0.01759922854):0.08312193689,((575.125529267729:0.1236949349,589.14085081058:0.1236949349):0.1517230011,((533.114846137526:0.1234319407,547.13070339865:0.1234319407):0.1073677794,((547.094203963372:0.1243091424,561.109688282311:0.1243091424):0.05552681254,(531.099237025074:0.1250558394,(545.114699962949:0.001555526981,545.115090624991:0.001555526981):0.1235003124):0.05478011557):0.05096376516):0.04461821593):0.03024107912):0.1234423351,((((555.099355947721:0.1278239343,569.114769188235:0.1278239343):0.04749615825,(539.10425820713:0.1283748842,553.120035678218:0.1283748842):0.0469452084):0.0544030523,((527.104346682527:0.1272044223,541.119947126143:0.1272044223):0.07811218495,(529.083654786259:0.1277152933,543.099197515715:0.1277152933):0.07760131394):0.02440653761):0.1242273054,(((515.104394303605:0.1258065802,529.119927183458:0.1258065802):0.05203724975,(499.109338241889:0.1265298965,513.124890581568:0.1265298965):0.05131393348):0.1242593649,(((499.072892411049:0.1304503494,513.0886195557:0.1304503494):0.04821937476,(483.078028766132:0.1313496722,497.093693028064:0.1313496722):0.04732005191):0.04515392717,((487.072922515123:0.1282499998,501.088541811633:0.1282499998):0.05318067078,(471.078037777703:0.129415095,485.093647119037:0.129415095):0.05201557558):0.04239298071):0.07827954353):0.05184725543):0.07515089998):0.03386530745):0.07494962538):0.149107479,((((((625.177602762487:0.1248838086,(611.161470494604:0.001416692698,611.16182628918:0.001416692698):0.1234671159):0.04667526627,(595.166745900324:0.1251596099,609.182388617325:0.1251596099):0.04639946498):0.04163757873,((609.146016484686:0.1259832282,623.161618424032:0.1259832282):0.04650276445,(593.151190242845:0.1262687195,607.166845418323:0.1262687195):0.0462172732):0.0407106609):0.0841996548,(((581.114867044975:0.1276324046,595.130559072978:0.1276324046):0.04551139355,(565.119709589264:0.1280143663,579.135651850196:0.1280143663):0.04512943184):0.0522258146,((583.130643061875:0.1259469319,597.14604898:0.1259469319):0.0477943135,(567.135682179716:0.1263385536,581.151203918547:0.1263385536):0.04740269173):0.05162836743):0.07202669561):0.1147324527,((((603.156674894141:0.1233730825,617.172489669043:0.1233730825):0.05165393532,(587.161858290002:0.1236578346,(601.177236223035:0.001479139191,601.177607700704:0.001479139191):0.1221786954):0.05136918321):0.1135397638,((599.125534768887:0.1255190177,613.141119249802:0.1255190177):0.1004791514,((601.140734963167:0.124235144,615.156462979796:0.124235144):0.05155229068,(585.146240803192:0.1246136273,599.161911731583:0.1246136273):0.05117380736):0.0502107344):0.06256861257):0.09236560576,((((637.17758787246:0.1249896206,651.193358732076:0.1249896206):0.04601493427,(621.182583566963:0.1252050339,635.198188043077:0.1252050339):0.04579952095):0.08105533598,((655.188219110749:0.1240299768,669.20349692441:0.1240299768):0.04814511765,(639.19309469988:0.1242371277,653.208937507121:0.1242371277):0.04793796678):0.07988479638):0.06731806482,(((645.167380642178:0.1235035374,(659.18282346375:0.001383059487,659.18317081153:0.001383059487):0.1221204779):0.0509098343,(657.167279004596:0.1240082519,671.182996833531:0.1240082519):0.05040511982):0.08592898112,(((627.156521088019:0.001775398734,627.156966969642:0.001775398734):0.1228099533,(641.172082035366:0.001962884872,641.172575003101:0.001962884872):0.1226224672):0.1059391954,((629.172354301042:0.123751335,643.187906520534:0.123751335):0.04937053674,(613.177598398346:0.124011626,(627.192922936067:0.001670364305,627.193342438871:0.001670364305):0.1223412617):0.0491102458):0.05740267572):0.02981780529):0.05903560287):0.06155443177):0.03119637363):0.1666834542,(((((573.073222697084:0.127714911,587.088945818522:0.127714911):0.07161000523,(601.06856942727:0.1661644083,(599.08922679897:0.1292963994,(585.073468090466:0.00139803876,585.073819200208:0.00139803876):0.1278983607):0.03686800885):0.03316050793):0.0593429134,((615.083964422254:0.1272062222,629.09943739787:0.1272062222):0.08623146545,(613.068153606067:0.129949246,627.083716350675:0.129949246):0.08348844162):0.04523014197):0.1217762674,(((627.120286017482:0.1267479001,(613.104410729597:0.002064643319,613.104929253406:0.002064643319):0.1246832568):0.04646717237,((597.109553647128:0.001750222968,597.109993205996:0.001750222968):0.1254683332,(611.12507068196:0.002150451944,611.125610756133:0.002150451944):0.1250681042):0.0459965163):0.1076995372,(((639.120579311359:0.1267037398,653.135962335919:0.1267037398):0.06831025665,((623.125641848929:0.1270335332,637.140986351433:0.1270335332):0.04140819801,(635.12528821648:0.1275893431,649.141135486802:0.1275893431):0.0408523881):0.0265722652):0.07225138841,(((595.094255064875:0.1292960106,609.109734930274:0.1292960106):0.04184447382,(607.094234550123:0.129986576,621.109891911271:0.129986576):0.04115390839):0.04574016175,((651.120131165721:0.1283480523,(637.104410244083:0.00194707276,637.104899240693:0.00194707276):0.1264009795):0.06448270126,(611.089024272867:0.1288678702,(625.104375644414:0.001797955207,625.104827190971:0.001797955207):0.127069915):0.06396288331):0.0240498926):0.0503847387):0.01364922484):0.09952948735):0.08335291996,((((669.13058504199:0.1256742463,683.146392473116:0.1256742463):0.04205288306,(695.146160591139:0.1262839303,(681.130733020042:0.001741088757,681.131170284903:0.001741088757):0.1245428416):0.04144319905):0.08427076012,((683.110112241461:0.1680754252,(671.110220154355:0.1259432555,685.125904313652:0.1259432555):0.04213216976):0.05755314077,((641.099488157953:0.1272124468,655.114964905462:0.1272124468):0.04657389798,(653.099652096436:0.1280155169,667.114979610329:0.1280155169):0.04577082779):0.05184222126):0.0263693235):0.1358939014,(((671.146406271914:0.1245780676,685.162072554496:0.1245780676):0.09314381375,((697.162465727678:0.1247602106,711.177965842264:0.1247602106):0.07884137402,((681.167036417204:0.00211451173,681.16756746519:0.00211451173):0.1581060048,(669.167388763106:0.1245175026,683.182930766832:0.1245175026):0.03570301399):0.04338106805):0.01412029676):0.1206386337,((673.125585021019:0.1787786459,(643.11532918787:0.1255198379,657.13111063994:0.1255198379):0.05325880806):0.08998344722,(((655.151724621712:0.1253460567,(641.135606006103:0.002258075027,641.136173109221:0.002258075027):0.1230879817):0.0468808369,(625.141046231066:0.1256727026,639.156713863636:0.1256727026):0.04655419102):0.06555609208,((645.130879378264:0.124238165,(659.146224841177:0.001685777257,659.146648214859:0.001685777257):0.1225523878):0.04809361177,(629.135683173071:0.1246234483,(643.151363818501:0.002090365507,643.151888802296:0.002090365507):0.1225330828):0.04770832855):0.06545120885):0.0309791075):0.06959842193):0.04953127582):0.07590522609):0.1150151983):0.1082115467):0.05983681683):0.1400192671):0.2189747218,(((((((445.004930583435:0.1333541072,457.004908674782:0.1333541072):0.09327914596,((413.014998313949:0.1308928655,425.014993569995:0.1308928655):0.03616978923,(441.009992438002:0.1319162271,(429.009802306511:0.001118923392,429.010083317964:0.001118923392):0.1307973038):0.0351464276):0.05957059838):0.08662317453,((433.004910689421:0.1958557458,436.999789462922:0.1958557458):0.06137449272,(((475.015327079777:0.00131662676,475.015657743343:0.00131662676):0.1396448959,(463.015348979424:0.001539775152,463.015735685481:0.001539775152):0.1394217475):0.1011258703,((431.025673297949:0.1365238305,(443.0255335069:0.001018611654,443.025789325612:0.001018611654):0.1355052189):0.03531823457,(459.020581656211:0.1384531046,(447.020392083397:0.001257552147,447.020707910699:0.001257552147):0.1371955524):0.03338896056):0.07024532786):0.01514284556):0.05602618913):0.07947022118,(((451.030689931057:0.1301733476,(439.030480784919:0.001128770257,439.030764269358:0.001128770257):0.1290445773):0.1210764878,((457.041352301257:0.1344986023,469.04127133792:0.1344986023):0.08264797099,((453.046291237712:0.1313389013,465.046161100567:0.1313389013):0.03697476351,(479.0618494061:0.1321492789,(467.061968478086:0.001086823385,467.062241427799:0.001086823385):0.1310624555):0.03616438588):0.04883290858):0.03410326199):0.09783998208,(((487.015402600466:0.1332943836,(499.01529388101:0.001418153081,499.015650042353:0.001418153081):0.1318762305):0.1049681297,((473.036188576401:0.1358068844,(485.036022138539:0.001381788609,485.036369167145:0.001381788609):0.1344250958):0.03439781512,(489.031074152217:0.1373051852,(501.031058822596:0.001166265082,501.031351723654:0.001166265082):0.1361389201):0.03289951432):0.06805781371):0.03131022119,(((481.041155299695:0.1302226147,(493.041035459122:0.001441697953,493.04139753363:0.001441697953):0.1287809167):0.03543047191,(509.036238086792:0.1312043016,(497.036070338166:0.001703693094,497.036498211312:0.001703693094):0.1295006085):0.034448785):0.07485371018,((455.025508431436:0.1308785242,467.025686240276:0.1308785242):0.03951818792,(471.020579697686:0.1322013935,483.020576142124:0.1322013935):0.03819531863):0.0701100846):0.02906593769):0.07951708297):0.04363683144):0.2005409874,(((((507.041650900007:0.1414705547,521.057414165194:0.1414705547):0.09948979673,((493.025894615143:0.1718423544,(477.031184789982:0.1472838017,491.04670908251:0.1472838017):0.02455855266):0.03433244468,((481.025945389354:0.147049873,495.041612184608:0.147049873):0.03344335236,(465.031038794562:0.1472832325,479.0466165035:0.1472832325):0.03320999293):0.02568157367):0.03478555238):0.07714397461,(((523.036513281091:0.1472853904,(509.020810069126:0.001391768621,509.021159604157:0.001391768621):0.1458936218):0.02964724747,((535.036610338643:0.001531515816,535.036994970413:0.001531515816):0.1457563634,(521.020930497875:0.001858286515,521.021397196308:0.001858286515):0.1454295927):0.02964475864):0.08587269293,((491.010762175647:0.171325665,(517.0261189527:0.1395458654,(505.025955051342:0.001598227657,505.026356437424:0.001598227657):0.1379476377):0.03177979965):0.0543909316,((503.046847957534:0.137825594,(515.046819234922:0.001464783177,515.047187107157:0.001464783177):0.1363608108):0.03533588784,(531.041824029728:0.1399635612,(519.041591607059:0.001778756574,519.042038331985:0.001778756574):0.1381848046):0.03319792058):0.0525551148):0.03708873417):0.05529899527):0.149307745,(((563.031482397404:0.16310032,(561.052289931959:0.1416069873,(547.036459858602:0.00189908748,547.036936803973:0.00189908748):0.1397078998):0.02149333272):0.102832751,(((587.031216003255:0.001519305829,587.031597568554:0.001519305829):0.1641882031,(589.047153357356:0.1368774764,601.047048800444:0.1368774764):0.02883003245):0.05946472647,((573.052256621198:0.1353182993,585.052268307808:0.1353182993):0.04700360153,(555.041735718023:0.1690143482,(571.036482386783:0.1351781608,(559.036400260167:0.001605003283,559.03680334791:0.001605003283):0.1335731575):0.03383618743):0.01330755265):0.04285033452):0.04076083571):0.0708906892,(((513.031281989471:0.1324092997,525.031063555981:0.1324092997):0.03817573657,(527.046800087443:0.1330086926,539.046592076807:0.1330086926):0.03757634366):0.09852557192,((529.025848807649:0.1326652837,541.02614063615:0.1326652837):0.05400650644,(533.021171311474:0.1380721204,(545.020642465722:0.001336814031,545.02097819921:0.001336814031):0.1367353064):0.0485996697):0.0824388181):0.06771315207):0.1305883108):0.09354917188,((((((557.057335408818:0.1340053883,569.057414969615:0.1340053883):0.0288483209,(583.073139201585:0.1340888867,(571.07283197946:0.001236694672,571.073142568522:0.001236694672):0.132852192):0.02876482254):0.03186245247,((555.078262460836:0.1332838439,567.078274907846:0.1332838439):0.03097694322,(541.062338973369:0.1334414318,553.062110336759:0.1334414318):0.03081935529):0.03045537454):0.07756577509,(((573.088726458983:0.1348059322,(559.072786979192:0.001225518011,559.073094761297:0.001225518011):0.1335804142):0.03714869852,(543.078158251744:0.1348564857,557.093774828495:0.1348564857):0.03709814501):0.04446715964,((533.057479818682:0.1375966924,547.072984308101:0.1375966924):0.0432618433,(529.0624999542:0.1471773769,(545.057219197916:0.001163912882,545.057511508232:0.001163912882):0.146013464):0.0336811589):0.0355632546):0.0558601464):0.1047539572,((565.098854466935:0.131017804,577.09887513243:0.131017804):0.1535006963,(((523.088120254937:0.1310662671,535.088448837933:0.1310662671):0.02999275639,(537.103926841652:0.1314517359,549.104112457931:0.1314517359):0.0296072876):0.07336946879,((527.083263330612:0.1343953083,539.083220293373:0.1343953083):0.05460161166,(553.099005552407:0.1476859805,(555.114572634161:0.132731758,(541.098827282501:0.001551372261,541.099216901108:0.001551372261):0.1311803858):0.0149542225):0.04131093946):0.04543157232):0.05009000802):0.09251739361):0.1048752774,(((((503.083256253551:0.1345608883,517.098875935919:0.1345608883):0.03241747216,(515.083176954887:0.1348035173,529.098858585742:0.1348035173):0.03217484319):0.05453112425,((505.062292122771:0.1374469808,(519.077946686052:0.001042242827,519.078208439603:0.001042242827):0.136404738):0.03148574705,(517.06245201338:0.1376776796,531.078160050467:0.1376776796):0.03125504818):0.05257675691):0.1047973568,(((481.062331594461:0.1358806389,495.078027017707:0.1358806389):0.06878108088,((493.062309493663:0.1368875707,507.078084498589:0.1368875707):0.03925124149,(477.067513999578:0.1372145501,491.083024684989:0.1372145501):0.03892426213):0.02852290758):0.09868085908,((463.051858631067:0.1701907177,(447.056768839051:0.1416040104,461.072503118252:0.1416040104):0.02858670731):0.05667850017,((473.072656464494:0.1376790957,487.088139243969:0.1376790957):0.07070024139,(475.051747571178:0.1416435309,489.067531720975:0.1416435309):0.06673580623):0.01848988078):0.07647336092):0.02296426275):0.1113629041,((((469.077609281705:0.1339487547,(481.077500874893:0.001795930707,481.077951913008:0.001795930707):0.132152824):0.02765034894,(483.093383466971:0.1343458095,(495.093207435482:0.001314446939,495.093537551598:0.001314446939):0.1330313626):0.02725329414):0.06943383923,((525.103902888109:0.1348595188,(511.088295970604:0.001109930672,511.088574723585:0.001109930672):0.1337495882):0.06610013658,(513.10398799762:0.1584047107,(509.10908028672:0.1345519263,(497.109011761851:0.001384927734,497.109359578831:0.001384927734):0.1331669986):0.02385278436):0.04255494473):0.0300732875):0.1208646345,((((495.056837291491:0.1309980382,507.056782306191:0.1309980382):0.03485948988,(509.072621391537:0.1315898719,521.072456325974:0.1315898719):0.03426765617):0.02994953186,((525.06752288008:0.1321316201,537.067529680553:0.1321316201):0.03432663067,(511.051981294838:0.1323191096,523.051621956233:0.1323191096):0.03413914117):0.02934880919):0.1112796663,((((497.072600597498:0.001028122708,497.072858804859:0.001028122708):0.1342096118,(485.072457208549:0.001652642873,485.072872260713:0.001652642873):0.1335850916):0.03300279152,((483.056783167077:0.001161069674,483.057074763337:0.001161069674):0.1341388639,(471.056968763891:0.001242327373,471.057280767575:0.001242327373):0.1340576062):0.03294059241):0.02885722906,((501.06738457386:0.136395694,513.067590719919:0.136395694):0.03244063407,((487.051785358378:0.0009892460175,487.052033802072:0.0009892460175):0.135512423,(499.051699372513:0.001232374386,499.052008876559:0.001232374386):0.1352692947):0.03233465899):0.02826142701):0.1099889711):0.04481085124):0.08577216829):0.04424142567):0.07905007156):0.03230639335):0.1828749639,((491.036886271626:0.5875408392,((484.063351602554:0.2252574054,(512.094894086182:0.174571096,(486.078835217135:0.1444577018,498.078919428062:0.1444577018):0.03011339426):0.0506863094):0.2849767419,(((((513.078181508327:0.001662301962,513.078598986318:0.001662301962):0.1399480512,(527.093936443157:0.001918517502,527.094418268271:0.001918517502):0.1396918357):0.04432611797,(517.073406209463:0.1490124631,(501.078211722807:0.00175959879,501.078653636361:0.00175959879):0.1472528643):0.03692400808):0.03593752224,((541.073688188851:0.1396561182,(529.073169410073:0.002425100936,529.073778460829:0.002425100936):0.1372310173):0.06345603193,(503.057581918586:0.1439051053,515.058048608682:0.1439051053):0.05920704481):0.01876184327):0.1805198279,(((((471.068190383104:0.139747402,(483.067896495403:0.0009953789531,483.06814647935:0.0009953789531):0.138752023):0.03407248495,(487.06292171958:0.1420080496,499.06279778217:0.1420080496):0.03181183737):0.03405484478,((457.052286635388:0.001208965504,457.052590260422:0.001208965504):0.1923239268,(473.047479218342:0.1410736729,(485.047181980044:0.001372322206,485.047526631215:0.001372322206):0.1397013507):0.05245921942):0.0143418394):0.07494780348,((467.036677825661:0.1458344934,483.031633552361:0.1458344934):0.101801234,((453.057460938785:0.1333507362,465.057493840568:0.1333507362):0.03905130503,(469.052370670269:0.1353038886,481.052069460404:0.1353038886):0.03709815261):0.07523368618):0.0351868078):0.1079817688,((((493.088845294764:0.1348811012,(481.088646461345:0.00104115302,481.088907941197:0.00104115302):0.1338399481):0.05490682569,(465.093818345108:0.141152049,479.109393336454:0.141152049):0.04863587787):0.04458964008,(439.078123819301:0.1939398307,(469.088692434937:0.1727826972,(455.073181538048:0.1373154293,467.073305294321:0.1373154293):0.03546726789):0.02115713352):0.04043773626):0.06975358573,((507.104581476418:0.1375144873,521.120310246736:0.1375144873):0.1077525833,(511.099177232288:0.1659165404,(497.083703466581:0.1369411126,509.083368340676:0.1369411126):0.02897542777):0.07935053023):0.05886408207):0.08667315133):0.01158951729):0.107840326):0.07730669191):0.09660109996,((((460.015756267931:0.1646887209,(444.020660224703:0.1347673268,456.020749289415:0.1347673268):0.02992139403):0.1431343415,(((484.052145313144:0.134222201,(496.052093115325:0.00116759454,496.052386350269:0.00116759454):0.1330546065):0.0356261725,(500.047142313211:0.1361563007,512.04692676063:0.1361563007):0.03369207288):0.04771694013,((470.036526297132:0.1336196132,482.036391081222:0.1336196132):0.05372844581,(474.031321006037:0.1381795871,(486.031403098188:0.001025778401,486.031660716789:0.001025778401):0.1371538087):0.04916847195):0.03021725466):0.09025774871):0.1459669877,((((((414.046571213564:0.001139326781,414.046857349216:0.001139326781):0.1615000636,(418.041721608175:0.1436966299,(430.041603972092:0.001181215129,430.041900627772:0.001181215129):0.1425154148):0.01894276046):0.05046343929,((388.030928978224:0.1391547901,400.030924670206:0.1391547901):0.03429901434,(416.025918517882:0.1420435981,(404.025832909535:0.0009798721388,404.026078999031:0.0009798721388):0.1410637259):0.03141020639):0.03964902518):0.05669459649,(408.020832265323:0.2277331582,(420.020863883143:0.1455792492,432.0207921269:0.1455792492):0.082153909):0.04206426795):0.07409091123,(((424.03103405529:0.1320291267,(412.030946735239:0.0008606992791,412.031162895127:0.0008606992791):0.1311684275):0.0425128926,(428.025877436778:0.1333139268,440.025880701008:0.1333139268):0.04122809253):0.09878864803,((((426.046664376921:0.001290226074,426.0469884101:0.001290226074):0.132371393,(438.046483449904:0.001461044891,438.046850383289:0.001461044891):0.1322005742):0.03542285181,(454.041554090766:0.1351528758,(442.041642265359:0.0009426353608,442.041879003043:0.0009426353608):0.1342102405):0.03393159509):0.03859624783,((440.06241023751:0.1344494835,452.062360180738:0.1344494835):0.03808901225,((456.057163482552:0.0009962740192,456.05741369129:0.0009962740192):0.1347832459,(468.057186257315:0.001010984547,468.057440160521:0.001010984547):0.1347685354):0.03675897579):0.035142223):0.06564994862):0.07055767001):0.06817909527,((((472.088417960264:0.1597008151,(470.072760649333:0.1403663294,(458.072869835284:0.001160265798,458.073161229655:0.001160265798):0.1392060636):0.01933448563):0.03472850804,(468.093711946259:0.1718780653,(442.077941929537:0.1380475728,454.077951202618:0.1380475728):0.03383049241):0.02255125784):0.06288101216,((430.07804101868:0.1491662959,(446.072833642343:0.0009347596354,446.073068402082:0.0009347596354):0.1482315363):0.05595994383,((416.062311591993:0.1417076462,(428.062253161906:0.001075845625,428.062523354615:0.001075845625):0.1406318006):0.03485304475,(444.05728715942:0.1448014099,(432.057302009214:0.00106350782,432.057569103351:0.00106350782):0.1437379021):0.03175928106):0.02856554876):0.0521840955):0.1303170174,((((462.031226339152:0.001336740877,462.031562054268:0.001336740877):0.1698982143,(446.036501361033:0.1409095086,458.03648376379:0.1409095086):0.03032544651):0.0346753144,((472.052231246755:0.1419206316,(460.052104269627:0.001527429813,460.05248787522:0.001527429813):0.1403932018):0.03422635722,((488.046944493842:0.001575823583,488.047340253264:0.001575823583):0.1432264011,(476.047555872217:0.001592814881,(476.047031723766:0.0009884489545,476.047279967282:0.0009884489545):0.0006043659266):0.1432094098):0.03134476422):0.02976328067):0.1019307427,((436.052121337281:0.1684473417,(438.031385409905:0.1543748572,(422.036393323708:0.0009069609533,422.036621101961:0.0009069609533):0.1534678962):0.01407248447):0.04515929269,((434.036562113044:0.1510992417,(450.031306162678:0.001094684226,450.031581086598:0.001094684226):0.1500045575):0.03158107296,(448.052127199977:0.1511066423,464.047030338275:0.1511066423):0.03157367236):0.0309263197):0.09423437789):0.07978634039):0.02444008):0.04172261747):0.1901329043,(((((526.099168118731:0.1348566832,540.114885032357:0.1348566832):0.05331182436,(554.093866769361:0.1665567193,(542.094011192691:0.1348076267,(556.109407694193:0.002117884629,556.109939589264:0.002117884629):0.1326897421):0.03174909259):0.02161178826):0.08506947705,((570.125341923542:0.1308302101,584.140680829758:0.1308302101):0.09759956937,(584.104794531142:0.1585922438,(572.104651918161:0.1324346937,586.120456283917:0.1324346937):0.02615755016):0.06983753561):0.04480820519):0.1351917515,(((((498.104179390056:0.001247854777,498.104492781917:0.001247854777):0.133560731,(512.119644277372:0.001726970136,512.120077996419:0.001726970136):0.1330816156):0.02927916882,(510.104666629354:0.1348888707,524.119785370485:0.1348888707):0.02919888386):0.06385697437,(((486.104135726597:0.001437938882,486.104496857035:0.001437938882):0.1331285583,(500.119615733015:0.001652770891,500.12003081733:0.001652770891):0.1329137263):0.07220203849,(496.125024183032:0.1585568986,(484.125010461795:0.1324357128,498.140458334956:0.1324357128):0.0261211858):0.04821163703):0.02117619328):0.1018084103,(((558.161505981677:0.1288947608,(544.145806290332:0.001905056482,544.146284734785:0.001905056482):0.1269897044):0.07413532063,(514.135530015764:0.1304860719,528.151316517897:0.1304860719):0.07254400955):0.1043666009,((((530.130268772816:0.001348446354,530.130607427698:0.001348446354):0.1306873066,(516.114762851569:0.0013634218,516.115105267452:0.0013634218):0.1306723311):0.03362009425,(542.130300531019:0.1324396325,(528.114726743931:0.001507588339,528.115105366447:0.001507588339):0.1309320442):0.03321621466):0.04728704031,((558.12555680577:0.132258222,(544.109702742872:0.001415647337,544.110058274911:0.001415647337):0.1308425746):0.06940918746,((518.094058991384:0.001234566228,518.094369045899:0.001234566228):0.1328531052,(532.109706212659:0.001297156247,532.110031986313:0.001297156247):0.1327905152):0.06757973799):0.01127547804):0.0944537949):0.02235645685):0.07867659693):0.1260306618,((((484.088514869662:0.1365443362,(496.088411832827:0.001705236632,496.088840093624:0.001705236632):0.1348390995):0.0718450419,(((524.083207355757:0.001561147836,524.083599429446:0.001561147836):0.134088128,(512.083340907849:0.00204636428,512.083854840978:0.00204636428):0.1336029116):0.06644945235,((494.072697583735:0.1340102256,(482.072671071145:0.001498520874,482.073047416417:0.001498520874):0.1325117048):0.03519198423,(510.067795045268:0.1350230208,(498.067660273829:0.001247519357,498.067973581451:0.001247519357):0.1337755015):0.03417918903):0.03289651834):0.006290649838):0.1442683597,((((492.078298931589:0.001314350759,492.07862902355:0.001314350759):0.1395244153,(478.062698357403:0.001910908396,478.063178271532:0.001910908396):0.1389278577):0.03744867557,(490.062769558154:0.1414721396,(504.078343523551:0.001403670144,504.078696047584:0.001403670144):0.1400684695):0.03681530207):0.08910896774,((486.067838495875:0.1476367456,(502.062692880617:0.001317896025,502.063023862952:0.001317896025):0.1463188495):0.09248675719,((530.094092211417:0.1375990684,(516.078158026005:0.001967426736,516.078652134404:0.001967426736):0.1356316417):0.06600025527,((488.083765962343:0.1374485437,(502.099064880551:0.001570851326,502.099459391218:0.001570851326):0.1358776924):0.03414753462,(514.099225742304:0.1376807214,(500.083245773879:0.001549904823,500.083635023947:0.001549904823):0.1361308165):0.03391535697):0.03200324537):0.03652417905):0.02727290667):0.08526132832):0.07838764285,(((((534.052544669461:0.1414700101,548.068138896277:0.1414700101):0.0358394092,(518.057623586384:0.1416043539,532.073388643091:0.1416043539):0.03570506545):0.03665379316,((534.089064381241:0.1368886811,(520.073156023012:0.001241343892,520.0734677797:0.001241343892):0.1356473372):0.05806915597,((536.068161611534:0.001313817552,536.068491569583:0.001313817552):0.1395257805,(522.052285302967:0.002156326566,522.052826852519:0.002156326566):0.1386832715):0.05411823897):0.01900537547):0.06022309466,((480.042097517767:0.1878484685,((508.03694138372:0.00122196672,508.037248273938:0.00122196672):0.1659697676,((506.057377211008:0.001793296602,506.057827587582:0.001793296602):0.1454960097,(492.041655953873:0.001905191886,(492.04197958485:0.001233134578,492.042289279814:0.001233134578):0.0006720573084):0.1453841144):0.01990242809):0.02065673409):0.0583678062,(((494.057566931489:0.001505457466,494.057945018848:0.001505457466):0.1387774711,(508.073155818311:0.001633171107,508.073565980248:0.001633171107):0.1386497575):0.05612569541,(496.036961595526:0.1459109308,(510.052312442932:0.001655927349,510.052728319974:0.001655927349):0.1442550034):0.05049769322):0.04980765068):0.0279700325):0.1429379312,(((528.042039038286:0.1372555173,(516.041680986115:0.001544880648,516.042068974389:0.001544880648):0.1357106366):0.06470680281,(520.037092324782:0.1488392284,(504.041834311252:0.001801986945,504.042286870358:0.001801986945):0.1470372414):0.05312309172):0.1011738193,(((560.068189623791:0.1397888307,572.068401869998:0.1397888307):0.03101342914,(558.052436262549:0.1399195316,(546.052075759244:0.002554116066,546.05271721144:0.002554116066):0.1373654156):0.03088272816):0.09009186848,((544.073435882862:0.1376778725,558.089167848936:0.1376778725):0.0963842312,((556.073391859276:0.1616839565,(530.057554802509:0.1383650476,(542.057210961204:0.001185921531,542.057508798871:0.001185921531):0.1371791261):0.02331890886):0.03343709632,((528.078546935707:0.1367674278,540.078512812858:0.1367674278):0.0311941786,(514.06289254715:0.1370362724,(526.062210036619:0.002311610549,526.062790584889:0.002311610549):0.1347246619):0.03092533396):0.02715944639):0.03894105095):0.02683202455):0.04224201106):0.113988099):0.01392114224):0.1034150174):0.1094625564):0.04021898475):0.0920006611):0.188375285,(((((((511.160866333377:0.00116731711,511.161159498646:0.00116731711):0.128418022,(497.14528963123:0.001434530589,497.145649905694:0.001434530589):0.1281508085):0.031285201,((523.160902874852:0.001242814603,523.161215000901:0.001242814603):0.1285333368,(509.145123778304:0.001630197902,509.145533193537:0.001630197902):0.1281459535):0.03109438866):0.1203063297,((((469.113939703886:0.0009999673513,469.114190840184:0.0009999673513):0.1316695611,(483.129686781562:0.001554016129,483.130077064162:0.001554016129):0.1311155123):0.02972361684,((495.129560594678:0.001401991182,495.129912697049:0.001401991182):0.1313665655,(481.113881407901:0.001499841695,481.11425808489:0.001499841695):0.131268715):0.02962458858):0.09548625989,((471.129607587896:0.1306740406,485.145420142529:0.1306740406):0.05801025821,((455.134644552534:0.1308247283,469.150373989191:0.1308247283):0.03150711103,(467.134978569996:0.131044752,481.150254658266:0.131044752):0.0312870873):0.02635245948):0.06919510638):0.02329746467):0.1492092658,((((523.124543838811:0.1311478065,537.140264092261:0.1311478065):0.05248976138,(551.119608935563:0.1457769991,(553.135299276459:0.1311063337,(539.11943320686:0.001860991826,539.119900584717:0.001860991826):0.1292453419):0.01467066539):0.03786056884):0.0711617289,((565.13503236995:0.1298855492,579.150847234123:0.1298855492):0.06317736061,(581.130117352879:0.1460133316,(583.145968612504:0.1296909793,(569.129989553347:0.001692792875,569.130414688963:0.001692792875):0.1279981865):0.01632235229):0.04704957819):0.06173638699):0.08811910533,((((499.124642375263:0.130826362,(513.140171554894:0.001388608476,513.140520296272:0.001388608476):0.1294377536):0.02926427543,(511.124666640394:0.1310363316,525.140341489331:0.1310363316):0.02905430587):0.05044137909,((541.135288805345:0.1309473148,(527.119612622058:0.001321172636,527.119944427296:0.001321172636):0.1296261422):0.05505965012,(501.103757637745:0.1324377724,(515.119507024256:0.001097558998,515.119782670159:0.001097558998):0.1313402134):0.0535691926):0.0245250516):0.1128815919,((565.171896530947:0.1869728386,((555.150989146992:0.1284935549,569.166446958484:0.1284935549):0.03130824505,(567.151197363028:0.1286969415,581.166735810352:0.1286969415):0.03110485849):0.0271710386):0.06394483076,((529.135202196775:0.1292961878,(543.150709404693:0.001396955212,543.151060242308:0.001396955212):0.1278992326):0.08048099178,((527.155969854949:0.1283594579,541.171698123336:0.1283594579):0.02991355908,(553.171700744103:0.1286072133,(539.1556830348:0.001534217073,539.156068344976:0.001534217073):0.1270729962):0.02966580368):0.05150416257):0.04114048974):0.07249593915):0.01950479369):0.08746773353):0.3364030773,((((((479.08301314428:0.1333004953,493.098755960664:0.1333004953):0.0657800009,((463.088217546388:0.1337364235,477.103803942223:0.1337364235):0.0385602332,(475.088176613564:0.1343570216,489.103939390243:0.1343570216):0.03793963511):0.02678383951):0.06930144488,((481.098799566917:0.1299487946,495.114464183845:0.1299487946):0.1139220374,((451.088168976552:0.132764621,465.103847855804:0.132764621):0.07253110845,(453.067377080643:0.1351649326,467.083197865048:0.1351649326):0.07013079676):0.03857510258):0.02451110911):0.1044766244,((((459.093247320364:0.1345660533,(473.108983132311:0.001299205801,473.109309420699:0.001299205801):0.1332668475):0.03104233812,(471.093272609526:0.1348035753,485.108967192724:0.1348035753):0.03080481609):0.06453296056,((447.093261994046:0.1340849067,461.108850134591:0.1340849067):0.0768899848,((445.113940104087:0.132031686,459.129697570057:0.132031686):0.05572694932,(443.098405970533:0.1347082932,(457.113966285489:0.001012531966,457.114220577321:0.001012531966):0.1336957612):0.05305034216):0.02321625621):0.01916646047):0.1361354247,((((475.124630122327:0.1299865856,489.140265593542:0.1299865856):0.03775272696,(487.124535514206:0.1304850122,501.140151034807:0.1304850122):0.03725430037):0.07193048055,((507.114479992806:0.1292942419,521.130120074496:0.1292942419):0.06657430555,((491.119395186949:0.129667212,505.135117912667:0.129667212):0.03941962614,(503.119566650387:0.1302580954,517.135290630372:0.1302580954):0.03882874269):0.02678170932):0.04380124564):0.07198393605,(((477.140140617771:0.1280093683,491.155859221383:0.1280093683):0.07565802942,(479.119479651056:0.1288648962,493.135218727487:0.1288648962):0.07480250153):0.04846338312,((447.129735849231:0.1296675123,461.145284850182:0.1296675123):0.07459945722,(449.108974254812:0.1310011983,463.124521928822:0.1310011983):0.07326577124):0.04786381133):0.05952294832):0.0546230476):0.006581788764):0.1743841766,(((((465.140287969431:0.1272106046,479.155959291:0.1272106046):0.04643450649,(449.14533561001:0.1276332422,463.160862110939:0.1276332422):0.04601186886):0.03229314016,((453.140211653001:0.1262331966,467.155849392454:0.1262331966):0.04898130505,(437.145361899984:0.1267438783,451.160948117935:0.1267438783):0.04847062332):0.03072374962):0.09542816345,(((437.108894540015:0.1299490916,451.124615830086:0.1299490916):0.04564093629,(421.114032123722:0.1305159666,435.129618459662:0.1305159666):0.04507406128):0.03546299581,((425.108915720909:0.1285491919,439.124618328702:0.1285491919):0.04865968387,(409.114010878974:0.1292942366,423.129664298566:0.1292942366):0.04791463919):0.03384414792):0.090313391):0.1601182742,((((431.083148312138:0.1256505916,445.098692233867:0.1256505916):0.06018900089,(415.088194644918:0.1269782997,429.103970342718:0.1269782997):0.05886129277):0.1065781316,(((473.093764577117:0.1258297453,487.109247086057:0.1258297453):0.05521578211,(457.09871190404:0.1268001932,471.114333623132:0.1268001932):0.05424533415):0.0996831191,((445.062405209394:0.1287377837,459.077995786285:0.1287377837):0.05718481773,(429.067556345144:0.1304249707,443.083075500645:0.1304249707):0.05549763075):0.09480604507):0.01168907756):0.05957156215,(((455.119492537021:0.1265300045,469.135036417052:0.1265300045):0.08501205259,((483.114504037566:0.1272043079,497.130178920812:0.1272043079):0.04879577934,(467.119539678615:0.1278205323,481.135224306466:0.1278205323):0.04817955491):0.03554196988):0.08747603295,((427.08818802555:0.1294152104,441.103897506343:0.1294152104):0.08741428804,((455.08317648423:0.1304507303,469.098715937579:0.1304507303):0.04804897242,(439.088202498549:0.131350366,453.103744333938:0.131350366):0.04714933672):0.03832979574):0.08218859154):0.05297119617):0.1094954027):0.08575805325):0.1302784141,((((484.219184253205:0.1769332719,(482.203507763288:0.1236635518,496.218795635244:0.1236635518):0.05326972007):0.1749993768,((((526.192788048733:0.001495809423,526.193163713039:0.001495809423):0.1526167653,(510.198088705834:0.001941040579,510.198576187495:0.001941040579):0.1521715342):0.0425729706,(538.192806885255:0.1688899911,(508.182503634933:0.1249871392,(522.19790666895:0.001698505514,522.198333239264:0.001698505514):0.1232886337):0.04390285184):0.02779555431):0.05643571553,((494.203103346884:0.1242763685,508.219060196557:0.1242763685):0.07254131737,(492.1875098607:0.1253388064,506.203156798939:0.1253388064):0.0714788794):0.05630357507):0.09881138778):0.1139629055,((((504.187881929031:0.126705293,(490.171794069797:0.001655527838,490.172209846504:0.001655527838):0.1250497652):0.05018346243,(488.156314721724:0.1283453933,(502.171730643219:0.001717567835,502.17216200093:0.001717567835):0.1266278255):0.04854336216):0.07562359177,((486.140477039048:0.1302624484,500.156404528407:0.1302624484):0.09745103226,(((504.15110687038:0.001450442198,504.151471140957:0.001450442198):0.1265645221,(518.166771340965:0.001899328242,518.167248346802:0.001899328242):0.1261156361):0.0397696817,(530.16707221488:0.1286411356,(516.150972649606:0.001726981487,516.151406371504:0.001726981487):0.1269141541):0.03914351037):0.05992883466):0.02479886657):0.1118978554,((((520.18251011716:0.1256754218,(534.197874353068:0.001424441557,534.198232093727:0.001424441557):0.1242509803):0.04218678761,(546.197817197187:0.1262737167,(532.182210599066:0.001406751927,532.182563897072:0.001406751927):0.1248669648):0.04158849274):0.05950096827,((564.208705541025:0.1248774875,(550.192906040363:0.001250341489,550.193220056748:0.001250341489):0.123627146):0.04899687758,(562.193121437435:0.1254335942,576.208434019118:0.1254335942):0.04844077086):0.0534888126):0.1052154721,((((522.161559309959:0.001397084151,522.161910179956:0.001397084151):0.1245505817,(536.177306712475:0.001399965145,536.177658306018:0.001399965145):0.1245477007):0.08157446608,(526.156672253702:0.1639221726,538.15647063915:0.1639221726):0.04359995941):0.03506876689,((496.146185556542:0.1256842596,510.16186899587:0.1256842596):0.09566548383,(494.166879602488:0.1673344154,(492.151220763779:0.1272147164,(506.166603935384:0.002051335845,506.167119117094:0.002051335845):0.1251633805):0.040119699):0.05401532805):0.02124115543):0.08998775092):0.03183155286):0.1014853516):0.1376115297,((((428.098761007317:0.1402683302,440.0986562759:0.1402683302):0.1052402107,((456.130120857151:0.1345624308,(442.114238764742:0.0009972165284,442.114489210186:0.0009972165284):0.1335652143):0.05083812959,(470.10920467151:0.1651206,((472.124874792316:0.00118086312,472.125171359591:0.00118086312):0.1331803603,(458.109298704291:0.001666048904,458.109717123306:0.001666048904):0.1326951746):0.03075937658):0.02027996033):0.06010798057):0.1279409669,(((416.135246553902:0.1314138427,430.150644332874:0.1314138427):0.07376508798,(414.119368607118:0.1343564553,428.135074475688:0.1343564553):0.07082247538):0.09100878256,(((434.109346988828:0.1327646317,448.125028825317:0.1327646317):0.04150838205,(418.11441570895:0.1333050921,(432.130001033183:0.001887852537,432.13047515696:0.001887852537):0.1314172396):0.0409679216):0.07691250051,(((476.156312330966:0.1288661078,(462.140592620123:0.001171487844,462.140886832849:0.001171487844):0.1276946199):0.04341560165,(446.145630149475:0.1292945166,460.161212484844:0.1292945166):0.04298719282):0.05064943018,((460.124935192743:0.1314104055,474.140666650605:0.1314104055):0.04249100518,(444.129945556967:0.1317520635,458.145719702255:0.1317520635):0.04214934716):0.04902972892):0.02825437464):0.04500219905):0.07726179459):0.09573256528,(((((478.135563259791:0.0009894891244,478.13581176454:0.0009894891244):0.1289622624,(464.119819099184:0.001415519709,464.12017459917:0.001415519709):0.1285362318):0.07529833575,((452.119925838886:0.1285508875,(466.135543215099:0.001100849665,466.135819687435:0.001100849665):0.1274500378):0.05024644483,(436.125020307775:0.1292942442,450.14065864032:0.1292942442):0.04950308807):0.02645275501):0.08829339231,((498.125393832941:0.1750116517,(468.114717415213:0.1277170941,(482.130279274373:0.001428763769,482.130638100532:0.001428763769):0.1262883303):0.04729455763):0.0495945361,(((494.13051356806:0.001274911802,494.130833755144:0.001274911802):0.1265513379,(508.145956910996:0.00133314052,508.146291721902:0.00133314052):0.1264931092):0.07715666462,(496.109741839149:0.1285490297,510.125380118725:0.1285490297):0.07643388463):0.0196232735):0.06893729178):0.1027930439,((((466.099128650846:0.1313507451,(480.114705427155:0.0009880713947,480.114953575849:0.0009880713947):0.1303626737):0.04968327357,(478.099177026448:0.1327669282,(492.114792120677:0.001249145998,492.115105836821:0.001249145998):0.1315177822):0.04826709039):0.08826715636,((((476.119848541997:0.0013274455,476.12018192263:0.0013274455):0.1296774135,(490.135377114287:0.00137774823,490.135723128174:0.00137774823):0.1296271107):0.0417895331,((488.119899231536:0.001272869325,488.120218905663:0.001272869325):0.1304821701,(502.135469096506:0.001533423144,502.135854207291:0.001533423144):0.1302216163):0.04103935263):0.05671339277,((520.146180035011:0.1288694609,(506.130905396561:0.002158797361,(506.130205308946:0.001257583089,506.130521144019:0.001257583089):0.0009012142718):0.1267106635):0.04734028763,(518.130369769704:0.1296670962,532.146078034956:0.1296670962):0.04654265235):0.05329803629):0.03979339017):0.04458639831,(((520.10974092552:0.1333022745,(506.09401319787:0.001370641246,506.094357426877:0.001370641246):0.1319316332):0.04043458869,((490.09911212209:0.0009859536659,490.099359738928:0.0009859536659):0.1327536111,(504.114814455369:0.001398896171,504.115165780445:0.001398896171):0.1323406686):0.03999729841):0.1030310216,((464.083399101708:0.1544297584,(476.083339356611:0.00107484067,476.083609296931:0.00107484067):0.1533549178):0.05167098775,((448.088601487999:0.1364501189,(462.104245338874:0.0009895158143,462.104493850326:0.0009895158143):0.1354606031):0.03993088197,(460.088586292592:0.1372208595,474.104594933598:0.1372208595):0.03916014135):0.02971974529):0.07066713862):0.03711968851):0.08244895018):0.07284554967):0.1343250108):0.07401407232):0.0892680567):0.147351761,(476.979386021265:0.7749339689,((((457.026105664815:0.2083047957,(429.031072121103:0.1663346764,(445.025682512722:0.001387909309,445.026031078508:0.001387909309):0.1649467671):0.04197011923):0.05249486486,((455.046748699048:0.1385361242,469.062399991389:0.1385361242):0.1023174854,((459.041724450126:0.1337884507,473.05739153329:0.1337884507):0.05237685198,(443.046663643006:0.1357019347,457.062437285157:0.1357019347):0.05046336793):0.0546883069):0.01994605096):0.1748144073,(((419.046741738129:0.126332284,433.062409063302:0.126332284):0.1427949252,((447.041518965603:0.001122969528,447.041800993221:0.001122969528):0.1912741937,(461.057279149054:0.126917017,475.072896562686:0.126917017):0.06548014623):0.07673004598):0.09961893783,(((417.031078488655:0.1361573614,431.046827965616:0.1361573614):0.05710112329,(401.036182128593:0.1391816973,415.051843206875:0.1391816973):0.05407678734):0.09765527965,(389.036136854081:0.2184119053,((403.051785384349:0.1289880559,417.067404707645:0.1289880559):0.06380203619,(387.056850527538:0.1315326556,401.072521861794:0.1315326556):0.06125743653):0.02562181318):0.07250185902):0.07783238271):0.06686792077):0.2349227159,(((((527.031259775451:0.001425992927,527.031617905728:0.001425992927):0.1913018689,(497.02076503211:0.1466131276,511.036710789476:0.1466131276):0.04611473423):0.1076159309,((515.03157936918:0.1372744296,529.047148261313:0.1372744296):0.1153802037,((557.042111725589:0.1342759757,571.057733929811:0.1342759757):0.04493409749,(541.047059988306:0.1351674483,555.062978430993:0.1351674483):0.0440426249):0.07344456011):0.04768915949):0.07017080762,((((525.052190478365:0.1358816951,539.067982493591:0.1358816951):0.04148697836,(509.057451762003:0.1364522788,523.07284375918:0.1364522788):0.04091639473):0.07709783173,((527.067985097458:0.1313508795,(541.083491239104:0.001131953615,541.083775523026:0.001131953615):0.1302189259):0.04804738192,(511.072993768963:0.1321184966,525.088571564192:0.1321184966):0.0472797648):0.07506824382):0.0832775071,((489.052255165992:0.2181352484,(517.046941273373:0.1766789857,(501.052191813419:0.1319181454,515.068000815779:0.1319181454):0.04476084036):0.04145626262):0.08552134966,((487.036584680495:0.1747953175,(471.041700365927:0.137274935,485.057226547982:0.137274935):0.03752038251):0.04697916296,((513.052324695991:0.1385383345,(499.036402093237:0.001301673034,499.036729001257:0.001301673034):0.1372366615):0.03958018983,(483.041578976289:0.1395252754,497.057325356911:0.1395252754):0.038593249):0.04365595609):0.08188211755):0.0340874143):0.0327705881):0.2476503205,(((428.010560906193:0.2048626812,454.026461070081:0.2048626812):0.1085422505,(((468.041918849986:0.1448910903,(482.057447193361:0.001544184431,482.057835006784:0.001544184431):0.1433469059):0.03575560021,(452.046969477253:0.1459109551,(466.062641234219:0.001194614196,466.062941255001:0.001194614196):0.1447163409):0.03473573539):0.08688717588,(((456.041814834942:0.0009790745422,456.042060724126:0.0009790745422):0.1501410113,(442.026198622124:0.001075108575,442.026468629727:0.001075108575):0.1500449773):0.07390218303,(428.046933700645:0.2089947964,(440.04711882497:0.1434800373,454.062727254936:0.1434800373):0.06551475907):0.01602747252):0.04251159747):0.04587106531):0.1034306703,((((540.063326126028:0.1342788225,554.078754782448:0.1342788225):0.0446761167,((538.083653501864:0.001241751135,538.083965360829:0.001241751135):0.1339270592,(524.067978537306:0.002036215048,524.068489921511:0.002036215048):0.1331325953):0.04378612884):0.04707105346,(498.052559418691:0.1816265375,(526.08390935583:0.1332012957,(512.06806697606:0.001591849369,512.06846676027:0.001591849369):0.1316094464):0.04842524175):0.04439945515):0.1209107252,((486.052540261413:0.1728530328,(484.073551533427:0.1357035306,(470.057613899996:0.0009470077955,470.057851735793:0.0009470077955):0.1347565228):0.03714950226):0.098556398,((482.093941589862:0.133202951,(468.078400713412:0.0009661845883,468.078643365355:0.0009661845883):0.1322367664):0.08793327346,(((496.073243463946:0.001354642512,496.073583674959:0.001354642512):0.1329252849,(510.088813130678:0.001482094307,510.089185350508:0.001482094307):0.1327978331):0.04251230432,(480.078668233184:0.1351663591,(494.093993362271:0.001142597137,494.094280319255:0.001142597137):0.1340237619):0.0416258727):0.04434399268):0.0502732064):0.07552728699):0.06989888416):0.2013293189):0.05237186278):0.1043971852):0.1392070051):0.05037691128):0.1413366826):0.2673879969,((((((((575.177070291948:0.126767668,(561.16114436908:0.001287570988,561.161467735449:0.001287570988):0.125480097):0.06653533695,((565.156124524865:0.1259857435,579.17198015338:0.1259857435):0.04254319329,(577.156306362486:0.1265293054,591.171966538857:0.1265293054):0.04199963133):0.02477406816):0.1076702814,(((573.16154352111:0.1280286768,(559.145583482196:0.001365171009,559.145926337383:0.001365171009):0.1266635058):0.03215700967,(585.161553891287:0.1283617671,(571.145635582731:0.001556738021,571.146026548919:0.001556738021):0.1268050291):0.0318239194):0.07961307574,((589.156354361005:0.1269781888,603.172122781525:0.1269781888):0.03357426352,(615.172082027168:0.127340974,(601.15598801269:0.001515723309,601.156368678259:0.001515723309):0.1258252507):0.03321147832):0.07924630995):0.06117452406):0.1116379384,((((615.208265291591:0.1254690633,629.223861744935:0.1254690633):0.03104143601,(641.223840038387:0.1257268844,(627.208015003237:0.002543791109,627.208653862377:0.002543791109):0.1231830933):0.03078361496):0.08274570588,((639.208619025015:0.1264244201,(625.192466000224:0.002585146779,625.193115245613:0.002585146779):0.1238392733):0.05777136235,((629.187403156328:0.1260654738,643.202993802182:0.1260654738):0.03679888977,(641.187447958527:0.1263179175,(655.203062491563:0.001956106285,655.203553756893:0.001956106285):0.1243618112):0.03654644602):0.02133141894):0.05506042276):0.1195854603,(((557.166682780006:0.1273377134,(571.182044946235:0.001609709116,571.182449215822:0.001609709116):0.1257280043):0.08418461269,((555.186918989617:0.1267782898,569.202848828072:0.1267782898):0.03297667489,(567.186957189811:0.1270074123,581.202735943871:0.1270074123):0.03274755235):0.05176736144):0.03854328126,(((587.177114549456:0.1264793837,601.192645414557:0.1264793837):0.03160730426,(613.192705484637:0.1267786828,(599.177045721255:0.001676248989,599.177466701965:0.001676248989):0.1251024338):0.03130800518):0.05582716523,((585.197685248352:0.1260691911,(599.213209969492:0.001816947034,599.213666285742:0.001816947034):0.124252244):0.05326495053,(583.182256711733:0.1268992053,(597.197674620012:0.001373632241,597.198019600191:0.001373632241):0.125525573):0.05243493635):0.03457971163):0.03615175412):0.1087760582):0.05376955917):0.1297419418,((((603.208484282072:0.1255989545,(589.192408642013:0.001699667483,589.192835504149:0.001699667483):0.123899287):0.0912793132,((619.202957039688:0.001831530101,619.203417018395:0.001831530101):0.1469625889,(617.187857764695:0.1257694085,(631.203136508369:0.0016027836,631.203539038651:0.0016027836):0.1241666249):0.02302471046):0.06808414866):0.09004394381,((((621.219046652644:0.1243618946,635.234652578149:0.1243618946):0.03642691929,(647.234393132651:0.1246874614,(633.218636714223:0.001852065064,633.219101850173:0.001852065064):0.1228353963):0.0361013525):0.03371115141,((637.21380164828:0.1241893976,651.229430857057:0.1241893976):0.04071755381,(649.213924407831:0.1245272725,663.22967399294:0.1245272725):0.04037967891):0.02959301394):0.09808547149,((593.187629650112:0.1249911228,(607.20306202139:0.001547234647,607.203450600858:0.001547234647):0.1234438882):0.07792217835,((611.197979322827:0.1240272921,625.213939997405:0.1240272921):0.04748369245,(595.203389525513:0.1242388465,(609.218686163417:0.001637853889,609.219097501409:0.001637853889):0.1226009926):0.04727213811):0.03140231659):0.08967213563):0.01433677466):0.1218862969,(((((587.24995880368:0.1245530572,601.265367218438:0.1245530572):0.03566619499,(599.249852863786:0.1247887542,613.265531316846:0.1247887542):0.03543049797):0.1046992214,((621.255174826858:0.1238271836,635.271156552543:0.1238271836):0.08373080451,((591.244658766868:0.1241399742,(605.260109468351:0.001999624013,605.260611662919:0.001999624013):0.1221403502):0.03521713042,(603.244470805123:0.1244257402,617.260460731053:0.1244257402):0.03493136443):0.04820088349):0.05736048544):0.07642351572,((((615.244639815276:0.1246744782,629.260450204582:0.1246744782):0.05405803545,(613.22915553298:0.1252236289,627.244450275673:0.1252236289):0.05350888478):0.04187916892,((619.239563885438:0.1242808114,633.255125849094:0.1242808114):0.05649723535,((631.23930710406:0.001906080657,631.239785805729:0.001906080657):0.1229338552,(617.223659885018:0.002395232556,617.224261434495:0.002395232556):0.1224447033):0.05593811089):0.03983363585):0.06933180952,(((657.255236278337:0.001398114884,657.255587407197:0.001398114884):0.1469565555,(645.255356512896:0.1243177434,659.271104992268:0.1243177434):0.02403692698):0.0731386608,((649.250253236887:0.1239553944,(663.265559256988:0.001791158857,663.266009096679:0.001791158857):0.1221642355):0.03419913528,(661.250351728551:0.1242022259,675.265837291365:0.1242022259):0.03395230382):0.06333880153):0.0684501609):0.05139849718):0.07854502875,(((581.239441231658:0.1692602515,(555.223581183562:0.1256002034,569.239132296073:0.1256002034):0.04366004808):0.08415923564,((587.213432643199:0.1253303199,(601.228845826796:0.001914938498,601.229326753063:0.001914938498):0.1234153814):0.07793191444,((559.21854933897:0.1251726879,573.234193083332:0.1251726879):0.03662065177,(571.218341553884:0.1254742269,585.234282406916:0.1254742269):0.03631911275):0.04146889472):0.05015725279):0.102522937,(((565.192631193662:0.1247587831,579.208281380033:0.1247587831):0.06413107575,(563.177167216187:0.1256772627,577.192618413662:0.1256772627):0.06321259621):0.07981030118,(((563.213556088314:0.1246465389,577.228907670368:0.1246465389):0.04041814452,(575.213415483287:0.125009027,589.228881844905:0.125009027):0.04005565643):0.04558107657,((593.224025030968:0.1241917414,607.23948228362:0.1241917414):0.06004394375,(591.208389370686:0.1248307515,605.224182602611:0.1248307515):0.05940493371):0.02641007482):0.05805440007):0.08724226411):0.06394459388):0.008921490333):0.1135446581):0.1880400734,((648.19353826714:0.4550860617,716.219480999281:0.4550860617):0.2595167494,(((((633.291572755338:0.1381530436,645.291473532654:0.1381530436):0.05093807889,((649.2868900694:0.1235873731,663.302057553434:0.1235873731):0.05437670606,(647.271212596297:0.1239142951,661.286653090397:0.1239142951):0.05404978406):0.01112704336):0.1415257595,(((679.26080577728:0.1399787743,691.260758249372:0.1399787743):0.04418416403,(709.271242141753:0.1621180818,(707.292060767237:0.1235780423,(693.276065151743:0.00231221826,693.276645852636:0.00231221826):0.121265824):0.0385400395):0.02204485661):0.05433540048,((691.297065762668:0.1236777944,(677.281314745058:0.001788992514,677.281764040684:0.001788992514):0.1218888019):0.07099453108,(681.276508450619:0.1635822079,(651.265784256616:0.1235734121,(665.281200998284:0.002321033432,665.281783913059:0.002321033432):0.1212523787):0.04000879575):0.03109011759):0.04382601338):0.09211854321):0.1216297995,(((687.250644352024:0.1490989629,699.250807246257:0.1490989629):0.1299368971,(((683.255407968582:0.1234281978,(669.239728903246:0.00242190071,669.240337150283:0.00242190071):0.1210062971):0.05111908112,(667.22425097659:0.1238346853,681.24012587351:0.1238346853):0.05071259357):0.06195244855,((643.224560227271:0.1232236926,657.240064626921:0.1232236926):0.08218775268,((657.203631176358:0.1234649859,671.219279054652:0.1234649859):0.04861111393,(641.208809316209:0.1236482472,(655.224218104253:0.001731270373,655.224652903281:0.001731270373):0.1219169768):0.04842785264):0.03333534539):0.03108828219):0.04253613262):0.08546075612,(((623.234326884954:0.1238440408,637.250420426662:0.1238440408):0.07087397463,((627.229542318714:0.1233677813,641.245041176221:0.1233677813):0.04618914957,(639.229751900709:0.1236834618,653.245036884712:0.1236834618):0.04587346913):0.02516108449):0.1068188544,((655.260799059932:0.1232250184,669.276350367333:0.1232250184):0.09367305286,(637.286474586483:0.1695468363,(639.26578837963:0.1233358493,653.281515684212:0.1233358493):0.04621098705):0.04735123493):0.08463879855):0.06295974634):0.0877500654):0.1525042375,((((699.213849390474:0.123656592,(685.198196240892:0.002388278775,685.198796043965:0.002388278775):0.1212683132):0.1775327494,((697.234970301248:0.1593813595,(709.234796474584:0.1239891537,(695.218945083834:0.001836343075,695.219406271293:0.001836343075):0.1221528106):0.03539220575):0.08705781281,(((665.20895202718:0.1243670906,679.224313134416:0.1243670906):0.03978563331,(677.208799692453:0.1246897143,691.224124982612:0.1246897143):0.03946300967):0.06212387193,((667.187839618021:0.1244422126,681.203526671184:0.1244422126):0.04151814423,(679.188127157248:0.1248294967,693.203749638768:0.1248294967):0.04113086007):0.06031623909):0.0201625764):0.05475016912):0.08777628559,(741.188181856994:0.3089780803,(((739.208963459764:0.1415441659,751.20917290611:0.1415441659):0.06440984052,(747.214152057533:0.1721770466,(721.198358587517:0.1246841231,735.21414084833:0.1246841231):0.04749292348):0.03377695989):0.05236085025,(741.224546858854:0.2353332465,(711.213949532521:0.1553797318,(709.198483438131:0.1243618704,723.214172972279:0.1243618704):0.03101786135):0.07995351468):0.02298161025):0.05066322358):0.0799875467):0.1147935878,((((669.218562356964:0.1254488271,683.234808089222:0.1254488271):0.06422416216,(685.21387105793:0.1485442163,(673.213783200722:0.1250968908,687.229366340099:0.1250968908):0.02344732546):0.041128773):0.09749271481,(((673.250414058792:0.1244278411,687.26608558172:0.1244278411):0.03516047421,(685.249851549365:0.12463323,699.265705978604:0.12463323):0.03495508529):0.09387639662,((675.229216806619:0.1245547267,689.245157660539:0.1245547267):0.08432102823,(645.219075517778:0.1249686162,659.234643049116:0.1249686162):0.08390713881):0.04458895697):0.03370099216):0.1737865235,((((751.245340977895:0.1390489404,763.245162001609:0.1390489404):0.08276465582,(761.266595214399:0.2061168447,(737.266123225391:0.1501946899,(735.250780499204:0.1239200119,749.266065456442:0.1239200119):0.02627467804):0.05592215477):0.01569675149):0.0745778062,(((707.219572588136:0.1242807666,721.235138637692:0.1242807666):0.03769933678,(719.219487274193:0.1245503446,733.235262749365:0.1245503446):0.03742975875):0.09214721696,((693.240344002701:0.1239598502,(707.25547968044:0.001785043281,707.255927984238:0.001785043281):0.1221748069):0.07362123597,(717.239788391193:0.1493245295,(705.239787182475:0.1242033253,719.255647574553:0.1242033253):0.02512120427):0.04825655664):0.05654623413):0.04226408208):0.07760981231,(739.281589185205:0.3046351238,(((721.271481686228:0.123673909,735.287203331954:0.123673909):0.03733813913,(733.271237603965:0.1238691891,747.286839783267:0.1238691891):0.03714285906):0.06826651607,(731.291817359836:0.1867105773,(703.297001469761:0.1679150732,(705.276380549704:0.1237743272,719.292189786736:0.1237743272):0.04414074606):0.01879550413):0.04256798687):0.07535655955):0.06936609094):0.08695101289):0.04280698724):0.1009917042):0.109851892):0.01579042884):0.1837615496,((((((((521.202733117975:0.1247593618,535.218478547411:0.1247593618):0.03958256988,(547.21858450266:0.125206253,(533.202768597575:0.001150341309,533.203057499465:0.001150341309):0.1240559116):0.03913567869):0.0571050062,((523.182091185095:0.1248764286,537.197830774616:0.1248764286):0.04580592114,(535.182201018972:0.1254265921,549.197795712475:0.1254265921):0.0452557576):0.05076458814):0.07681941762,(((493.171627194809:0.1256731518,507.187190981823:0.1256731518):0.04473687139,(505.171592673674:0.1262687206,519.187249342901:0.1262687206):0.04414130257):0.05859899268,((495.150847783787:0.1259437226,509.166405110589:0.1259437226):0.04837559762,(507.150859187096:0.1266997426,521.166423229606:0.1266997426):0.04761957761):0.05468969565):0.0692573396):0.08652993533,((((493.207959929492:0.1245185777,(507.223464439907:0.001334112036,507.223799494804:0.001334112036):0.1231844657):0.0413271769,(505.208027235056:0.124988714,519.223694903709:0.124988714):0.04085704064):0.06963316898,((481.207858120757:0.1240079584,495.223511317888:0.1240079584):0.07411289898,((497.202806920084:0.1237525356,(511.218418430175:0.001088130107,511.218691708064:0.001088130107):0.1226644055):0.04820210339,(509.202754318965:0.1242666798,523.218557123292:0.1242666798):0.04768795926):0.02616621837):0.0373580662):0.07981448421,(((465.17664595044:0.1253390594,479.192359265007:0.1253390594):0.0471513648,(477.176595758865:0.125983679,491.192343088887:0.125983679):0.04650674518):0.07372813277,((469.171473295454:0.1242353788,483.187222115913:0.1242353788):0.05594025768,(481.171559213451:0.1249842483,495.187176884214:0.1249842483):0.05519138814):0.06604292049):0.06907485085):0.069502883):0.1112730503,(((((499.161079034787:0.1282072502,(513.176433037406:0.001226023807,513.176740946539:0.001226023807):0.1269812264):0.04377304052,(483.166127764702:0.1283600579,497.181651901388:0.1283600579):0.04362023282):0.05776017101,((541.208053585286:0.1266392311,(527.192021584758:0.002017494605,527.192528267427:0.002017494605):0.1246217365):0.05518178844,(539.192342020372:0.1276145557,(525.176632306949:0.001343354783,525.176969683111:0.001343354783):0.126271201):0.05420646378):0.04791944225):0.08915321111,((((545.20290060175:0.1261156398,(531.187112290779:0.001221703242,531.187419114826:0.001221703242):0.1248939366):0.03474227856,(557.202935883524:0.1264811148,(543.187035502487:0.001573084427,543.187430573985:0.001573084427):0.1249080304):0.03437680351):0.03596238286,((547.182224190548:0.1259089196,561.197595901973:0.1259089196):0.03856966715,(559.182131972347:0.1263054208,573.197782146059:0.1263054208):0.03817316602):0.03234171444):0.09960064195,(((517.171680475396:0.1275883766,(503.155852000664:0.00119612789,503.156152401602:0.00119612789):0.1263922487):0.03522419958,(529.17149867994:0.1280292684,(515.155830650375:0.001427834089,515.15618924305:0.001427834089):0.1266014343):0.03478330785):0.03430387818,((519.150793687688:0.1273232533,533.166470254495:0.1273232533):0.03689461861,(545.166445224809:0.1278227921,(531.150785589906:0.001130145377,531.151069419699:0.001130145377):0.1266926467):0.03639507982):0.03289858245):0.09930448878):0.02247272971):0.1050996009,((495.238994205527:0.2101413498,(485.218158214586:0.1257650781,499.233834685863:0.1257650781):0.08437627166):0.1323257208,((((501.213046137695:0.125595986,515.228487444883:0.125595986):0.03662580993,((513.213053053635:0.001126635976,513.213336002061:0.001126635976):0.1247988124,(527.228602157141:0.00121582334,527.228907504483:0.00121582334):0.124709625):0.03629634762):0.03986728453,((545.239304150307:0.1250088561,(531.223424017687:0.001296073787,531.223749519487:0.001296073787):0.1237127823):0.04008465231,(529.207822293604:0.1257723091,(543.223502093135:0.001790791701,543.223951840617:0.001790791701):0.1239815174):0.03932119923):0.03699557213):0.08918882262,(((473.181663630148:0.1267655984,487.19739170894:0.1267655984):0.03753370851,(485.181756773661:0.1271672561,499.197313493422:0.1271672561):0.03713205079):0.04705309312,((503.192195244009:0.1259046797,517.207945760325:0.1259046797):0.05107584534,(501.176637164238:0.1269802012,(515.192085978334:0.001709412183,515.192515287798:0.001709412183):0.125270789):0.05000032391):0.0343718749):0.07992550314):0.05118916747):0.08152620322):0.07207606723):0.1913812105,((((582.218969160598:0.1236116971,596.235199046485:0.1236116971):0.1527950839,(622.214557404921:0.2403999303,(580.203646014833:0.1513325937,596.198416894789:0.1513325937):0.08906733664):0.03600685075):0.2986745579,((((((555.171983407294:0.00166100662,555.172400559967:0.00166100662):0.1226176779,(569.187439286427:0.002035403403,569.187950466792:0.002035403403):0.1222432811):0.04865123792,(539.17684713389:0.1245790225,553.192620710579:0.1245790225):0.04835089992):0.0557038288,((585.182598475919:0.1239629277,(571.166815010927:0.001725714743,571.167248414689:0.001725714743):0.122237213):0.08281520819,((583.166963940784:0.1245788927,597.182498908701:0.1245788927):0.04850937498,(567.172122628467:0.124878147,581.187585288785:0.124878147):0.04821012076):0.0336898682):0.02185561526):0.1147920162,(((573.182709324119:0.1232753997,(587.198162784412:0.001902081553,587.198640481728:0.001902081553):0.1213733181):0.04907265817,(557.187753187337:0.1235051856,(571.203291200539:0.001713765917,571.203721603419:0.001713765917):0.1217914197):0.04884287224):0.09582574551,(((615.229293555726:0.001502390479,615.229670872828:0.001502390479):0.1216464226,(601.213417111125:0.00285657334,601.214134523801:0.00285657334):0.1202922397):0.09581124199,((615.192771015599:0.1233910426,629.208746239558:0.1233910426):0.05044124759,(599.198228849322:0.1235909138,613.213768326398:0.1235909138):0.0502413764):0.0451277648):0.04921374835):0.075251964):0.1214745972,(((((567.244682712714:0.1235192842,581.260238680305:0.1235192842):0.04443169384,(579.244646818024:0.1238337713,593.260487345549:0.1238337713):0.04411720679):0.0875853992,((571.239705156644:0.12309604,(585.255045556403:0.001477932575,585.255416731037:0.001477932575):0.1216181074):0.05004428018,((569.260128093489:0.001658047849,569.260544503083:0.001658047849):0.1215705205,(555.244452759883:0.001844390208,555.244915968335:0.001844390208):0.1213841781):0.04991175184):0.08239605714):0.06247629742,((((583.203232783258:0.1238055465,597.219001592458:0.1238055465):0.04805157315,(567.208402547541:0.1240233093,(581.223858376793:0.001470902152,581.224227785775:0.001470902152):0.1225524071):0.04783381034):0.03711290439,(((599.234432299701:0.001759562437,599.234874204125:0.001759562437):0.121540253,(585.218786721774:0.001777911734,585.219233234523:0.001777911734):0.1215219037):0.04980162894,(583.239592703914:0.1234670798,(569.223776757911:0.001433825883,569.224136855392:0.001433825883):0.1220332539):0.0496343646):0.03586857964):0.06201605141,(((625.250453815645:0.1235241262,(611.234394116395:0.001738831419,611.234830814338:0.001738831419):0.1217852948):0.04537715461,(609.255318717707:0.1236774991,(595.239419796309:0.001532048561,595.239804561875:0.001532048561):0.1221454505):0.04522378174):0.05142853734,((613.250136894826:0.1231695693,627.265549613472:0.1231695693):0.04908661401,(597.255405656858:0.1232947869,611.270723126166:0.1232947869):0.04896139644):0.04807363486):0.05065625727):0.04702659926):0.1073691956,(((541.19277344867:0.123752946,555.208237141648:0.123752946):0.1013674887,(((539.21324595021:0.001345346489,539.213583826578:0.001345346489):0.1224632074,(553.228842024802:0.001381902125,553.229189081917:0.001381902125):0.1224266518):0.04747993988,(551.213287948428:0.1242350374,565.229004396556:0.1242350374):0.0470534564):0.05383194101):0.09895788495,(((511.182000714148:0.1242716778,525.197794320754:0.1242716778):0.08635304808,((515.176935567182:0.1233714151,529.192620231163:0.1233714151):0.05250122666,(499.182175403996:0.1236573529,513.197639831257:0.1236573529):0.05221528888):0.03475208411):0.09975280524,(((559.203221004572:0.1230438517,(573.218657066849:0.002332406642,573.219242837943:0.002332406642):0.1207114451):0.04910702086,(543.208184764549:0.1232011193,(557.22369985046:0.002018038229,557.224206669657:0.002018038229):0.1211830811):0.04894975325):0.08774298947,((541.229157776861:0.1233862885,(527.213278351809:0.001329390826,527.213612221:0.001329390826):0.1220568977):0.1023379606,(((531.208248944727:0.001206592125,531.2085519737:0.001206592125):0.1217279771,(545.223607634797:0.00227218971,545.22417828274:0.00227218971):0.1206623796):0.07694424076,(501.197822372344:0.123078269,(515.213254338391:0.00121753289,515.213560115077:0.00121753289):0.1218607361):0.07680054107):0.02584543906):0.03416961296):0.05048366911):0.01370078858):0.1013035505):0.03951849426):0.1101809744):0.08904151477,((567.296549466541:0.1472031473,583.291149567374:0.1472031473):0.4765321881,(((((571.254943215397:0.1499862384,(559.254858793215:0.1244226388,573.270250200663:0.1244226388):0.02556359962):0.08138172649,((531.259906070801:0.1242803342,545.275572470368:0.1242803342):0.04654755852,(529.244411256667:0.1248324099,(543.259834408003:0.001394946907,543.260184741243:0.001394946907):0.123437463):0.04599548278):0.06054007218):0.05750651961,(((549.234078306803:0.1241897129,563.249801602761:0.1241897129):0.0375590809,(575.249696607398:0.124530491,(561.233909904559:0.001817655045,561.234366398622:0.001817655045):0.1227128359):0.03721830282):0.1196631497,((503.228560673622:0.124829686,517.244271816092:0.124829686):0.08573095066,((535.254802809377:0.1240122728,(521.239063830197:0.001096057233,521.23933909894:0.001096057233):0.1229162155):0.04020171308,(547.254793375906:0.1243632628,(533.239015829487:0.001203758195,533.239318146734:0.001203758195):0.1231595046):0.03985072305):0.04634665085):0.0708513068):0.007462540983):0.09153920065,(((609.291776754447:0.1534645731,(607.275983266344:0.1235700811,621.291824080374:0.1235700811):0.02989449199):0.07535642771,((577.265470376788:0.1238235899,(591.280822283272:0.001735168484,591.281258061289:0.001735168484):0.1220884215):0.03513195202,(589.26558954682:0.1240793781,603.281367193857:0.1240793781):0.03487616389):0.06986545887):0.06207633683,(((549.270375435136:0.1236872334,563.286150021744:0.1236872334):0.04056363653,(561.270381591388:0.1239516954,575.286114808769:0.1239516954):0.04029917453):0.06570004656,((553.265575213748:0.12328921,567.281070811075:0.12328921):0.04500636863,(565.265420936809:0.123551241,579.281071068218:0.123551241):0.04474433769):0.06165533789):0.06094642112):0.08951634748):0.0951348861,(((((489.249310910265:0.1243649715,(503.26486049122:0.001596643326,503.265261479406:0.001596643326):0.1227683281):0.03585546457,(501.249475993144:0.1246830386,515.265146862835:0.1246830386):0.03553739745):0.06683416435,((493.244326215461:0.1238304543,(507.25981132239:0.001382510118,507.260158532199:0.001382510118):0.1224479442):0.04041909946,(505.24433937417:0.1241897203,519.260063451973:0.1241897203):0.04005983352):0.06280504661):0.03290998423,((493.280697516823:0.1565040656,(491.265207786114:0.1238321074,505.280756257371:0.1238321074):0.03267195825):0.09560054365,((535.29103631902:0.1235598346,(521.275539724011:0.001357467941,521.275880644615:0.001357467941):0.1222023667):0.03956634098,(547.291327218141:0.1238229035,(533.275401265417:0.001501377286,533.275778328061:0.001501377286):0.1223215262):0.03930327206):0.08897843367):0.007859975355):0.1533639459,(((539.285962594713:0.1231734153,(525.270317247956:0.001899789172,525.270794369553:0.001899789172):0.1212736261):0.1317814025,(((495.259853852338:0.001309972968,495.260182844841:0.001309972968):0.1221591055,(481.244106355723:0.001317236624,481.244437172453:0.001317236624):0.1221518418):0.07423494902,(((497.239155065515:0.001228733578,497.239463655192:0.001228733578):0.1220685807,(511.254730795215:0.001469702943,511.255099903022:0.001469702943):0.1218276113):0.04662371513,(523.254967144585:0.1236466346,(509.239134754462:0.001164025439,509.239427093046:0.001164025439):0.1224826092):0.04627439474):0.02778299811):0.05725079036):0.04797748635,(((525.234136606338:0.1234675916,(539.249612490263:0.001591274163,539.250012130013:0.001591274163):0.1218763175):0.04417302168,(537.234213956188:0.1238294453,551.249743739012:0.1238294453):0.04381116808):0.09160442562,((499.218455348994:0.1231984116,(513.234054957359:0.001252712,513.234369569085:0.001252712):0.1219456996):0.07363859165,(((543.244480795599:0.001153770367,543.244770558678:0.001153770367):0.1218605088,(529.228892600812:0.001768583402,529.229336770802:0.001768583402):0.1212456958):0.0673187315,(541.265679091292:0.1230972485,(527.249637268824:0.001895803134,(527.249975493859:0.001098136666,527.25025128484:0.001098136666):0.000797666468):0.1212014454):0.06723576214):0.006503992613):0.06240803566):0.04368726525):0.1103962263):0.06222004072):0.1481867641):0.04038751836):0.02332769782):0.1751084188,(518.312369998153:0.7595109124,(587.307462496005:0.5493675655,(558.291762949789:0.3601733981,570.25590864373:0.3601733981):0.1891941674):0.210143347):0.1030480579):0.05159581912):0.3545143309,(((((((502.229408032372:0.1228851987,(488.213578008755:0.001469935518,488.213947174972:0.001469935518):0.1214152632):0.1415977572,(((462.162003717999:0.122884929,476.177826665838:0.122884929):0.03616984908,(464.177547801497:0.1228952677,478.192761701948:0.1228952677):0.03615951044):0.06416132938,((472.182740869669:0.1229825747,(486.197868533048:0.001352718066,486.198208260747:0.001352718066):0.1216298566):0.06244857404,(462.198245264056:0.1321928998,((460.182353541334:0.001150881161,460.182642578805:0.001150881161):0.121735548,(474.198105315093:0.00116750184,474.198398526756:0.00116750184):0.1217189273):0.009306470658):0.05323824891):0.03778495879):0.04126684847):0.08469932465,(((530.224653591509:0.1228829996,544.240302378212:0.1228829996):0.06502566801,(558.219021384575:0.1376967639,(546.218966189759:0.001409697208,546.219320227456:0.001409697208):0.1362870666):0.05021190374):0.1009030897,((514.193361660169:0.1231281076,528.209076740157:0.1231281076):0.1326165773,(((504.208304357821:0.002700878015,504.208982668473:0.002700878015):0.1319603969,(516.208801178071:0.1228870835,(502.192983153176:0.001917983964,502.193464844295:0.001917983964):0.1209690996):0.01177419135):0.05340099122,((532.20393718848:0.1228317356,(520.203244846297:0.002022753832,520.203752849792:0.002022753832):0.1208089818):0.04482787768,((506.187808558525:0.00156912966,506.188202636805:0.00156912966):0.1304727707,(504.172700281001:0.122902187,518.187804886246:0.122902187):0.009139713313):0.03561771298):0.02040265279):0.06768241878):0.03306707244):0.0603705233):0.1738721017,(((456.187805045616:0.2043464653,(426.176992268056:0.0009830538733,426.177239156627:0.0009830538733):0.2033634114):0.1249628737,(((428.192599318041:0.1229731954,442.20833640423:0.1229731954):0.06393458494,((458.203120053603:0.001698249626,458.203546559652:0.001698249626):0.148024897,(432.187646689441:0.1228845835,(446.203095680226:0.001171875517,446.203389990314:0.001171875517):0.121712708):0.02683856308):0.03718463377):0.05813417483,(422.203277864536:0.2206038059,(404.192581615549:0.1628994217,(416.192549456216:0.1228860548,430.20841708533:0.1228860548):0.04001336685):0.05770438419):0.02443814935):0.08426738372):0.1208549749,((400.124864148606:0.2055525573,402.104261461129:0.2055525573):0.149124281,((428.156281308164:0.1830270446,(430.135457468606:0.1231021708,444.151103395254:0.1231021708):0.05992487381):0.07089082051,((402.140570738946:0.1228830948,416.1562591694:0.1228830948):0.118086444,((436.146344469443:0.1239914246,448.146102902449:0.1239914246):0.07407160426,(446.167108673639:0.1627364324,(420.151089682378:0.1228896721,434.167061298109:0.1228896721):0.0398467603):0.03532659651):0.04290650989):0.01294832637):0.1007589731):0.09548747555):0.0728900685):0.1532732812,((((((431.192296206497:0.122883042,445.207971891236:0.122883042):0.04364477915,(447.187202535472:0.1228837407,461.202959726121:0.1228837407):0.04364408049):0.04013381384,((459.187278036015:0.1229543679,(473.202695619642:0.001336396546,473.203031248281:0.001336396546):0.1216179713):0.05516305178,(443.192242807376:0.1231283352,457.207980958787:0.1231283352):0.05498908448):0.02854421536):0.08500361094,(((503.21327833276:0.001812938509,503.213733642291:0.001812938509):0.151797899,(475.182170001685:0.1228888377,(489.198260286499:0.002134477975,(489.197552009582:0.001371437719,489.197896438619:0.001371437719):0.0007630402554):0.1207543598):0.0307219998):0.1069357579,((473.166391999058:0.1231980927,487.182146642707:0.1231980927):0.08557984431,(471.187152445179:0.1233717047,485.202877998952:0.1233717047):0.08540623228):0.05176865839):0.03111865058):0.1054015371,((((469.244648505029:0.1232030782,(455.22856134268:0.00109500851,455.228836348042:0.00109500851):0.1221080697):0.05014895783,(439.233760656387:0.1233862554,453.249233859595:0.1233862554):0.04996578063):0.07417565494,(431.228579739309:0.1738619703,(443.228588975448:0.1229262487,457.24425072095:0.1229262487):0.05093572164):0.07366572068):0.06336213164,(((469.207947340159:0.1235034323,(483.223513881962:0.001243193329,483.223826103126:0.001243193329):0.122260239):0.05098035783,(453.212968892652:0.1237508749,467.228667660882:0.1237508749):0.05073291523):0.08271763263,((501.234171969517:0.1229288096,(487.21849333377:0.001232329308,487.218802826495:0.001232329308):0.1216964803):0.05454900776,(471.223627604582:0.1230402862,(485.239017996529:0.001340793895,485.239354729538:0.001340793895):0.1216994923):0.05443753117):0.07972360545):0.05368839983):0.08617696046):0.1934847837,((499.275849080124:0.1435229265,(515.270782225158:0.001172102761,515.271076592317:0.001172102761):0.1423508237):0.3249449969,(((499.23960631316:0.1228849662,(485.223791953741:0.001388198923,485.224140592262:0.001388198923):0.1214967672):0.1438637501,(467.213308501641:0.1762766418,(455.213396640853:0.1228844275,(441.197716907821:0.0009477925827,441.197954940713:0.0009477925827):0.1219366349):0.05339221426):0.0904720745):0.05883503171,((455.249866292354:0.1440214347,471.24474896828:0.1440214347):0.1251358478,((411.223591049916:0.1631056404,(423.22342720317:0.1228849217,437.239249820959:0.1228849217):0.04022071868):0.03523526055,((439.218452438407:0.1228831227,453.234058734218:0.1228831227):0.050802561,(425.202756650593:0.1408047718,427.218492202098:0.1408047718):0.03288091191):0.0246552172):0.07081638152):0.05642646555):0.1428841754):0.1220836434):0.08577609671):0.1814637058,((430.063000734839:0.4639041515,((((462.088833899059:0.1228830164,476.104500072617:0.1228830164):0.05102666765,(448.07346996278:0.1408155492,450.089212602764:0.1408155492):0.0330941348):0.08028714131,((448.109686407817:0.1689907402,(446.094209492431:0.1233384427,460.109964660054:0.1233384427):0.04565229746):0.04818798931,(430.099142603986:0.2083306637,432.078370156365:0.2083306637):0.008848065812):0.03701809583):0.1093569991,((406.099287293415:0.1406572344,408.114925485104:0.1406572344):0.1607315649,((424.073593192633:0.1551919831,(408.078041319245:0.1230504626,(420.078216956052:0.001044484022,420.078479272467:0.001044484022):0.1220059785):0.03214152057):0.1315832827,(374.072924817034:0.2010457172,390.067983929122:0.2010457172):0.08572954862):0.01461353348):0.06216502517):0.1003503271):0.2668131197,(((((504.099560465881:0.1231959074,(518.115068700125:0.001496069242,518.115444429683:0.001496069242):0.1216998382):0.1118091185,((544.130940237655:0.1243104149,(530.115002037934:0.00157914931,530.115398632594:0.00157914931):0.1227312655):0.06262418277,(532.094727269238:0.1660037189,(516.099465466739:0.001405579439,516.099818470281:0.001405579439):0.1645981394):0.02093087874):0.04807042828):0.08468543297,(((490.083676578619:0.001057296196,490.083942112741:0.001057296196):0.1746255499,(474.088946225013:0.001183584498,474.089243475747:0.001183584498):0.1744992616):0.1107530943,(472.073529717866:0.1921919826,(486.088976538676:0.1269779988,500.104521749249:0.1269779988):0.06521398372):0.0942439579):0.03325451842):0.212266279,(((((570.146287350711:0.1246036921,584.161887525741:0.1246036921):0.05146621342,(554.151301461143:0.1250750756,568.16725424315:0.1250750756):0.05099482996):0.05403708868,((572.162012479045:0.1236924714,(558.146050282124:0.002053481423,558.146566002684:0.002053481423):0.12163899):0.06794838178,(528.135873918022:0.1658932747,(556.167075952248:0.1241399307,(542.151362364917:0.0016669159,542.151781001673:0.0016669159):0.1224730148):0.04175334401):0.02574757852):0.03846614103):0.1768266466,((574.177801168493:0.1561566275,576.193352895661:0.1561566275):0.1074770361,((544.167552791102:0.1232187595,558.182626456383:0.1232187595):0.09155953354,((532.167023903725:0.1228889489,(546.182776234802:0.001253391952,546.183091017294:0.001253391952):0.1216355569):0.05890577668,(516.172684338221:0.1229733451,530.188234810395:0.1229733451):0.05882138047):0.03298356746):0.04885537062):0.1432999772):0.1110595232,(((468.151098094559:0.2768992306,((((500.140976461039:0.001015443155,500.141231484:0.001015443155):0.1229456367,(514.156153276774:0.004025770036,514.157164326767:0.004025770036):0.1199353098):0.05451520209,(484.146058861833:0.124521556,(498.161824608577:0.001014385219,498.162079365843:0.001014385219):0.1235071708):0.05395472589):0.06721529167,(470.167080870289:0.1821393927,((486.161651258703:0.001012052414,486.161905430098:0.001012052414):0.1222844184,(500.17740342224:0.00107820117,500.177674206531:0.00107820117):0.1222182697):0.05884292187):0.0635521809):0.03120765702):0.05966167166,(((444.114787370605:0.1239228748,458.130675058927:0.1239228748):0.06147212859,(428.11991714305:0.1248423335,442.135465770767:0.1248423335):0.06055266995):0.1088347503,((486.125279766348:0.001824444571,486.125737965563:0.001824444571):0.2070896456,(488.141395340449:0.1231082128,(474.125324169481:0.001272775956,474.125643820159:0.001272775956):0.1218354368):0.08580587746):0.08531566347):0.04233114858):0.07816084345,((((504.135999205571:0.1228850606,(490.120108599293:0.001266698459,490.120426723641:0.001266698459):0.1216183621):0.05281745756,(506.115139331727:0.1235498537,(494.114954106477:0.001362507355,494.115296292702:0.001362507355):0.1221873463):0.05215266449):0.1084463871,(((518.151383177063:0.001919750353,518.151865311801:0.001919750353):0.1299926355,(506.151378043687:0.1228867381,520.167268782302:0.1228867381):0.009025647681):0.112713621,((516.135843504502:0.1234294776,530.151561372968:0.1234294776):0.08830562646,((520.131081856506:0.122886606,534.146495409752:0.122886606):0.04638160082,(532.130992228744:0.1230433971,546.146499227917:0.1230433971):0.04622480977):0.04246689721):0.03289090278):0.03952289843):0.09162931449,((454.120386481182:0.1629406964,(466.120571961594:0.1228950598,480.135789572079:0.1228950598):0.04004563654):0.1478674795,(((474.16200654333:0.1228870558,(460.146014739026:0.0009846874187,460.146262037853:0.0009846874187):0.1219023684):0.04376099563,((490.156543400942:0.001197856098,490.15684423591:0.001197856098):0.1216900405,(476.140961799018:0.001584800674,476.141359812987:0.001584800674):0.1213030959):0.04376015486):0.05291942255,((494.151389175582:0.1228830083,508.167027492747:0.1228830083):0.06172960409,(480.172197696267:0.1317748537,(478.156869234442:0.1228854531,492.172324210021:0.1228854531):0.008889400565):0.05283775872):0.03495486164):0.09124070183):0.06497004389):0.03894352597):0.1032714183):0.01396357388):0.09194750043,(485.151270735342:0.5901427178,((((533.078639415623:0.1903837528,(503.068029811166:0.1269777935,517.083592106818:0.1269777935):0.06340595933):0.07882260483,(((503.104325759607:0.00113869663,503.104611737:0.00113869663):0.1237057695,(489.088686006032:0.001209135251,489.088989673697:0.001209135251):0.1236353309):0.08082574493,(491.067838729643:0.1863228429,(505.083331487784:0.1239200128,519.09908991388:0.1239200128):0.06240283004):0.0193473682):0.06353614658):0.1214002023,(((463.072999977205:0.1233377828,477.088621816517:0.1233377828):0.06909579484,(447.077929453879:0.1243725027,461.093598100947:0.1243725027):0.06806107496):0.09280811439,((449.09354091292:0.1638464227,(477.125054942604:0.1228852442,(463.109154676097:0.001328700797,463.109488371991:0.001328700797):0.1215565434):0.04096117848):0.09907277478,(((491.104169189462:0.001241948667,491.104481098036:0.001241948667):0.1218643618,(505.119798474442:0.001582608167,505.120195937775:0.001582608167):0.1215237023):0.0616899228,(475.109363691528:0.1236283808,(489.125018271709:0.001106667455,489.125296205151:0.001106667455):0.1225217134):0.06116785243):0.07812296424):0.02232249456):0.1053648679):0.1496387865,((((505.156253566135:0.122884489,(491.140439775138:0.001206064477,491.140742671595:0.001206064477):0.1216784245):0.06060527988,((489.161272959499:0.001214819146,489.161578054643:0.001214819146):0.1217902072,(475.145697935945:0.001323213024,475.146030253615:0.001323213024):0.1216818133):0.06048474251):0.07235897802,((519.171609016972:0.001701190909,519.172036261708:0.001701190909):0.1850136908,(491.176840008501:0.1763205772,((503.176882766239:0.001187822456,503.177181081313:0.001187822456):0.1217703966,(517.192740133343:0.00123802956,517.193051057655:0.00123802956):0.1217201895):0.05336235816):0.01039430451):0.0691338651):0.1528366988,(((((517.120008991021:0.123944948,(531.135508854824:0.001339583942,531.13584528396:0.001339583942):0.1226053641):0.05271734145,(501.124869842656:0.1245239003,(515.140597564113:0.00155084198,515.140987049543:0.00155084198):0.1229730583):0.05213838914):0.05905609619,(((533.151115048406:0.001351848658,533.151454557758:0.001351848658):0.1216537246,(519.135402906566:0.0015274824,519.135786525366:0.0015274824):0.1214780909):0.05882692122,(517.156400558884:0.1232946378,(503.140620873863:0.001072840308,503.140890311803:0.001072840308):0.1222217975):0.05853785674):0.05388589112):0.07047176286,(((547.166955591588:0.1229552813,561.1823899472:0.1229552813):0.05553295616,(545.187573238895:0.1231298486,(531.171829953017:0.001295467777,531.172155302621:0.001295467777):0.1218343808):0.05535838886):0.08400396186,((561.146230721946:0.1232025192,(575.161500731863:0.002002310159,575.162003601042:0.002002310159):0.1212002091):0.05539367183,((545.151085747845:0.001836221883,545.151546904867:0.001836221883):0.1216759679,(559.166726225739:0.001892274387,559.167201460039:0.001892274387):0.1216199154):0.05508400132):0.08389600827):0.04369794916):0.0657965025,((((487.145671222771:0.1236880645,501.16134733889:0.1236880645):0.05436000851,(471.15071670107:0.1241372805,485.166520160737:0.1241372805):0.05391079249):0.0479371376,((483.150894009792:0.1250693036,497.166519320208:0.1250693036):0.08072642279,(485.13011235631:0.1251064209,499.145787739317:0.1251064209):0.0806893055):0.02018948418):0.08576775514,(((529.156254167804:0.1238626985,(543.171776590922:0.001673188714,543.172196803061:0.001673188714):0.1221895098):0.04932005812,(513.161219773507:0.124239577,(527.176966041188:0.001116372892,527.177246412097:0.001116372892):0.1231232041):0.04894317967):0.06512590364,((527.140663534711:0.1250694404,541.156366137348:0.1250694404):0.04978231449,(511.145605588527:0.1255207667,525.161434434778:0.1255207667):0.04933098818):0.06345690547):0.07344430541):0.06023368527):0.03669879463):0.1315599008):0.04989737139):0.03376152054):0.1068130329):0.1270740982):0.166585351,((((((((343.103432479857:0.1256498817,357.119081647947:0.1256498817):0.06011053926,(327.108546536722:0.1269773321,341.124213916041:0.1269773321):0.05878308879):0.07974642593,((331.103475543982:0.1233377557,345.119106263095:0.1233377557):0.09468487889,(329.12416893904:0.123919541,343.139885117776:0.123919541):0.09410309367):0.04748421224):0.06017989052,(((315.072140890318:0.1289880642,329.087758094177:0.1289880642):0.0638397761,(299.077236191265:0.1315326282,313.092885472918:0.1315326282):0.06129521211):0.1017082665,((303.072128986413:0.1239933688,317.087785540873:0.1239933688):0.09964067683,(301.092918660262:0.1251015274,315.108543041863:0.1251015274):0.09853251832):0.07090206111):0.0311506306):0.1062787998,((305.051522447288:0.2852908908,(((321.082759260108:0.1228831043,335.098368945132:0.1228831043):0.0367302918,(319.06705378884:0.1228831528,333.082752531607:0.1228831528):0.03673024338):0.0421923952,(347.098343524078:0.1665621358,(349.077652320102:0.1228831471,363.093254492883:0.1228831471):0.04367898873):0.03524365555):0.08348509947):0.0649138783,(((375.093259931545:0.1233378579,389.108954209899:0.1233378579):0.0693692447,(359.098407233164:0.124372685,373.114000590312:0.124372685):0.06833441753):0.1286908744,(((377.10888020338:0.1228830185,391.124547382855:0.1228830185):0.04384463653,(361.114022498135:0.1228830201,375.129690387841:0.1228830201):0.04384463492):0.08088691233,((333.119149874685:0.1228830249,347.134780026908:0.1228830249):0.04460620852,(351.129727848639:0.132401547,(349.113872711526:0.1228832672,363.129587128984:0.1228832672):0.00951827979):0.03508768645):0.08012533397):0.07378340961):0.02880679211):0.08176076804):0.09773578472,((((377.072425115968:0.0008562174292,377.072640150264:0.0008562174292):0.1834692224,(391.088105442341:0.1228830619,405.103724341774:0.1228830619):0.06144237796):0.09262479117,((389.0724779939:0.1251018964,403.088208494121:0.1251018964):0.08642544445,((405.067405908006:0.0008770547759,405.067626175487:0.0008770547759):0.1638092992,(433.098714193238:0.1233385888,(419.082958073051:0.0009167594442,419.083188312141:0.0009167594442):0.1224218294):0.04134776513):0.04684098689):0.06542289017):0.1632449733,(((361.041229637748:0.1285352707,375.056957807582:0.1285352707):0.08910891662,(359.061968202683:0.1289882825,373.077686232161:0.1289882825):0.08865590484):0.09643186602,((303.035754332743:0.1327645823,317.051390690201:0.1327645823):0.1473754987,((331.067036400265:0.1263324781,345.082744658767:0.1263324781):0.1029413276,((333.046264419939:0.0009284052021,333.046497583797:0.0009284052021):0.1858194172,(347.061997120582:0.1239935689,361.0775908019:0.1239935689):0.06275425357):0.04252598327):0.0508662753):0.03393597237):0.1261191509):0.08950611755):0.1578128005,(((((415.1610132533:0.1232936619,429.17660850605:0.1232936619):0.123586025,(387.129672529089:0.1236258327,401.145335916817:0.1236258327):0.1232538542):0.0513608884,(((419.119426390902:0.1228831173,433.135033656404:0.1228831173):0.08133988186,((405.140200092989:0.0008898112608,405.140423564191:0.0008898112608):0.1580702115,(403.124514471524:0.1231025782,417.140244114007:0.1231025782):0.03585744449):0.04526297645):0.06380139628,((447.150839183267:0.1228833184,461.16641887459:0.1228833184):0.08352606982,((419.155821172139:0.1228830267,433.171491727549:0.1228830267):0.04347551703,(431.155862806309:0.1230012715,445.171534359578:0.1230012715):0.04335727227):0.04005084443):0.06161500724):0.03021617991):0.1146884376,((((459.114380036591:0.124307479,473.130066988195:0.124307479):0.05682338843,(443.119545224447:0.1250540846,457.135092555299:0.1250540846):0.05607678275):0.06509203303,((447.114439813159:0.1231033157,(461.129976949215:0.001051308321,461.130240979515:0.001051308321):0.1220520073):0.08037688684,(445.135095557278:0.1234300795,459.150863785986:0.1234300795):0.08005012299):0.04274269791):0.08555939054,((413.108918531865:0.1268002331,427.124606457336:0.1268002331):0.1277380932,((387.093219778651:0.1256505622,401.108973638949:0.1256505622):0.1130581186,((417.103782677857:0.1239192938,431.119455382303:0.1239192938):0.08829786409,(415.124547682925:0.1243077052,429.140267774578:0.1243077052):0.08790945268):0.02649152288):0.01582964562):0.07724396458):0.08114672199):0.1571682308,(((((397.11400663063:0.1277146633,411.129693467507:0.1277146633):0.05054451795,(381.119092206916:0.1285490224,395.1347378555:0.1285490224):0.04971015886):0.0465719962,((385.113967612475:0.1258280245,399.129644800332:0.1258280245):0.05527729992,(369.119019296346:0.1268001523,383.134681362352:0.1268001523):0.05430517207):0.04372585307):0.09499976278,((385.077620960246:0.1304239419,399.093256988386:0.1304239419):0.1481627512,(((369.082710802941:0.1319166263,383.098359042332:0.1319166263):0.04982462328,(353.087773856664:0.1331989159,367.10342887404:0.1331989159):0.04854233371):0.0543180976,((357.082691049506:0.1287376215,371.09831110668:0.1287376215):0.05716864345,(341.087771177087:0.13042395,355.103439278597:0.13042395):0.0554823149):0.0501530823):0.04252734593):0.04124424712):0.2183165345,(((((453.176663605501:0.1246139314,467.192241372185:0.1246139314):0.04956434269,(437.181733327424:0.1249846975,451.197293172317:0.1249846975):0.04919357654):0.03574269185,((441.176573391363:0.1238594771,455.192198475236:0.1238594771):0.05204534282,(425.181716053319:0.1242348472,439.197328181955:0.1242348472):0.05166997273):0.03401614604):0.09759283279,(((443.155917315721:0.1236880264,457.171576705607:0.1236880264):0.09011269891,(441.140231665566:0.1251069448,455.155787256657:0.1251069448):0.08869378048):0.07713740174,(((425.145380219908:0.1256847583,439.160935222341:0.1256847583):0.05023646312,(409.150381452988:0.1262334281,423.166093398807:0.1262334281):0.04968779327):0.04051901357,((413.145289070662:0.1245181311,427.161085821922:0.1245181311):0.05342235543,(397.150431509881:0.1251065817,411.166025107562:0.1251065817):0.05283390487):0.03849974843):0.07449789212):0.01657567165):0.1241962791,((((399.165948712939:0.1236880728,413.181627209693:0.1236880728):0.05443106428,(383.171120081431:0.1241358168,397.186744990009:0.1241358168):0.05398332026):0.09546779796,((371.134786131179:0.124307758,385.150360364323:0.124307758):0.05687266636,(355.139892877503:0.1250535721,369.155493321783:0.1250535721):0.05612685222):0.09240651072):0.100824956,((((407.171211753086:0.1259431821,421.18686299299:0.1259431821):0.04749794148,(391.17615678629:0.1263375427,405.191825237424:0.1263375427):0.04710358084):0.03300491953,((395.171167102316:0.1250698635,409.186719927256:0.1250698635):0.05002116875,(379.176204808736:0.1255190366,393.191922572529:0.1255190366):0.04957199567):0.03135501088):0.09250037428,(((379.139804154128:0.1278204702,393.155440096382:0.1278204702):0.04760084563,(363.144935563079:0.1283738915,377.160572416693:0.1283738915):0.04704742434):0.03646413579,((367.139886033903:0.126529733,381.155452794242:0.126529733):0.05052243747,(351.144936584138:0.1272043072,365.16061125501:0.1272043072):0.04984786331):0.03483328108):0.08706096582):0.07546547361):0.05729818683):0.1064373969):0.03194976904):0.1174168786):0.1985715858,(((((((465.212977864966:0.1242651999,479.22861557196:0.1242651999):0.04659474274,(477.213050866602:0.1247588963,491.228743066809:0.1247588963):0.04610104636):0.06830887855,(((475.197296337146:0.0009761067607,475.197541480988:0.0009761067607):0.1247014527,(489.21287714791:0.001349245141,489.213216003403:0.001349245141):0.1243283143):0.09697201519,((461.218151435589:0.1249913859,(475.233538428319:0.001546289689,475.233926770466:0.001546289689):0.1234450962):0.03744058002,(487.233703053238:0.1254083199,(473.217885672788:0.001338363947,473.218221795529:0.001338363947):0.124069956):0.037023646):0.06021760876):0.01651924652):0.06633914364,(((455.207524436012:0.1495934423,(457.223048853542:0.1261172067,(443.207452972522:0.001008259908,443.20770619145:0.001008259908):0.1251089468):0.02347623552):0.05993975177,((445.186837116743:0.1265293515,459.202516078764:0.1265293515):0.03904080296,(457.186841755412:0.1269775482,471.202553099715:0.1269775482):0.03859260622):0.04396303959):0.0790009259,((447.166073738924:0.1270278116,461.181764265292:0.1270278116):0.09474564657,((449.181642099008:0.1256727515,463.197325058598:0.1256727515):0.04708039235,(433.186834890047:0.1259833968,447.20241425681:0.1259833968):0.04676974699):0.04902031436):0.06676066176):0.01697384488):0.1505597601,((((427.197413432544:0.1233715673,441.213003683084:0.1233715673):0.05216679446,(411.202362514203:0.1236551646,425.217995153154:0.1236551646):0.05188319722):0.08924990741,((409.22319067639:0.1237516537,(423.238704803651:0.0009511467677,423.238943678928:0.0009511467677):0.1228005069):0.1052346065,((423.202431599771:0.1242703623,437.218081453488:0.1242703623):0.04957413029,(407.207604351729:0.1245786299,421.223349751007:0.1245786299):0.04926586274):0.05514176758):0.03580200902):0.1199419541,((((447.23880345654:0.1244433796,461.254593789653:0.1244433796):0.03870238115,(473.25430709775:0.124834046,(459.238744119911:0.001128472034,459.239027529453:0.001128472034):0.123705574):0.03831171479):0.07929238764,((435.238863915838:0.1240222966,449.254649419593:0.1240222966):0.07939213116,((451.233697036459:0.1238046427,465.249347165652:0.1238046427):0.04728162065,(463.233790841743:0.1242347614,477.249431342517:0.1242347614):0.04685150191):0.03232816443):0.03902372068):0.1006188043,((399.217762274037:0.1940899567,((389.196965982081:0.125983232,403.212567304656:0.125983232):0.04265393043,(401.196939566439:0.126529302,415.212582622819:0.126529302):0.04210786048):0.02545279428):0.09560913836,(((405.228291309898:0.1245169818,419.24400033319:0.1245169818):0.04462404276,(417.228289621735:0.1249895838,431.244058053796:0.1249895838):0.04415144084):0.107307586,((435.202468048845:0.1248768405,449.217997567502:0.1248768405):0.06593405991,((419.207557903567:0.125160755,(433.223089580819:0.001065282495,433.223357120656:0.001065282495):0.1240954725):0.04083922224,(431.207564822899:0.1256759736,445.22307666871:0.1256759736):0.04032400361):0.02481092317):0.0856377102):0.01325048446):0.05335785764):0.04167327056):0.07133750161):0.2540133539,(((((365.087808832535:0.1351632749,379.103428799307:0.1351632749):0.04302959962,(349.092884656323:0.1358805938,363.108498734506:0.1358805938):0.04231228073):0.09663237627,((391.103414487919:0.1333000216,405.119039019345:0.1333000216):0.10193809,((393.11909804792:0.1299488027,407.134729445727:0.1299488027):0.04567676079,(377.124151927951:0.1305158537,391.139848769939:0.1305158537):0.04510970976):0.0596125481):0.03958713924):0.1199404913,((((347.11365951317:0.1333001289,361.129259985041:0.1333001289):0.04139493781,(359.113647953769:0.134084683,373.129291441081:0.134084683):0.04061038369):0.08969747159,((327.123771186579:0.1345608773,341.13944823655:0.1345608773):0.07030666144,((343.118718636616:0.1343562937,357.134388185155:0.1343562937):0.03422247087,(355.118709261249:0.1347076462,369.134278169166:0.1347076462):0.03387111838):0.03628877411):0.05952499956):0.06113357058,((((385.129174546335:0.0008370731834,385.129384772659:0.0008370731834):0.1314207293,(399.14487808838:0.0008452627871,399.145090371478:0.0008452627871):0.1314125396):0.0628174249,((389.124181757995:0.1314100206,403.139815816249:0.1314100206):0.03928087982,(401.124277817378:0.1320315462,415.139831792115:0.1320315462):0.03865935416):0.02438432696):0.07989170631,((371.149966145017:0.1302581667,385.1656976527:0.1302581667):0.06537604131,((375.144938438549:0.1292946335,389.160507908461:0.1292946335):0.04192616123,(387.144909677516:0.1299865814,401.160547725604:0.1299865814):0.0412342133):0.02441341327):0.07933272566):0.05055917521):0.0692396332):0.1083293666,((((419.134770132092:0.1292943781,433.150371961491:0.1292943781):0.09811736078,((421.150395058805:0.1272107457,435.165992921354:0.1272107457):0.04681233266,(405.15550282782:0.1276323741,419.171188534318:0.1276323741):0.04639070421):0.0533886606):0.07338411828,(((403.176292658892:0.1270282485,417.191849693379:0.1270282485):0.04128669264,(415.176292768631:0.1275876246,429.191836677432:0.1275876246):0.04072731653):0.0910296543,((413.160662433441:0.1291078578,427.176335813535:0.1291078578):0.06372026908,((417.155517189542:0.1283425242,431.171187311914:0.1283425242):0.03965376944,(429.155520459541:0.1288891118,443.171134446766:0.1288891118):0.03910718189):0.02483183327):0.06651646848):0.0414512618):0.098876043,(((439.13965504819:0.1635229249,(427.139907925907:0.1306741638,(441.155374395047:0.001337603345,441.155710326767:0.001337603345):0.1293365604):0.03284876114):0.08082645007,((417.119103219653:0.131751212,431.134717715843:0.131751212):0.03700336029,(429.119228249339:0.1322565828,443.134807928247:0.1322565828):0.03649798949):0.07559480264):0.08409934876,(((469.186560163805:0.001085159949,469.186832695755:0.001085159949):0.1271222787,(455.170938516504:0.00127500001,455.171258725741:0.00127500001):0.1269324387):0.1470827284,(((445.150398893646:0.1286354708,459.166145086441:0.1286354708):0.03788446493,(457.150380756095:0.1291078564,471.166007886289:0.1291078564):0.03741207937):0.04854946402,((475.161002298483:0.1273237674,489.176557630521:0.1273237674):0.06584741432,(473.145299019639:0.1288892738,487.161011720302:0.1288892738):0.0642819079):0.02189821809):0.06022076734):0.05315855661):0.07122317646):0.1034232085):0.20698597):0.08609868828,((441.203154530831:0.4967904556,(396.181606134164:0.3115072044,((396.217883708834:0.0009322736843,396.21811784424:0.0009322736843):0.2953004866,(428.207747996144:0.00105446673,428.208012819661:0.00105446673):0.2951782935):0.01527444414):0.1852832512):0.242433668,((((((406.114341722859:0.1321181838,420.129991582407:0.1321181838):0.04270003869,(390.119376802428:0.1327666923,(404.13505589173:0.0009391912554,404.135291764446:0.0009391912554):0.1318275011):0.04205153015):0.04865313497,((392.135076421459:0.1292943313,406.150765877027:0.1292943313):0.07570513601,(394.114412606456:0.1304502147,408.130001490114:0.1304502147):0.07454925265):0.01847189011):0.1205216897,(((402.155855787694:0.1310020934,(388.139997620748:0.001166604102,388.140290606949:0.001166604102):0.1298354893):0.06519264484,(374.160995978651:0.170420081,(376.140198051726:0.1299489032,390.15589270261:0.1299489032):0.04047117781):0.02577465728):0.09266111139,(((348.108878733788:0.1351636169,362.124610790141:0.1351636169):0.0429996799,(332.11397254028:0.1358805216,346.129629768487:0.1358805216):0.04228277525):0.04646740081,((358.129462140786:0.1337382344,372.145298139791:0.1337382344):0.07174637168,(360.108865930547:0.1364487419,374.124591339327:0.1364487419):0.06903586413):0.01914609156):0.06422515205):0.05513719751):0.1309830339,(((380.135068068199:0.17613008,(350.124561319271:0.1304507243,(364.140126320954:0.0008578570509,364.140341767032:0.0008578570509):0.1295928672):0.04567935571):0.06441889018,((334.129612460217:0.131351199,348.145102767488:0.131351199):0.08430059323,(338.124542811369:0.1754814707,(322.129617360714:0.1294151628,336.145319901772:0.1294151628):0.04606630789):0.04017032152):0.02489717792):0.1132210694,(((292.119051573761:0.1331992595,306.134625420063:0.1331992595):0.05901277034,(304.118999626086:0.1351633252,318.134691573892:0.1351633252):0.05704870467):0.117220226,(((322.093254919087:0.1372741192,336.108870211672:0.1372741192):0.0452455479,(306.098319212036:0.1385361279,320.113977415662:0.1385361279):0.04398353922):0.05990344324,((294.098290343077:0.1357010477,308.113930231081:0.1357010477):0.07231133527,(296.077538048777:0.1391816922,310.093193676384:0.1391816922):0.06883069077):0.03441072746):0.06700914552):0.04433778365):0.1212060415):0.1323535583,((((440.11979196873:0.1748963196,(424.124957102714:0.1277147762,438.140550757167:0.1277147762):0.04718154344):0.0785017662,((426.140562932282:0.1250536946,440.156279180115:0.1250536946):0.1120751356,((396.130063454566:0.1268004037,410.145648904734:0.1268004037):0.08116967557,(398.10923260492:0.1269773531,412.124907860746:0.1269773531):0.08099272617):0.02915875098):0.01626925553):0.1890657553,(((476.192520304604:0.1263429107,(462.176946149436:0.00132046512,462.177277776985:0.00132046512):0.1250224456):0.06663881896,(464.156274766604:0.1267437158,478.171886435558:0.1267437158):0.06623801387):0.07436213551,((420.166394909337:0.1267457412,(434.18183342739:0.001445679378,434.182196501811:0.001445679378):0.1253000618):0.1095768216,((434.145681923672:0.1283774976,(448.161376141191:0.001175339921,448.161671321345:0.001175339921):0.1272021577):0.04762650548,(418.150866326976:0.1288644817,432.166481729208:0.1288644817):0.04713952143):0.06031855967):0.03102130234):0.175119976):0.07828456248,((((408.166359143419:0.1810929329,(378.15582217763:0.1272051269,392.171354865293:0.1272051269):0.05388780597):0.0384435598,(366.155897070791:0.1883473503,(380.171525633275:0.1251064303,394.187203786414:0.1251064303):0.06324092004):0.03118914234):0.07487305485,((384.166405327368:0.1234293534,398.182003637575:0.1234293534):0.1181580543,(398.145648317111:0.1779181378,(382.150691108043:0.1250534165,396.166341700697:0.1250534165):0.05286472132):0.0636692699):0.05282213986):0.1643620996,(420.202649127816:0.3708728273,424.234165834501:0.3708728273):0.0878988198):0.06197675649):0.08658123567):0.1318944842):0.05695564348):0.08990594113):0.1382910122):0.2442924001):0.1045734443):0.4025946921,(((429.065115208356:0.8538517773,((426.013478637501:0.1532057502,440.02913028806:0.1532057502):0.5152970347,(327.976937090776:0.5062785104,393.987242109853:0.5062785104):0.1622242744):0.1853489925):0.2526328932,(((((((276.014956892349:0.0005639190121,276.015098517506:0.0005639190121):0.2402816613,((288.015020037786:0.134189404,300.015013080447:0.134189404):0.0387473418,(304.0099051617:0.1369106336,316.009821057438:0.1369106336):0.03602611222):0.06790883447):0.1101243261,(((300.051358127354:0.1392408152,312.051297651229:0.1392408152):0.07534125201,((298.035789103866:0.1362314353,(286.035630923882:0.0007743961339,286.03582540921:0.0007743961339):0.1354570392):0.04054468789,(302.030619022967:0.1389963216,314.030574293816:0.1389963216):0.03777980161):0.03780594398):0.07192137036,((342.025444149322:0.1365390433,(330.025468166874:0.0008892608883,330.025691499853:0.0008892608883):0.1356497824):0.1182763177,((316.046266316633:0.1418714236,(328.04625790899:0.0006834098163,328.046429543605:0.0006834098163):0.1411880138):0.03376412689,(332.041196043294:0.1454439342,344.041216692323:0.1454439342):0.03019161629):0.07917981052):0.03168807656):0.06446646882):0.1377409219,((214.05096352983:0.3309972519,254.04590701951:0.3309972519):0.07365102,((248.020070644433:0.1890044566,(220.025085536733:0.1535964806,236.020078276153:0.1535964806):0.03540797606):0.1532717836,(((274.035746482476:0.1499517585,290.030587948205:0.1499517585):0.03602087793,(262.035731966207:0.153386802,278.030614365022:0.153386802):0.03258583439):0.0701942825,((258.04080594208:0.1463410481,(246.040714543351:0.0006291726537,246.040872556601:0.0006291726537):0.1457118754):0.09014342953,((288.051379034633:0.1494666654,(272.056395650182:0.000597573347,272.05654572744:0.000597573347):0.148869092):0.03274066907,(260.056400421283:0.1520458981,276.05136902262:0.1520458981):0.03016143636):0.05427714316):0.01968244129):0.08610932135):0.06237203164):0.08406255638):0.1674322111,(((((254.030608555197:0.1841248805,270.025626487752:0.1841248805):0.06939284483,((280.046308368858:0.1650000012,296.041169454673:0.1650000012):0.06596895026,(282.025477792431:0.1655411496,(266.030622487985:0.0005404711127,266.030758224331:0.0005404711127):0.1650006785):0.06542780185):0.02254877386):0.142729512,(((306.061941789387:0.179163077,(308.04119902084:0.1568832741,(292.046260939565:0.0006078490489,292.046413597509:0.0006078490489):0.156275425):0.02227980298):0.03890383114,((304.046262983783:0.1521396276,320.041192383795:0.1521396276):0.04586702831,(318.06191061329:0.152433033,334.056837949671:0.152433033):0.04557362283):0.02006025231):0.1146131952,((294.02550561309:0.1595205774,310.020578943323:0.1595205774):0.07813018831,((322.020364976421:0.0008566315175,322.020580114713:0.0008566315175):0.1830611325,(306.025552915034:0.1516622722,318.025565237087:0.1516622722):0.03225549182):0.05373300163):0.09502933767):0.06356713395):0.07359768844,((((360.07246352234:0.1472831145,374.088168611695:0.1472831145):0.05746847769,(348.072539664027:0.1542613537,364.067356619669:0.1542613537):0.05049023848):0.1158324617,(((348.036104161622:0.1521342015,364.031035829861:0.1521342015):0.04427201773,(336.036146461138:0.1568640343,352.031016399895:0.1568640343):0.03954218492):0.0702501892,((350.05182828204:0.156797227,366.046665359728:0.156797227):0.0560688659,((376.067420017573:0.1524907531,392.062295857634:0.1524907531):0.0340293049,(362.051809998126:0.1527090014,378.046621950018:0.1527090014):0.03381105666):0.02634603489):0.05379031552):0.05392764547):0.1004941339,(((322.056861370791:0.1546047718,336.072519602994:0.1546047718):0.07763084264,(310.056815355638:0.1766736683,(294.061896314882:0.1532058135,308.077581342516:0.1532058135):0.02346785478):0.05556194618):0.1001757698,((312.036075327932:0.163766404,326.051767473638:0.163766404):0.08958700227,((324.036098775061:0.1647815302,(340.030943831219:0.0009168107493,340.031174083194:0.0009168107493):0.1638647194):0.06900347256,(354.046660366389:0.1767842475,(338.051812429447:0.1532057506,352.06745895039:0.1532057506):0.02357849689):0.0570007552):0.01956840359):0.07905797796):0.08866680354):0.04876673793):0.09582764276,((((330.098357446961:0.1412211422,344.113950818867:0.1412211422):0.0919211926,((320.077596399665:0.1459081319,334.093252958808:0.1459081319):0.04361362669,(332.077552553823:0.1470498629,346.093212262096:0.1470498629):0.04247189572):0.04362057616):0.1127680979,(((290.066985819056:0.1526237491,(274.072052338919:0.0006834388398,274.072223980823:0.0006834388398):0.1519403103):0.05314914518,((300.087623631303:0.1496779596,316.082673031586:0.1496779596):0.0327254211,(286.072137590108:0.1498951928,(302.066947451122:0.0007344637041,302.06713190764:0.0007344637041):0.1491607291):0.03250818786):0.02336951361):0.1007841089,(((304.082654440618:0.146608443,318.098275581962:0.146608443):0.03494392013,(288.087766836097:0.1470498586,302.103413116415:0.1470498586):0.03450250457):0.04448459878,((290.103373225241:0.145908837,(276.087727222935:0.0006264151417,276.087884543651:0.0006264151417):0.1452824218):0.05293613796,(278.067024384674:0.1546047684,292.082674890552:0.1546047684):0.04424020657):0.027191987):0.08052004125):0.03935342949):0.1879460972,((((328.082738959276:0.1421508497,340.082520824858:0.1421508497):0.03329753133,(356.077580824141:0.1446152529,(344.077507771086:0.0007634178125,344.077699499269:0.0007634178125):0.143851835):0.03083312812):0.03547651821,((314.066979271627:0.1407839136,326.067045000039:0.1407839136):0.0358540692,(330.061914762259:0.1436697029,342.061962990046:0.1436697029):0.03296827992):0.03428691639):0.2044605091,(((386.088099041062:0.1416052119,(400.103782379719:0.0008096655032,400.103985722755:0.0008096655032):0.1407955464):0.05690030689,(398.088158152539:0.1716128204,(402.083121062624:0.1448299931,414.083104491506:0.1448299931):0.02678282722):0.02689269842):0.08204909198,((358.093216564629:0.163953838,(384.108904473916:0.1416431816,(370.093155739816:0.0008602314689,370.093371782216:0.0008602314689):0.1407829501):0.0223106564):0.08699393976,((388.103762842948:0.1368867112,402.119440845893:0.1368867112):0.03937470446,(372.10886839447:0.1372137483,386.124592766492:0.1372137483):0.03904766732):0.07468636212):0.02960683301):0.1348307975):0.1184711216):0.03181603863):0.09047047091):0.08804925385,(((((((285.076847946377:0.139470454,(297.0767515748:0.0008608051544,297.076967761278:0.0008608051544):0.1386096488):0.03404200904,(301.071774500721:0.141860511,313.071748478914:0.141860511):0.03165195202):0.1017098527,((299.092466667123:0.1396991436,311.0926492274:0.1396991436):0.04596550262,(297.113360809621:0.1481634189,(313.108081431469:0.0007359031229,313.108266249489:0.0007359031229):0.1474275158):0.03750122732):0.08955766948):0.06476979965,(((319.082332917087:0.1408331351,333.09796755756:0.1408331351):0.06203806074,((331.082329692705:0.1414698406,345.097970448921:0.1414698406):0.03561757294,(315.087362419767:0.1416037248,329.103057153632:0.1416037248):0.03548368873):0.02578378227):0.08065859789,((277.071773392348:0.146608464,291.087388446281:0.146608464):0.05658377931,(305.066677792321:0.1717930525,(289.071758048355:0.1472829517,303.087411117823:0.1472829517):0.0245101008):0.03139919084):0.08033755039):0.05646232162):0.04328020105,((((261.076848566586:0.1470498597,275.0925045316:0.1470498597):0.03353211425,(245.081937943493:0.1472829546,259.097595893026:0.1472829546):0.03329901941):0.04468101332,((257.081883133681:0.1415805592,269.08204460875:0.1415805592):0.0500814525,((271.097455207216:0.0005669310552,271.097597588831:0.0005669310552):0.1708089716,(273.076849481811:0.1473493279,287.092524962504:0.1473493279):0.02402657481):0.02028610903):0.03360097558):0.1385864293,(((273.113260028136:0.1368870655,(287.128877772347:0.000578325635,287.129023015648:0.000578325635):0.1363087399):0.03690562399,(285.113194900065:0.137444967,299.128868512961:0.137444967):0.03634772249):0.08752133806,(((317.103020603163:0.1368867335,331.118704803549:0.1368867335):0.03734819873,(301.108166092297:0.137214,(315.123759059886:0.0007389044745,315.123944631679:0.0007389044745):0.1364750955):0.03702093224):0.03065044115,((305.103063148716:0.1358805932,319.118677367149:0.1358805932):0.04158755597,(289.108141112328:0.1364484419,303.123813975033:0.1364484419):0.04101970726):0.02741722421):0.05642865421):0.102535389):0.01942289982):0.1888007791,((((363.072148171892:0.1408331842,377.08776488675:0.1408331842):0.03760494573,(347.077229843629:0.1412209994,361.09290558821:0.1412209994):0.03721713051):0.06560290489,((333.061622780761:0.1513938035,349.0564070282:0.1513938035):0.06918998066,((337.056458446527:0.145908202,351.072144948341:0.145908202):0.03669997858,(321.061612647019:0.1466084414,335.07723432733:0.1466084414):0.03599973921):0.03797560355):0.02345725067):0.212900153,((((369.097982241362:0.1368676788,381.097883942618:0.1368676788):0.05179275497,(371.077233899172:0.1416036185,385.092893975445:0.1416036185):0.04705681528):0.06598798427,(((399.10856858779:0.1347072854,413.124197504488:0.1347072854):0.0387538284,(383.113595354671:0.134803879,397.129329919203:0.134803879):0.03865723481):0.06564474374,((373.09292775:0.1374450565,387.108531826494:0.1374450565):0.03770745253,(357.097941437103:0.137595542,371.113626149644:0.137595542):0.03755696704):0.06395334848):0.01554256049):0.1628308988,((((311.056111637428:0.1334071186,323.056109139237:0.1334071186):0.03862190653,(327.051023602424:0.1348879546,339.05098327973:0.1348879546):0.03714107054):0.03202594325,((325.071826838808:0.1345035605,337.071742758994:0.1345035605):0.03801011187,(341.06670949925:0.1357937751,353.066724003549:0.1357937751):0.0367198973):0.03154129597):0.1221540358,(((327.087407241701:0.1382500353,339.087285549703:0.1382500353):0.03137071465,(341.103051686186:0.1382920892,353.103052516912:0.1382920892):0.03132866076):0.118840189,((317.06666381891:0.1445412783,329.066691008461:0.1445412783):0.08362589912,((345.061600344641:0.1417946381,357.06161823813:0.1417946381):0.06222306649,(359.077261189561:0.1700079935,(343.082372764561:0.1399481087,355.082390412948:0.1399481087):0.03005988479):0.03400971106):0.02414947286):0.06029376161):0.0377480651):0.09127031267):0.03946187099):0.1151319077):0.165524616,((((((263.019704090109:0.1512672133,279.014626231731:0.1512672133):0.04219730946,(251.019721628843:0.1559708695,267.014677067158:0.1559708695):0.03749365326):0.1332599481,((283.00959791663:0.2005147732,(281.030319127813:0.1602449808,297.025222475611:0.1602449808):0.04026979237):0.07543745597,(269.030307918792:0.2469449065,(239.01973464734:0.1652670587,255.014646144437:0.1652670587):0.08167784783):0.02900732261):0.05077224178):0.09253893091,(((209.045535105708:0.1648185562,225.040478306054:0.1648185562):0.07159615054,(211.024813747329:0.1729657492,(227.019679745942:0.0004838750487,227.019801268498:0.0004838750487):0.1724818741):0.06344895756):0.1388372946,(((259.06119481657:0.1498645561,275.056109394428:0.1498645561):0.03492957104,(247.061211817017:0.1524519772,263.056131220836:0.1524519772):0.03234214994):0.08702228409,((249.040460365073:0.1541247298,265.035389091024:0.1541247298):0.07630689693,(251.0560869109:0.1823926387,(237.040455837352:0.1601822384,253.035386789283:0.1601822384):0.02221040036):0.04803898799):0.04138478453):0.10343559):0.04401140054):0.09787562091,(((239.034916710013:0.0005428344611,239.035053039901:0.0005428344611):0.3648121918,(((257.045550270386:0.1369990501,269.045437581034:0.1369990501):0.07003858308,((255.066306786132:0.1365403662,267.066283787205:0.1365403662):0.03737515444,(271.061161895374:0.1383676323,283.061248631266:0.1383676323):0.03554788833):0.03312211262):0.1232917574,((203.034934548356:0.1421127664,215.034994656622:0.1421127664):0.1493018205,((231.066270095003:0.1472668079,243.066214901324:0.1472668079):0.08809206905,((229.05068535417:0.139300253,241.050586185703:0.139300253):0.07375784805,(233.045538548402:0.1497788487,245.045543776654:0.1497788487):0.06327925235):0.02230077592):0.05605570997):0.03891480366):0.03502563565):0.06297146383,((((219.029901945841:0.1512956091,235.024812291416:0.1512956091):0.04213952944,(207.029887113044:0.1560306263,223.024816923664:0.1560306263):0.03740451226):0.08722728056,(213.003995891359:0.2477940048,(209.009143104561:0.1574301398,225.004094364495:0.1574301398):0.090363865):0.03286841439):0.08624312508,(((261.040464189379:0.1454831554,273.040457998023:0.1454831554):0.08735257671,((231.029926945829:0.1390444707,243.029850884184:0.1390444707):0.03456147147,(259.024824027804:0.1422610114,(247.024790575714:0.0005762816045,247.024935305668:0.0005762816045):0.1416847298):0.0313449307):0.05922978997):0.07782828412,(205.014221630547:0.236362777,(249.004071712472:0.1829420174,(221.009163066159:0.1447473377,233.009168602766:0.1447473377):0.03819467964):0.05342075963):0.07430123921):0.05624152801):0.06142094584):0.08881253266):0.1405709376,(((((289.035390984266:0.1419775093,301.03539714237:0.1419775093):0.06719514919,((287.056138664266:0.1409522702,299.056092797842:0.1409522702):0.03577822111,(303.051029060452:0.1437723339,315.051007863171:0.1437723339):0.03295815741):0.03244216721):0.07143400836,(((277.035411622546:0.152202701,293.030314666847:0.152202701):0.04581516433,(291.0510216498:0.152450873,307.04594151597:0.152450873):0.04556699236):0.0709254666,((319.045976767089:0.1472060221,331.04596354845:0.1472060221):0.05377447725,(305.030293269238:0.1506766662,321.025194831728:0.1506766662):0.05030383313):0.06796283256):0.01166333494):0.1722381743,(((367.030661753129:0.1914135714,(341.015035519755:0.1689149863,355.030678712962:0.1689149863):0.02249858505):0.1080832244,(((313.020110386488:0.0006232659704,313.020266916307:0.0006232659704):0.1790977611,(311.0408629975:0.1636077685,327.035742778279:0.1636077685):0.01611325859):0.06622774886,((323.040808293347:0.1565153846,339.035766514236:0.1565153846):0.04294686234,(309.025217688656:0.1567126745,325.020152754399:0.1567126745):0.0427495725):0.04648652898):0.05354801981):0.08898811177,(((307.009550719015:0.1513050428,323.004457146577:0.1513050428):0.04086648005,(311.004392202917:0.1563420046,(295.00952079031:0.00059535515,295.00967031048:0.00059535515):0.1557466495):0.03582951819):0.1508180362,(((347.040845840382:0.1498645771,363.035760409596:0.1498645771):0.03493191083,(335.040872118259:0.1525781186,351.035738747153:0.1525781186):0.03221836937):0.04910380234,((333.025245470851:0.1495154779,349.02013371827:0.1495154779):0.08141521586,(337.020088238446:0.1541044348,353.015025559395:0.1541044348):0.07682625892):0.002969596549):0.1090892687):0.04549534858):0.06435993364):0.1293795741,(317.045686368418:0.5645037742,((((275.019738023744:0.1389390093,287.019730671123:0.1389390093):0.03672860334,(291.014656986638:0.1421890214,303.014665995238:0.1421890214):0.03347859124):0.09835242235,(((276.998914792205:0.0005545341004,276.999054060393:0.0005545341004):0.1640867691,(261.0040407418:0.134132061,273.00406998767:0.134132061):0.03050924223):0.07666551623,(304.993964915295:0.1676310693,(288.999041463854:0.1322829542,(300.99889239145:0.0006662575195,300.99905971836:0.0006662575195):0.1316166966):0.03534811518):0.07367575007):0.03271321562):0.07233487689,(((271.02482126823:0.1325433259,283.024831212441:0.1325433259):0.06521418318,(285.040467445301:0.134885293,297.04048143709:0.134885293):0.06287221603):0.1063113872,(((299.019721794822:0.1311753902,(311.01961257289:0.0009495201659,311.019851039655:0.0009495201659):0.13022587):0.03614460907,(315.014647600502:0.1324952866,327.014687533791:0.1324952866):0.03482471263):0.07426100289,((313.035355562692:0.1333358081,325.035345113457:0.1333358081):0.06662545612,(317.030307067964:0.1391778812,329.030287663496:0.1391778812):0.06078338297):0.04161973794):0.06248789408):0.04228601569):0.2181488623):0.01772064111):0.07548554503):0.07988775116):0.006594581764):0.1776464577,(((((((426.031291081901:0.001157140263,426.031581691311:0.001157140263):0.1741499463,(410.03652961175:0.1546048579,424.052221402089:0.1546048579):0.02070222865):0.08171498592,((398.036415378431:0.0008626385254,398.03663202535:0.0008626385254):0.1756734168,(382.041572099057:0.1532058269,396.057183562012:0.1532058269):0.02333022845):0.08048601716):0.1031733991,(((376.031061135983:0.1505945951,392.025996649895:0.1505945951):0.04637895536,(390.046670802826:0.1508291115,406.041664138107:0.1508291115):0.0461444389):0.08923087342,((368.025905099459:0.1651422876,384.02070193372:0.1651422876):0.05568309611,(394.04157079188:0.1790672548,(396.02098429042:0.1564644309,(380.025835157903:0.0008506841166,380.026048802538:0.0008506841166):0.1556137468):0.02260282386):0.04175812893):0.06537904015):0.07399104772):0.1869988797,((((424.088633968677:0.172828442,(408.093674581933:0.1342759702,422.109350653691:0.1342759702):0.0385524718):0.04750586185,(412.088494888497:0.1762653977,(396.093663474638:0.1319171531,410.109219831648:0.1319171531):0.04434824464):0.04406890616):0.1239754294,(((368.062379508741:0.1416040343,382.077942734525:0.1416040343):0.06731266532,(380.062323751679:0.1448888959,394.078025825471:0.1448888959):0.06402780375):0.08865893771,(((378.083077804726:0.1395247595,392.098742272438:0.1395247595):0.0404668207,(362.088128761426:0.1402784191,376.103783983127:0.1402784191):0.03971316106):0.04096851237,((366.083068287179:0.13727416,380.098674572898:0.13727416):0.04529896102,(350.088169984167:0.1385361511,364.103798247741:0.1385361511):0.04403696994):0.0383869715):0.0766155448):0.04673409592):0.09628694967,(((436.088606146832:0.1351632569,450.104280536641:0.1351632569):0.05956188387,(438.067873002662:0.1385377424,(452.08345935907:0.001165883114,452.083752164199:0.001165883114):0.1373718593):0.05618739833):0.156029455,(((408.057187641686:0.1459081595,422.072861086786:0.1459081595):0.06975772608,((420.057251484142:0.1470501849,434.072979377862:0.1470501849):0.03340135363,(404.06232925967:0.1472829821,418.077955298923:0.1472829821):0.03316855646):0.035214347):0.09385985173,(((432.093653419915:0.1368867915,446.109256824822:0.1368867915):0.03932760226,(416.098677635857:0.1372142435,430.114446388495:0.1372142435):0.03900015027):0.06659070627,((406.078002413807:0.1402786251,420.09359181988:0.1402786251):0.0388340647,(390.08305888571:0.1408332226,404.098666569632:0.1408332226):0.03827946718):0.06369241025):0.06672063724):0.0412288585):0.08984208718):0.1065976684):0.1391373993,((((439.103552519939:0.1588978194,(427.10349943862:0.1348034602,441.119154956858:0.1348034602):0.02409435911):0.0908707373,((411.108569017084:0.1603868294,(397.092822434421:0.1351147478,409.092964280683:0.1351147478):0.02527208162):0.05468389014,((399.072089925234:0.1363062524,411.072158623464:0.1363062524):0.0335603222,(413.087775657981:0.1366778076,(425.087661865979:0.001097867482,425.087937589356:0.001097867482):0.1355799401):0.03318876697):0.04520414498):0.03469783709):0.1104611595,(((431.062072521033:0.1678578206,(415.067137815965:0.1382925812,427.066988739272:0.1382925812):0.02956523942):0.06323148616,((445.077621046581:0.1400640771,457.077650553274:0.1400640771):0.07196808794,(459.056905969677:0.1661381375,(443.061908280307:0.1362126857,455.062037370819:0.1362126857):0.02992545181):0.04589402754):0.01905714176):0.04714029443,((451.06695749819:0.1328817957,(439.066946671992:0.001114063636,439.067226462944:0.001114063636):0.131767732):0.1039111172,((441.082739589545:0.1354499516,(453.082503474652:0.00131425739,453.082833543164:0.00131425739):0.1341356942):0.02673612383,(455.09839158602:0.135867629,(467.097932018054:0.001745680695,467.098370436155:0.001745680695):0.1341219483):0.02631844644):0.07460683741):0.04143668839):0.08200011491):0.2728503827,(((((377.015024601676:0.149375346,393.00997035736:0.149375346):0.03398022208,(365.015012702825:0.1522344638,381.009902482108:0.1522344638):0.03112110431):0.06290467384,(369.009785186009:0.2178073101,(379.030695222799:0.1525212203,395.025585647172:0.1525212203):0.06528608982):0.02845293181):0.2108363575,(((((435.020477346407:0.1500598462,451.015311651415:0.1500598462):0.03492901544,(423.02061050663:0.1527795841,439.015393006475:0.1527795841):0.03220927753):0.05679740911,(409.004743810856:0.2151287002,(407.025558254567:0.1471335099,419.02559525804:0.1471335099):0.06799519032):0.02665757059):0.02708648634,((421.041272820423:0.151173802,437.036148118407:0.151173802):0.09461871902,((433.041314272933:0.1418600532,445.041288555883:0.1418600532):0.03545214995,(449.036058546038:0.1443275984,461.036231944404:0.1443275984):0.0329846048):0.06848031779):0.02308023613):0.09629499594,((455.010357439998:0.1554659298,469.025870680659:0.1554659298):0.1575378896,(((451.051704056505:0.1408332464,465.067401108901:0.1408332464):0.06787440032,(453.031110193048:0.1466084283,467.046783852114:0.1466084283):0.06209921849):0.06686800393,((425.036182754516:0.1459085565,439.051744110097:0.1459085565):0.07098087605,(411.020468083607:0.200806003,(427.015389028813:0.1546048108,441.031010248404:0.1546048108):0.04620119218):0.01608342957):0.0586862181):0.03742816875):0.05216393362):0.09192884642):0.1286195,((((409.041215364655:0.1721513379,(393.046307485105:0.1470501571,407.062031995391:0.1470501571):0.02510118078):0.07620297991,((423.056906430505:0.1402788916,437.072464846369:0.1402788916):0.06699263269,((435.056905569232:0.1412211789,449.072493433964:0.1412211789):0.03654291865,(419.061958494048:0.1414699505,433.077653735918:0.1414699505):0.03629414703):0.02950742672):0.04108279353):0.1151487459,(((403.067100228978:0.1769478449,(391.067024038871:0.1412209656,405.082681809971:0.1412209656):0.03572687935):0.04560356471,((375.072173491887:0.1449298133,387.072089175949:0.1449298133):0.04851054711,(361.056470925316:0.1499033111,377.051427282834:0.1499033111):0.04353704933):0.02911104923):0.09793621663,(((419.098289163705:0.133736211,433.113960632508:0.133736211):0.07170854542,(421.077722154835:0.136448609,435.093313864007:0.136448609):0.0689961475):0.06763053792,((429.082878651232:0.1672881089,(417.082654616712:0.1374453065,431.098384885203:0.1374453065):0.02984280243):0.06583052756,((389.087778674778:0.1372134306,403.103434339484:0.1372134306):0.03461427976,(401.087810707033:0.1375954995,415.103439087738:0.1375954995):0.03423221084):0.06129092611):0.03995665788):0.04741233189):0.04301543747):0.09537923887,(((((409.077548405686:0.1351632269,423.093207498541:0.1351632269):0.04327643983,(393.082761799375:0.1358805995,407.098374537286:0.1358805995):0.04255906717):0.03892694189,((397.077571418111:0.1331996268,411.093330827685:0.1331996268):0.04713895746,(381.082632387029:0.1342771843,395.098428141028:0.1342771843):0.04606139997):0.03702802431):0.1067877893,(((381.046331065875:0.1459081426,395.06196562778:0.1459081426):0.03649519631,(365.051347571728:0.1466083986,379.066994211598:0.1466083986):0.03579494027):0.04267856083,((369.046283477093:0.1434799429,383.061929189808:0.1434799429):0.04209308681,(353.05146692234:0.1448887517,367.067108146436:0.1448887517):0.04068427794):0.03950887):0.09907249819):0.0716477089,(((399.056820543475:0.1357010489,413.072459460451:0.1357010489):0.08759313573,((427.051905625898:0.1372746728,441.067451748069:0.1372746728):0.04495806017,(411.0568563221:0.1385367935,425.072398163861:0.1385367935):0.04369593952):0.0410614516):0.1118336867,((387.020494740226:0.1788709522,(371.025540580337:0.1511182534,385.041168008835:0.1511182534):0.02775269883):0.05749942529,((399.020488820395:0.1532058053,413.03610612146:0.1532058053):0.03614050109,(383.025539703632:0.1546049755,397.041253271294:0.1546049755):0.03474133089):0.04702407107):0.09875749374):0.06067423554):0.06308019583):0.1268337968):0.04736399941):0.05325165173):0.07286855742,(395.984402791928:0.740601249,(((((343.009557977769:0.1311177313,355.0096031746:0.1311177313):0.1246345837,(((345.025209307175:0.1368715279,357.025178287529:0.1368715279):0.03734714398,(361.020111561834:0.1391677152,373.020098801894:0.1391677152):0.03505095666):0.0663255902,((359.004493576549:0.1363209677,(347.004389287828:0.0008030171275,347.004590961161:0.0008030171275):0.1355179506):0.06767319715,(335.004463647325:0.169623494,(319.00957270891:0.139013723,331.009516648812:0.139013723):0.03060977092):0.03437067095):0.03655009717):0.01520805301):0.1366363446,(((401.015096123397:0.1368481319,(389.015001527831:0.0008776053831,389.015221933594:0.0008776053831):0.1359705265):0.04013829915,(405.00981493089:0.1388449002,417.010014644559:0.1388449002):0.03814153089):0.1193942994,(((369.025126999026:0.1307181681,381.025230096948:0.1307181681):0.03974770519,(385.020082831245:0.1320286616,397.020061996268:0.1320286616):0.03843721162):0.1175972224,((374.999438666608:0.1343368846,(386.999271482077:0.0008568404849,386.99948667285:0.0008568404849):0.1334800442):0.08178927,(383.004410263431:0.1682805982,(410.999295192265:0.129334097,(398.99930558767:0.000823037363,398.999512288975:0.000823037363):0.1285110596):0.03894650125):0.04784555642):0.07193694106):0.008317634748):0.09600792928):0.06579111198,((((369.061604995106:0.1343094603,(381.061526728114:0.0009323471676,381.061760881975:0.0009323471676):0.1333771131):0.03675989097,(383.07723877234:0.135068143,395.077187547154:0.135068143):0.0360012083):0.1302014605,(((343.045914026665:0.1364797873,355.045929900945:0.1364797873):0.03736725649,(359.040897591841:0.1385705023,371.040852040603:0.1385705023):0.0352765415):0.07333785033,((379.04600794072:0.131018654,(367.045809415165:0.0008561318489,367.046024427968:0.0008561318489):0.1301625222):0.09009636613,(353.030320200916:0.1320138013,(341.030242513501:0.0007092478462,341.030420637195:0.0007092478462):0.1313045534):0.08910121891):0.02606987394):0.05408591768):0.09680387944,((((373.056553292307:0.1396340614,385.056457623935:0.1396340614):0.03611742357,(389.051371724905:0.1417000974,401.051452862419:0.1417000974):0.0340513875):0.06454237018,((405.046358533637:0.1445795048,417.046359712469:0.1445795048):0.07210345159,((375.03582963488:0.1409633918,387.035776424388:0.1409633918):0.03586084482,(391.030728422372:0.1439080572,403.03061588633:0.1439080572):0.03291617942):0.03985871972):0.02361089876):0.1007039194,(((415.03070041195:0.1346762558,427.030794520996:0.1346762558):0.04368164689,(429.046355021255:0.1357628155,(441.046246526725:0.001142377029,441.04653342843:0.001142377029):0.1346204385):0.04259508725):0.08720294997,(((383.04079824943:0.1321840513,395.040805474644:0.1321840513):0.03907049414,(399.035611853273:0.1331754532,411.035755313986:0.1331754532):0.03807909231):0.03176071701,((397.056472081997:0.1332815383,409.056375776698:0.1332815383):0.03864655474,(413.051357264658:0.1345952779,425.051215644178:0.1345952779):0.03733281516):0.03108716945):0.06254559021):0.07543692181):0.05707691672):0.06010508049):0.1284870312,(350.030799534938:0.4961965915,((((396.072449937056:0.1700338359,(370.056758487515:0.1365220541,(382.056648527214:0.0007884799385,382.056846549612:0.0007884799385):0.1357335742):0.03351178181):0.06260756461,((398.051838027068:0.1349425428,410.051763223352:0.1349425428):0.04332530282,(412.067408608924:0.1357535901,424.067448819908:0.1357535901):0.04251425553):0.05437355493):0.08974236672,((372.072475341465:0.1790530025,(346.056872858031:0.1472080888,358.056858210404:0.1472080888):0.03184491373):0.0621196051,((374.051808776156:0.1438783516,386.051716185855:0.1438783516):0.03948454514,(388.067437612408:0.1445406813,400.067465208543:0.1445406813):0.03882221547):0.05780971083):0.08121115967):0.1111949819,((((356.041250362598:0.1351304644,368.041109451667:0.1351304644):0.06839682264,(360.036141423852:0.1420145055,372.036122892424:0.1420145055):0.06151278156):0.05718895809,((384.036069041369:0.1331348135,396.036185006057:0.1331348135):0.1107652074,((370.020488307944:0.1342636658,(358.02038949129:0.000894010608,358.020614017135:0.000894010608):0.1333696552):0.04137244211,(374.015299915083:0.1361149446,386.01543568929:0.1361149446):0.03952116334):0.06826391297):0.01681622425):0.06457688029,((378.010353615423:0.1465038843,390.010254060999:0.1465038843):0.1264094897,((334.020410890978:0.1462247272,346.020503402187:0.1462247272):0.03428695249,((362.015298574071:0.0008862721786,362.015521156452:0.0008862721786):0.1507516737,(350.015254031358:0.0009971923033,350.015504470718:0.0009971923033):0.1506407536):0.02887373379):0.09240169429):0.05237975144):0.1082856237):0.06261784233):0.09047021141):0.1539344461):0.01859905897):0.162638443):0.1846459194):0.4180383096,(((((((((340.078610184185:0.1327655565,(354.094191645719:0.0009428435635,354.094428435692:0.0009428435635):0.131822713):0.0848994907,(324.083767725569:0.1389935256,338.099481976142:0.1389935256):0.07867152168):0.1066191731,(((384.10468039585:0.001181585609,384.104977144574:0.001181585609):0.1955377453,(382.125560072153:0.1263329494,(368.109830700218:0.0008119099758,368.110034606941:0.0008119099758):0.1255210394):0.07038638156):0.07925412943,(382.089253952805:0.1969441012,(396.104748690364:0.1289902463,410.120589953565:0.1289902463):0.06795385495):0.07902935914):0.04831075999):0.1405840298,(((386.120649933122:0.1402726875,388.136031464935:0.1402726875):0.1179833809,(414.151662593429:0.2234428337,428.131234040789:0.2234428337):0.03481323469):0.1309725539,((((356.109834060615:0.0007771305798,356.110029232684:0.0007771305798):0.1221073049,(342.094143586487:0.0008686094303,342.094361732966:0.0008686094303):0.1220158261):0.1172121264,(326.099279766482:0.1867476478,(340.114968956318:0.1239948702,354.130772342432:0.1239948702):0.06275277753):0.05334891413):0.09497947139,((374.156807254175:0.1228831279,388.172412640086:0.1228831279):0.126587916,((342.130613553571:0.122883002,356.146257364645:0.122883002):0.04471000723,(358.125567017344:0.1405156016,360.141111172735:0.1405156016):0.02707740758):0.08187803475):0.08560498936):0.05415258902):0.0756396278):0.09612315545,(((322.140879623562:0.1880700491,(324.120176768886:0.1263324316,338.135775266188:0.1263324316):0.06173761751):0.1169535073,((336.156503451461:0.1256501251,350.172091326792:0.1256501251):0.08911210161,(348.156480976592:0.1282507992,362.172013180328:0.1282507992):0.08651142754):0.09026132961):0.1641214071,((372.156464080828:0.2966280346,(392.146245779064:0.175608674,(376.151409057876:0.1294149988,390.167049970288:0.1294149988):0.04619367522):0.1210193606):0.0989654576,(((424.136162671768:0.125649979,438.151851957035:0.125649979):0.106592419,(394.125518912447:0.1287402391,408.141377256298:0.1287402391):0.1035021589):0.1447009336,(((408.177618325868:0.1243076588,422.193203634255:0.1243076588):0.05682177646,(392.182667646414:0.1250534557,406.198342547293:0.1250534557):0.05607597948):0.1107568652,((396.14122686432:0.1243730862,410.156779382246:0.1243730862):0.1136536878,(378.167042199151:0.179374557,(380.146328317962:0.1256498858,394.161970190809:0.1256498858):0.05372467121):0.05865221701):0.05385952636):0.08505703113):0.01865016065):0.07355147125):0.09184644214):0.1285336157,(((414.079050144283:0.2809680986,((442.11019222173:0.001199041042,442.11049335429:0.001199041042):0.2071321245,(412.099866098993:0.1888510804,(426.115362143475:0.1251024438,440.131135101728:0.1251024438):0.06374863665):0.01948008515):0.07263693306):0.1544375114,(((436.099775480469:0.1416051548,(422.083924946796:0.001284103937,422.084247442434:0.001284103937):0.1403210508):0.1003031462,(408.105048950813:0.1800601922,(410.0840984682:0.1361568395,424.099717940632:0.1361568395):0.04390335264):0.06184810882):0.06889248736,((466.110231765765:0.1763611746,(450.115484094569:0.1319184953,464.130957727969:0.1319184953):0.04444267932):0.06760505867,((452.131155671022:0.1287386157,(438.1153323295:0.0009432793446,438.115569228917:0.0009432793446):0.1277953364):0.05477562055,(422.120652103846:0.130426551,436.136094445404:0.130426551):0.05308768523):0.06045199704):0.06683455502):0.1246048217):0.2116014646,(((((427.099508217889:0.1269178521,441.115278354393:0.1269178521):0.06190900939,(411.104643031833:0.1287376131,425.120320629496:0.1287376131):0.06008924838):0.07611618651,((453.115196506827:0.1282501763,467.130908142806:0.1282501763):0.08839804778,(439.09955145345:0.1648220683,455.094493062405:0.1648220683):0.05182615577):0.04829482392):0.0825562433,((439.135916717652:0.1258281135,453.151613112662:0.1258281135):0.1595573999,((413.120059279279:0.001089996518,413.120333025907:0.001089996518):0.1838742731,(397.12534186929:0.1256505685,411.140887527784:0.1256505685):0.05931370111):0.1004212438):0.06211377796):0.1845315021,((((311.088487284325:0.132541867,325.104118670484:0.132541867):0.09140918491,((313.067703968912:0.0006928397663,313.067877971807:0.0006928397663):0.1962055614,(327.083418945471:0.1285349464,341.099039779235:0.1285349464):0.06836345484):0.02705265069):0.1244879469,((355.114723435785:0.1251017046,369.130314673135:0.1251017046):0.1219999779,(343.0783089563:0.2074044474,(357.093915099071:0.1239943532,(371.109465363697:0.000973192789,371.109709775711:0.000973192789):0.1230211604):0.08341009419):0.03969723516):0.1013373162):0.07482379232,((((381.093959752054:0.1337893352,395.109733121413:0.1337893352):0.05261030459,(365.099145525334:0.1357010791,379.114770207677:0.1357010791):0.05069856067):0.08089047256,((353.099067307336:0.1315326381,367.114730119351:0.1315326381):0.05762197923,(337.104171240578:0.1337884402,351.119831983252:0.1337884402):0.05536617707):0.07813549505):0.1118566065,(((371.073326593409:0.1285367351,(385.088738195126:0.001162770385,385.08903021851:0.001162770385):0.1273739647):0.07876902195,(355.078366529384:0.13254219,369.093940720931:0.13254219):0.0747635671):0.06592761274,(413.083673281356:0.2092528901,(383.073219513336:0.1361567853,397.088868617201:0.1361567853):0.07309610479):0.06398047973):0.105913349):0.04411607222):0.1087680024):0.1149762812):0.04251794663):0.3123827825,(((((278.114622466985:0.1361568978,292.130316428649:0.1361568978):0.2822961689,((318.109558503237:0.1434800496,332.125164348761:0.1434800496):0.2026915086,(278.078295301434:0.2819048554,308.088773497443:0.2819048554):0.06426670286):0.0722815085):0.1650350804,((((249.087974760134:0.1792899289,(251.067339270368:0.1637663402,265.083010635645:0.1637663402):0.01552358877):0.08367438266,((223.072319698609:0.0006574795252,223.072484820974:0.0006574795252):0.1901644044,(225.051738337231:0.1773932411,239.067347864859:0.1773932411):0.01342864289):0.07214242764):0.1261655795,((269.041552967203:0.2347110423,((297.072850839744:0.1514773896,(283.057152218622:0.000597167513,283.057302193957:0.000597167513):0.150880222):0.05513732923,(267.062267478388:0.1587609251,281.077923662081:0.1587609251):0.04785379369):0.02809632353):0.1117913026,((241.046642796149:0.1619901237,255.062251116667:0.1619901237):0.1295246451,((269.077930364565:0.1327646189,283.093608651375:0.1327646189):0.08021177771,(253.082972956913:0.1389932994,267.09861020391:0.1389932994):0.07398309726):0.07853837218):0.05498757607):0.0426275462):0.0895583057,((((303.098668243799:0.1459084108,317.114390188472:0.1459084108):0.1048367724,((293.077916922247:0.1511182518,307.093588829075:0.1511182518):0.04053926579,(277.083030882807:0.1532058173,291.098644835793:0.1532058173):0.03845170037):0.05908766558):0.07397519577,(((321.109291251218:0.1357010721,335.124918416144:0.1357010721):0.04860496771,(305.114383873249:0.1372742781,319.130096762393:0.1372742781):0.04703176178):0.08131564441,((295.093624502332:0.1361569472,309.109221755234:0.1361569472):0.05708664866,(279.098673482203:0.1391817699,293.11428611331:0.1391817699):0.05406182602):0.07237808835):0.05909869472):0.08070948717,((289.119274907883:0.2061285421,(261.124431697404:0.1747311217,(263.103736017547:0.1416038567,277.119320005507:0.1416038567):0.03312726495):0.03139742036):0.1278252235,((279.134996778725:0.1287377253,293.15069759818:0.1287377253):0.1349873956,(251.103722280703:0.1361568236,265.119397938242:0.1361568236):0.1275682973):0.07022864469):0.07147610059):0.07325833066):0.1047999503):0.1964728061,((((((361.067904113657:0.1542839919,377.06282060359:0.1542839919):0.08627728274,((363.047133592305:0.1566345272,379.042102330963:0.1566345272):0.06045131309,(351.047095309219:0.1650620193,367.041928374619:0.1650620193):0.05202382098):0.02347543438):0.06436732366,(((365.062691182154:0.153205783,379.078366410352:0.153205783):0.03630735736,(349.067850236839:0.1546050142,363.083569483132:0.1546050142):0.0349081261):0.09475921146,((381.057617877874:0.1511188614,395.07337787757:0.1511188614):0.06421984956,(393.057762140012:0.154604829,407.073377733443:0.154604829):0.06073388189):0.06893364083):0.02065624657):0.1599349009,(((311.052089209975:0.2397519781,339.047002175176:0.2397519781):0.06003845542,((369.057692888254:0.182754529,(353.062768404054:0.1481666737,367.078362334875:0.1481666737):0.03458785525):0.09026042292,(341.062677873417:0.1892344407,(325.067768310303:0.1441672109,339.08343337406:0.1441672109):0.04506722985):0.08378051115):0.02677548166):0.1004984775,(((333.072971651999:0.1744805961,(331.093692446985:0.1540439079,347.088601233875:0.1540439079):0.0204366882):0.04653091718,(321.072871702625:0.1753080997,(305.077971983362:0.1546048088,319.093650072577:0.1546048088):0.02070329086):0.04570341358):0.07890443,((309.072843600679:0.1481665776,323.088456896531:0.1481665776):0.09609237854,((335.088549980462:0.1434801045,349.104254238629:0.1434801045):0.06636913525,(337.067731043848:0.1511186641,351.083472365702:0.1511186641):0.05873057563):0.03440971636):0.05565698713):0.1003729678):0.06457458821):0.1299739098,(379.089695396151:0.5282286355,((380.073593630607:0.2629695593,(338.063065025133:0.2304987323,(352.078751073765:0.1441674362,366.094335316102:0.1441674362):0.0863312961):0.03247082707):0.1064126454,((334.068025394395:0.1648288675,(350.062833938992:0.001037170711,350.063094418709:0.001037170711):0.1637916968):0.1006898043,(306.073086860738:0.1712802206,322.067990475735:0.1712802206):0.09423845118):0.103863533):0.1588464307):0.06660877355):0.1242983131,((213.01530193041:0.2920013521,(211.036037596147:0.209694067,237.051655105881:0.209694067):0.08230728511):0.362291797,((284.067703978897:0.3533673246,(276.062570795872:0.2031666622,302.078314321971:0.2031666622):0.1502006623):0.2384657146,((((331.057336931198:0.197114935,(319.057270918226:0.1568719449,335.05213745657:0.1568719449):0.0402429901):0.07075140954,((307.057196449975:0.1648787119,323.05211240381:0.1648787119):0.05782838214,(293.041569058631:0.1651511188,309.036533202436:0.1651511188):0.05755597522):0.04515925045):0.1331737143,(((273.088039104958:0.154106978,289.083030669038:0.154106978):0.097466133,((301.082967168157:0.1521470645,317.078014463309:0.1521470645):0.06089503535,((287.067449802302:0.1523182014,303.062304633828:0.1523182014):0.04398690829,(275.067322094799:0.1566037029,291.062304124364:0.1566037029):0.03970140679):0.01673699019):0.03853101117):0.09813372038,((281.041595600304:0.1945031564,(279.062272100182:0.1711658263,295.057229533808:0.1711658263):0.0233373301):0.1269676514,((247.072394140823:0.1601917154,263.067320921797:0.1601917154):0.06875706726,(249.051687644002:0.1652394193,265.046611684148:0.1652394193):0.06370936336):0.09252202513):0.02823602357):0.05133322744):0.1099650019,((249.015292588088:0.0005412402156,249.01542851759:0.0005412402156):0.4829348629,((((289.046658395608:0.1512523602,(273.05163684718:0.0007415267854,273.051823077552:0.0007415267854):0.1505108334):0.03724745644,(277.046551887746:0.1561543994,(261.051604567714:0.0005611201176,261.051745489944:0.0005611201176):0.1555932793):0.03234541722):0.07921992677,((247.03607250784:0.151119278,259.03591691186:0.151119278):0.1056100372,(263.030965258189:0.1578117935,279.02575166985:0.1578117935):0.09891752169):0.01099042818):0.1533962641,(361.031490876858:0.3798726547,((291.025766204627:0.1845993761,(303.025938796234:0.1495503539,319.020812744967:0.1495503539):0.03504902215):0.09618348356,((301.046663235593:0.149593234,317.041652145364:0.149593234):0.08331180768,(333.036593357946:0.1937496904,(305.041597793127:0.1561108764,321.036493216729:0.1561108764):0.03763881403):0.03915535134):0.0478778179):0.09908979511):0.04124335275):0.06236009561):0.02752895761):0.08082797847):0.06246010992):0.06484257299):0.06082523105):0.2010068924,(310.156115714265:0.8190897781,(212.08300005432:0.4849416902,239.082703923346:0.4849416902):0.3341480879):0.1618780674):0.0209399582):0.2526794198,(((((327.188683281277:0.1843251852,(299.157273704633:0.1228830121,313.172909730615:0.1228830121):0.06144217316):0.3583134909,(341.0951396908:0.3507365884,(343.147104415017:0.2345059046,353.131485111561:0.2345059046):0.1162306837):0.1919020878):0.213985055,(((((330.20344766973:0.1228830981,344.219058571015:0.1228830981):0.07930601432,(338.208486624237:0.1319608379,(326.20837410677:0.1228830375,340.224048367634:0.1228830375):0.009077800425):0.07022827454):0.1119433615,(398.229750897364:0.2567123914,(358.198386954745:0.1228830044,372.214028269698:0.1228830044):0.133829387):0.05742008258):0.187971101,((284.125188810914:0.1842587789,(298.104378418435:0.1406967734,300.12004276108:0.1406967734):0.04356200556):0.2316371944,((((302.135744608893:0.1228830954,316.151356047067:0.1228830954):0.0670472319,(328.151339750552:0.1526971794,(332.146349718228:0.1234793288,344.146404023391:0.1234793288):0.02921785067):0.03723314788):0.08169044158,(((316.187744053622:0.1320698156,(314.172129792269:0.1228830007,328.187775527553:0.1228830007):0.009186814963):0.04835063927,((318.166993839149:0.1228830928,332.182605798945:0.1228830928):0.02456831886,(330.167054255836:0.1228830933,344.182666112949:0.1228830933):0.02456831836):0.03296904319):0.05734935498,((342.16704170988:0.1228830621,356.18266056473:0.1228830621):0.05887465011,(346.161874231396:0.1228836139,360.177621826416:0.1228836139):0.05887409824):0.05601209769):0.03385095902):0.1268026468,(((298.177231725431:0.1321296205,(286.177177512458:0.1228839802,300.192950810153:0.1228839802):0.009245640348):0.08524718426,((300.156505522643:0.1321585901,(288.156519738833:0.122883015,302.172185249877:0.122883015):0.009275575071):0.0592661183,((258.145975812452:0.122883041,272.161600446841:0.122883041):0.02982257979,(270.145939533804:0.1228836064,(284.16150860645:0.0007632601583,284.161700295039:0.0007632601583):0.1221203463):0.02982201434):0.0387190876):0.02595209642):0.1052376187,(246.109483843194:0.2228794523,(244.130283411631:0.1823836453,(262.140802709765:0.1236263659,274.140771521288:0.1236263659):0.05875727944):0.04049580697):0.09973497128):0.07580899212):0.01747255767):0.08620760157):0.1229226327,(312.16784751505:0.5954274773,((377.182889541584:0.3129362541,377.219421763152:0.3129362541):0.1926857034,((301.151699521596:0.1228830528,315.167378273586:0.1228830528):0.2694101159,((387.224856591486:0.122884646,401.240666349976:0.122884646):0.2072858227,((371.193677989975:0.1228845695,385.209171984215:0.1228845695):0.1049296194,(((343.198663919587:0.1228831666,357.214364813019:0.1228831666):0.03666070843,(341.183119616003:0.1228833989,355.198690931422:0.1228833989):0.03666047612):0.02623003479,(329.182891073776:0.1664109453,(345.177942045738:0.1228839104,359.193473214453:0.1228839104):0.04352703491):0.01936296446):0.04204027908):0.1023562797):0.06212270004):0.1133287888):0.08980551985):0.02959873027):0.1315975236):0.2214096584,((252.102308871383:0.5884160735,302.066444084805:0.5884160735):0.3217326064,(351.134457227223:0.5919150435,(325.170211005557:0.0006753741595,325.170380622061:0.0006753741595):0.5912396694):0.3182336364):0.06788470964):0.1484132295,((202.010553905818:0.5271126411,278.06301830374:0.5271126411):0.4513112748,(((266.089426723858:0.1891755161,296.10003496815:0.1891755161):0.3243033612,(267.073416859298:0.3339727422,283.06850275383:0.3339727422):0.1795061351):0.1997330553,(265.057838340793:0.5644628421,(264.073863688617:0.3162396021,280.068686548429:0.3162396021):0.24822324):0.1487490906):0.2652119832):0.1480227032):0.1281406044):0.2291423624,(((605.351817743823:0.9342630855,((477.325411114543:0.1228896112,491.341381260764:0.1228896112):0.5926454694,(465.304421337806:0.4790033706,489.267936258479:0.4790033706):0.23653171):0.2187280049):0.1536617708,(((403.194903963405:0.1254281198,417.210388946698:0.1254281198):0.5229660026,(501.216599706228:0.4797988812,(463.179514925781:0.3453871037,(455.174306165961:0.001569748184,455.17470039958:0.001569748184):0.3438173555):0.1344117776):0.1685952412):0.3649220348,((333.156328192889:0.5924184363,408.188552522866:0.5924184363):0.33181099,(((421.226552634075:0.1841611139,(435.205869873148:0.1404257924,437.221354103842:0.1404257924):0.04373532157):0.2783977362,((485.27876824906:0.1672584043,(469.284180822508:0.1228833717,483.299754863807:0.1228833717):0.04437503256):0.1272916571,(441.252795091263:0.1742366979,(425.257892478808:0.1228841359,(439.273462514396:0.0009945750653,439.273712296451:0.0009945750653):0.1218895608):0.05135256196):0.1203133635):0.1680087888):0.1368812241,(((393.268061273445:0.1322282684,(391.252276811855:0.1228841193,405.268058562872:0.1228841193):0.009344149081):0.2605193571,(((321.210460678547:0.1638446056,(349.241812652085:0.1228837007,(335.226056976334:0.000830158805,335.22626546615:0.000830158805):0.1220535418):0.04096090492):0.07338664484,((363.22109365321:0.1407315999,365.236780993939:0.1407315999):0.05410779362,((353.200333532782:0.1228830853,367.2159470563:0.1228830853):0.04380533112,(337.20546308689:0.122883133,351.221067596515:0.122883133):0.04380528345):0.02815097704):0.04239185694):0.07672008281,(((363.184532285662:0.1228842348,377.200320666719:0.1228842348):0.02482603925,(351.184614241817:0.1228848234,365.200432388833:0.1228848234):0.02482545066):0.1420157081,((391.215804457258:0.1324345424,(379.216013360083:0.1228830933,393.231625215808:0.1228830933):0.009551449063):0.05965515168,(397.226627739662:0.1663512212,(381.231635797192:0.1228834132,395.247205718398:0.1228834132):0.04346780806):0.02573847286):0.0976362881):0.02422535104):0.07879629222):0.1493055226,((((394.226796993263:0.001038924363,394.2270579134:0.001038924363):0.1585118,(376.216326049914:0.140653028,378.231961456978:0.140653028):0.01889769633):0.07907955845,(422.221898891844:0.2225252265,(390.195763856489:0.140475044,392.211280978773:0.140475044):0.08205018254):0.01610505628):0.1867027373,(376.252769193775:0.2797440453,(402.268244317268:0.1890606873,432.27891238097:0.1890606873):0.09068335796):0.1455889748):0.1167201279):0.05738692619):0.3247893521):0.08908673092):0.07460869908):0.2916786396,((222.09571422487:0.84403911,(235.148482654562:0.587627886,236.096129976647:0.587627886):0.256411224):0.4058141284,((((((((223.133896916863:0.1897645236,(239.128878538969:0.1269773161,253.14453519889:0.1269773161):0.0627872075):0.06583638624,((213.113242292686:0.1251014902,227.12888395189:0.1251014902):0.08944865375,(211.133966743799:0.1256499922,225.149574871274:0.1256499922):0.08890015167):0.04105076588):0.1292852943,((205.159759788204:0.1559344775,221.154702374329:0.1559344775):0.1033185142,(233.15469638781:0.1720900826,(235.133884178178:0.1304503684,249.149613329744:0.1304503684):0.04163971418):0.08716290914):0.1256332124):0.09572644746,((((225.076855800311:0.1391816904,239.092505284658:0.1391816904):0.05072632266,(209.081923918995:0.1416036465,223.09759845673:0.1416036465):0.04830436652):0.09214299887,((211.097588094718:0.1315326676,225.113212529078:0.1315326676):0.08065943162,(213.076846438106:0.1325418464,227.092498039989:0.1325418464):0.07965025277):0.06985891272):0.1221808524,(((233.118363539206:0.1351632572,247.13398904659:0.1351632572):0.09055955229,(207.102649992839:0.137274073,221.118279882408:0.137274073):0.08844873644):0.104721864,((((277.108143695403:0.1351632323,291.123780442572:0.1351632323):0.04308111513,(261.113239729409:0.1358805263,275.128878172876:0.1358805263):0.04236382114):0.07083914769,((251.092498392658:0.1372740497,265.108149041706:0.1372740497):0.04522988887,(235.097579703727:0.1385361265,249.113223130836:0.1385361265):0.04396781203):0.06657955655):0.04737086955,(((279.123809172931:0.1304499988,293.139445639811:0.1304499988):0.04818466673,(263.128906039949:0.1313497058,277.144528465015:0.1313497058):0.04728495975):0.07794250933,((253.10812575143:0.1304239557,267.1237962668:0.1304239557):0.05320775306,(237.113237489689:0.1319166439,251.128904674429:0.1319166439):0.05171506485):0.07294546616):0.03987718978):0.03399030876):0.07378719081):0.07638078735):0.1508258469,(((((299.11362325048:0.1256498839,313.129267225544:0.1256498839):0.0600701662,(283.118706103243:0.1269773841,297.134389789404:0.1269773841):0.05874266599):0.1046781817,(((327.144917882802:0.1243074405,341.160595488756:0.1243074405):0.05677718465,(311.149993958333:0.1250534388,325.165662735642:0.1250534388):0.05603118635):0.05569134692,((323.150017969949:0.1265293143,337.165652303365:0.1265293143):0.07965177908,(325.129247829028:0.1268004036,339.144962368259:0.1268004036):0.07938068976):0.03059487867):0.05362225976):0.09952597078,(((299.150011776334:0.1236258509,313.165640267652:0.1236258509):0.08754086398,(297.170801287807:0.1239437098,311.186355041843:0.1239437098):0.08722300509):0.12662009,((((307.155094715649:0.1272042789,321.17073226041:0.1272042789):0.04741090969,(291.160207908334:0.127820989,(305.175767349363:0.0007367359581,305.175952376545:0.0007367359581):0.127084253):0.04679419967):0.0574432839,((309.170732540176:0.125106407,323.186403151499:0.125106407):0.05178991787,(293.175790315519:0.1256846206,307.191523031625:0.1256846206):0.05121170426):0.05516214767):0.06737446313,(((281.139451731174:0.126800162,295.155084411273:0.126800162):0.05106796766,(265.144566786778:0.1277149401,(279.16016735311:0.00057853856,279.160312649886:0.00057853856):0.1271364016):0.05015318951):0.06138789668,((269.139469305638:0.1248416883,283.155130103094:0.1248416883):0.08456224901,(267.160183384743:0.1250536213,281.175890238444:0.1250536213):0.08435031601):0.02985208897):0.06017690935):0.03835386921):0.05213739772):0.1493959491,((311.201544322678:0.2862616853,(315.19646290603:0.1691318459,(317.175915299592:0.1276322998,331.191574151451:0.1276322998):0.0414995461):0.1171298394):0.1294421073,((((361.165690014596:0.127632482,375.181285128793:0.127632482):0.04403089813,(373.16574385961:0.1283438872,387.181243952771:0.1283438872):0.04331949294):0.0763578585,((349.165658894124:0.1267438245,363.181252259213:0.1267438245):0.07434092782,((333.170762110344:0.1272108258,347.186475385887:0.1272108258):0.04678099001,(345.170723057361:0.1280090772,359.186375619404:0.1280090772):0.04598273853):0.02709293652):0.04693648636):0.106136634,((((317.139418553785:0.1310009274,331.155145979159:0.1310009274):0.04190844769,(329.139400864488:0.131751584,343.155137132372:0.131751584):0.04115779112):0.02944302254,((333.134382100498:0.1305157709,347.150003283348:0.1305157709):0.04478940682,(345.134413219317:0.1314102477,359.149999818226:0.1314102477):0.04389492998):0.02704721995):0.09948672113,((((289.144510970664:0.0006225045961,289.144667309268:0.0006225045961):0.1298943488,(303.160084233749:0.0007483279979,303.160272172208:0.0007483279979):0.1297685254):0.04483944245,(301.144559527117:0.1314101984,315.160152943812:0.1314101984):0.04394609751):0.08527551682,((321.134360744845:0.1292942365,335.150007678386:0.1292942365):0.04701986442,(305.139443671778:0.1299488762,319.155054283635:0.1299488762):0.04636522467):0.08431771182):0.04120730607):0.05231875384):0.06154591997):0.1236163591):0.09211834678):0.2437398305,(((((257.030293273035:0.1846952068,(241.035386017449:0.1637663182,255.051034063744:0.1637663182):0.02092888858):0.1448464173,((211.061197598248:0.1892856635,213.040448574197:0.1892856635):0.1002013579,(229.035376141847:0.2303217914,((243.05101483946:0.1389932934,257.066672418828:0.1389932934):0.06568984581,(227.056103913451:0.1441671996,241.071749170905:0.1441671996):0.06051593956):0.02563865215):0.05916523005):0.04005460272):0.1751769362,((((265.0717806663:0.1448887716,279.087451637401:0.1448887716):0.03883486829,(249.076854147891:0.1459082113,263.092465364069:0.1459082113):0.03781542857):0.06986176096,((239.056115897089:0.1511182291,253.071772703599:0.1511182291):0.04051332712,(223.061181408055:0.1532057647,237.076848225852:0.1532057647):0.03842579156):0.06195384464):0.1003534578,(((205.05062050795:0.1541035455,221.045558205588:0.1541035455):0.03999829904,(235.061204247536:0.1543804309,(219.066271785577:0.0004520177631,219.066385307351:0.0004520177631):0.1539284131):0.03972141364):0.1203771022,((231.102580759557:0.1717195499,(233.081935264554:0.1466084168,247.097603900782:0.1466084168):0.02511113312):0.06812715812,(205.086989134387:0.1741053745,(207.066273166845:0.1546047738,221.08191285901:0.1546047738):0.01950060068):0.06574133353):0.07463223869):0.03945991199):0.1507797017):0.09814892328,(((212.020062499589:0.2281958466,(210.040762367925:0.1842441027,226.035719813846:0.1842441027):0.0439517439):0.1346502213,((204.066633955935:0.1566587104,220.061592270807:0.1566587104):0.1707539031,(((234.040742534262:0.1560145097,250.035679254924:0.1560145097):0.06030330463,(222.040768486531:0.1652592086,238.035683545605:0.1652592086):0.0510586057):0.08234358757,((262.072110243406:0.1791655537,(264.051363318322:0.1568699386,(248.056432821174:0.0005020185001,248.056558900358:0.0005020185001):0.1563679201):0.02229561509):0.06927777556,((234.077244110873:0.1598027399,250.072077952833:0.1598027399):0.05806530076,(236.05644068642:0.1648578788,252.051366073741:0.1648578788):0.05301016195):0.03057528859):0.05021807258):0.02875121164):0.03543345435):0.1560189403,((((284.041213925637:0.158760928,298.056873769651:0.158760928):0.04788936071,(268.046280865612:0.163766324,282.061941936341:0.163766324):0.04288396475):0.0674090773,(242.030645738267:0.227439822,(270.061941002596:0.1514773605,(256.046248014712:0.0005628538606,256.046389372362:0.0005628538606):0.1509145066):0.07596246153):0.04661954406):0.1607465442,((((264.087747375035:0.1434800427,278.103440098942:0.1434800427):0.06626128758,(266.067035247045:0.1511182267,280.082683937136:0.1511182267):0.05862310354):0.05579201373,((252.087741761416:0.1391821946,(266.10338177152:0.0005681463236,266.103524458343:0.0005681463236):0.1386140483):0.08115723189,(254.067017659031:0.1441672221,268.082646880599:0.1441672221):0.07617220439):0.04519391748):0.09614286193,(((210.077169813213:0.1441673014,224.092863095367:0.1441673014):0.0704660645,(212.056448023678:0.1514770592,226.072095676165:0.1514770592):0.06315630673):0.1094539497,((208.061487464296:0.1670004186,222.077174545111:0.1670004186):0.08011368618,(240.051318716312:0.1847326316,(224.056441030872:0.1637663453,238.072067306032:0.1637663453):0.02096628631):0.06238147316):0.07697321085):0.03758889032):0.07312970427):0.08405909792):0.08400247549):0.1834336803,((((((372.057196127501:0.0007931789146,372.057395330021:0.0007931789146):0.2192711387,(342.04667437032:0.144167199,356.062321096607:0.144167199):0.07589711866):0.07672073345,((314.051761097713:0.1389933684,328.067374037066:0.1389933684):0.1044636913,(330.046731024872:0.1968983087,(344.062293447437:0.1285349137,358.077961374208:0.1285349137):0.06836339495):0.04655875113):0.05332799132):0.1149638596,((((338.08815347059:0.1357010537,352.103789151657:0.1357010537):0.07230556871,(340.067439278618:0.1391818914,354.083029866416:0.1391818914):0.06882473097):0.06552472051,((368.098672536101:0.1304240006,382.114356587647:0.1304240006):0.07826922055,(370.077949706085:0.1315326743,384.093627364096:0.1315326743):0.07716054684):0.06483812177):0.09057016301,((344.098730085034:0.1947634944,(328.103764482553:0.1251015683,342.119450580588:0.1251015683):0.06966192606):0.09575696934,((354.119454766017:0.1269773138,368.135101829035:0.1269773138):0.1472761126,((342.083027941969:0.1289882401,356.098740695299:0.1289882401):0.06375056364,(326.088133053598:0.1315326517,340.103763285598:0.1315326517):0.06120615205):0.08151462268):0.01626703729):0.07358104216):0.04764740477):0.08233979508,(276.036031912474:0.4578432148,((302.051815364525:0.126380533,316.067373647255:0.126380533):0.1792088464,((272.04131763316:0.1416044839,286.056842894265:0.1416044839):0.138370984,((300.0724960991:0.128534895,314.08814186629:0.128534895):0.07576419111,(284.077609984175:0.1325418549,298.093247962778:0.1325418549):0.07175723121):0.07567638171):0.02561391163):0.1522538353):0.03624549097):0.1798404694,((((((351.108481850025:0.131349661,365.124136127678:0.131349661):0.04632960745,(335.113575169867:0.1321183163,349.129272158562:0.1321183163):0.04556095222):0.04089076295,((339.108506061807:0.1294151342,353.124203956693:0.1294151342):0.0504488002,(323.113633788741:0.1304500524,337.129251162237:0.1304500524):0.04941388205):0.03870609699):0.09743259606,(((323.077215141095:0.1385361624,337.09289102079:0.1385361624):0.04270242512,(307.082336438034:0.1395247643,321.098003562488:0.1395247643):0.04171382326):0.04570555277,((311.077226684552:0.1357011327,325.092837215611:0.1357011327):0.04850885959,(295.082313222401:0.137274108,309.097931431418:0.137274108):0.04693588423):0.04273414801):0.0890584872):0.1000615991,(((293.103051691226:0.1342759548,307.118722160142:0.1342759548):0.1172636151,((295.118697783521:0.129415022,309.134326285839:0.129415022):0.0773257273,(297.097996629293:0.1304240976,311.113594138231:0.1304240976):0.07631665177):0.04479882058):0.06835813007,(((271.082307113907:0.1289882393,285.098019757385:0.1289882393):0.06375550529,(255.087405310527:0.1315326283,269.103053599113:0.1315326283):0.06121111622):0.0817006514,((267.08742339238:0.1357011242,281.103035796993:0.1357011242):0.07232089818,(269.066667759045:0.1391817106,283.082298903273:0.1391817106):0.06884031183):0.06642237353):0.04545330401):0.09616652656):0.1630395587,(((((341.051429537369:0.1416036376,355.067100578804:0.1416036376):0.04570529309,(325.056501901635:0.1434799427,339.072148021278:0.1434799427):0.04382898798):0.06363994253,((329.051435248665:0.1361567853,343.0670850078:0.1361567853):0.05712217703,(313.056499920301:0.1391817033,327.072164990696:0.1391817033):0.054097259):0.05766991092):0.09412859289,((331.030656424111:0.1389932915,345.046301521698:0.1389932915):0.1251451091,(343.030680236146:0.2172558589,((357.04630215103:0.1391817787,371.061991547622:0.1391817787):0.07118993609,(359.025648555518:0.1441676506,373.04120787529:0.1441676506):0.06620406429):0.006884144041):0.04688254171):0.0809390655):0.1251669808,((((295.045924827954:0.1546047711,309.061567443429:0.1546047711):0.03292228597,(279.051040368888:0.1554649778,293.066684529034:0.1554649778):0.03206207926):0.05002699814,((283.045939469631:0.1511182469,297.061609102459:0.1511182469):0.04050416146,(267.051018551486:0.153205752,281.066662429181:0.153205752):0.03841665637):0.04593164692):0.1697146773,(((301.020092263166:0.1587609324,315.035755819559:0.1587609324):0.04798897905,(285.025232092445:0.1637663365,299.040862598611:0.1637663365):0.04298357497):0.1121718652,(273.025235854316:0.2303306543,((287.040861862973:0.1389933141,301.056532368639:0.1389933141):0.06572616945,(271.045968674465:0.1441672047,285.061629358232:0.1441672047):0.06055227886):0.02561117078):0.08859112226):0.08834695599):0.06297571436):0.1088593383):0.09482538992):0.1123719887):0.08887716502):0.1456648048,(((((((335.222616178958:0.1717910352,(337.202070934637:0.1242347572,351.21772589217:0.1242347572):0.047556278):0.06516219143,((335.186401053822:0.1255189743,349.202111107096:0.1255189743):0.04868894477,(319.191441549533:0.1259433092,333.207136497111:0.1259433092):0.04826460993):0.06274530754):0.1092446474,((((355.176230077263:0.1236881645,369.191832714907:0.1236881645):0.05438459468,(339.181327075919:0.1241357774,353.196980518735:0.1241357774):0.05393698184):0.04804597834,((351.181271719134:0.1250692741,365.196933750147:0.1250692741):0.08071192219,(353.160522024213:0.1251063872,367.176182628318:0.1251063872):0.08067480913):0.02033754123):0.09847634895,(((391.212581444121:0.1253398219,(377.196886492045:0.000869911179,377.197104965451:0.000869911179):0.1244699107):0.04684182669,(361.202010904609:0.1256732992,375.217759748552:0.1256732992):0.04650834935):0.07959417354,((381.191865381121:0.1242349625,395.207572315981:0.1242349625):0.08122164171,(379.212638379451:0.1242711189,393.228397284324:0.1242711189):0.08118548532):0.04631921793):0.0728192644):0.02160278753):0.1500633574,((371.243838490588:0.3237606463,(379.233619307435:0.001074416854,379.233889141316:0.001074416854):0.3226862294):0.1112476863,((((357.191882902521:0.1230021306,(343.176217303294:0.0007205783913,343.176398272592:0.0007205783913):0.1222815523):0.09828900484,((329.196966865747:0.1228830006,343.212620953916:0.1228830006):0.04373985602,(345.191928983535:0.1228837993,359.207467635765:0.1228837993):0.04373905728):0.0546682789):0.03899361784,(321.191859358958:0.2330648428,((317.16055607983:0.1228830002,331.176209303884:0.1228830002):0.06131420692,(303.1812996185:0.1234679476,(315.181272340348:0.000704439423,315.181449256433:0.000704439423):0.1227635082):0.06072925948):0.0488676357):0.02721991055):0.1159616697,(((341.196950842972:0.0006873499469,341.197123467129:0.0006873499469):0.1757968332,(325.20198566826:0.1235054889,339.217707986151:0.1235054889):0.05297869431):0.1055726596,(((383.207525267433:0.1233713632,397.22315542987:0.1233713632):0.05255892625,(367.212627525456:0.1236556385,381.228365242361:0.1236556385):0.05227465096):0.0415997393,((371.207565067316:0.122952395,385.223173406888:0.122952395):0.05499157751,(355.212523975147:0.123129533,369.228336381536:0.123129533):0.05481443953):0.03958605622):0.06452681398):0.09418958028):0.05876190952):0.06125289885):0.1180206947,(((((301.129299085239:0.1231935254,315.144929093505:0.1231935254):0.07622231333,((305.124199800241:0.1228830076,319.139838601909:0.1228830076):0.02464284542,(317.124198658056:0.1228830223,331.139867463191:0.1228830223):0.02464283069):0.05188998572):0.0560251337,((321.119156432853:0.1320065651,(309.11908659106:0.1228830019,323.134730420107:0.1228830019):0.009123563172):0.07368089785,(295.139850340931:0.1321652449,(293.124236137422:0.1228838542,307.139771029074:0.1228838542):0.009281390702):0.07352221802):0.04975350946):0.07186818606,(329.145286655632:0.3043668099,((353.145283902271:0.1228830185,367.160951050669:0.1228830185):0.1495010022,((323.171162533821:0.1292011964,(321.155556440578:0.1228835099,(335.171117598297:0.0007083683249,335.171295501104:0.0007083683249):0.1221751416):0.0063176865):0.04459249698,(337.150428572136:0.1406251039,339.166045480628:0.1406251039):0.03316858953):0.09859032726):0.0319827892):0.02294234862):0.2051886005,(((381.176476848207:0.1738093511,(397.171511064697:0.1228840986,(411.18712200903:0.0008738839636,411.187341480179:0.0008738839636):0.1220102146):0.05092525252):0.06434268525,((367.197312990387:0.1321893124,(365.181627200458:0.1228830044,379.197268463395:0.1228830044):0.009306308002):0.06690276915,((383.192247442414:0.1228834921,397.20781006071:0.1228834921):0.0245455491,(395.192321803278:0.1228835607,409.207878529699:0.1228835607):0.02454548044):0.0516630404):0.03905995479):0.1652147354,((((387.165969614069:0.1230013239,401.181655361673:0.1230013239):0.07868213311,((373.186771588151:0.1228830085,387.202433400159:0.1228830085):0.04368388797,((389.181626927732:0.001014629098,389.181881746247:0.001014629098):0.121871297,(403.197167822056:0.001133934933,403.197452603575:0.001133934933):0.1217519912):0.04368097036):0.03511656058):0.0666327945,(((401.217984842802:0.0008630450282,401.218201591812:0.0008630450282):0.2036763482,(413.218056703774:0.123076935,427.233789815969:0.123076935):0.08146245823):0.02484512387,((415.19734832303:0.1229523231,429.21302321369:0.1229523231):0.09114427736,(385.186822615578:0.1231974067,399.202455623898:0.1231974067):0.09089919378):0.01528791664):0.03893173445):0.09373248718,(((377.145403439212:0.1238585148,389.145238160713:0.1238585148):0.06504059774,((403.160963037727:0.1228830895,417.176575673585:0.1228830895):0.02981082898,(405.176593613262:0.1228839463,(391.16083506147:0.0009600389233,391.161076169963:0.0009600389233):0.1219239074):0.0298099722):0.03620519405):0.08834941883,(((345.15550340048:0.1228830007,359.171157761685:0.1228830007):0.04373304362,(361.15037529497:0.1228839736,(375.165973257726:0.0008674053947,375.166191101818:0.0008674053947):0.1220165682):0.04373207075):0.05608756097,((359.134718397929:0.1231028576,373.150471747222:0.1231028576):0.0911033647,(357.155477477607:0.1234291872,371.171118290089:0.1234291872):0.09077703509):0.00849738303):0.0545449261):0.0848002073):0.04131803302):0.1291309872):0.08178416712):0.150986315,((341.269735889371:0.4131036218,(((313.238461454866:0.1441282637,329.233301966778:0.1441282637):0.09163840531,((297.207054726221:0.1231975059,311.222661939138:0.1231975059):0.07532139673,((301.202009970854:0.122883106,315.217700602509:0.122883106):0.0368071748,(327.217708249319:0.1229732914,(313.20194236625:0.000734889077,313.202126929598:0.000734889077):0.1222384023):0.03671698937):0.03882862183):0.03724776642):0.1106050568,((283.264236076609:0.217833753,(281.248688964375:0.1560874689,(297.243494107878:0.0006580215397,297.243659366367:0.0006580215397):0.1554294473):0.06174628419):0.07223013134,((255.232958690847:0.1439431795,271.227872282245:0.1439431795):0.1007228595,(269.212223655937:0.1847218015,(287.222828044812:0.1323113289,(285.207088509126:0.1228831535,299.222689645804:0.1228831535):0.00942817537):0.05241047262):0.0599442375):0.04539784538):0.05630784144):0.06673189601):0.2255719953,((317.244626757166:0.2883636414,351.250076698916:0.2883636414):0.2765438758,(((288.181740576817:0.1444446719,304.176456474561:0.1444446719):0.1441624094,((292.212948406921:0.1438554713,308.207896677839:0.1438554713):0.124363301,(314.197290925381:0.2110713679,(316.21297345416:0.1406941278,318.228636048395:0.1406941278):0.07037724012):0.0571474045):0.0203883089):0.1250117165,((354.213404453765:0.2847577119,366.249744674244:0.2847577119):0.1043657512,((386.254713066956:0.1321522463,(374.254698842444:0.1228832967,388.27041671525:0.1228832967):0.009268949586):0.1963861086,(340.213015978113:0.2430823902,((360.239168750231:0.1596013181,(342.228613309944:0.1406211611,344.244227604722:0.1406211611):0.01898015707):0.08128190221,((332.207885982803:0.143889687,348.202820721241:0.143889687):0.05799972107,(374.218533044726:0.1589714963,(344.207977797576:0.1228838749,(358.223468866388:0.0008055587361,358.223671178032:0.0008055587361):0.1220783162):0.03608762135):0.04291791182):0.03899381224):0.002199169843):0.08545596466):0.06058510831):0.02449533461):0.1512887194):0.07376809992):0.126592624):0.1785106737,(((((((229.144516402612:0.122883021,243.160184653531:0.122883021):0.04377107564,(245.139429739766:0.1228830491,259.155051995161:0.1228830491):0.04377104747):0.06414320305,((257.139442710307:0.1231935576,271.155122705657:0.1231935576):0.06552641775,(241.1445007776:0.1239193517,255.160188468139:0.1239193517):0.06480062365):0.04207732434):0.06584141105,(((257.17584654454:0.1228829997,271.191494859613:0.1228829997):0.05308247484,(261.170723598042:0.1628764289,(273.170742999652:0.1228840056,287.18651788249:0.1228840056):0.03999242329):0.01308904565):0.05908249322,(283.191523677026:0.1809489312,(285.170735322862:0.1230421649,299.186421704437:0.1230421649):0.05790676628):0.05409903657):0.06159074297):0.1461500744,((((243.087384258598:0.126332284,257.103051597948:0.126332284):0.08970621463,(241.108115124324:0.1269169535,255.123771890659:0.1269169535):0.0891215451):0.05542565954,((273.097982815769:0.1235762652,287.113608592937:0.1235762652):0.09698134927,(271.118719819515:0.1243724986,285.134386656673:0.1243724986):0.09618511587):0.0509065437):0.1469420478,((((231.123751619344:0.000478793966,231.123871865814:0.000478793966):0.1764788499,(229.108121964818:0.1235762279,243.123769610944:0.1235762279):0.053381416):0.06300718434,(((205.10813794361:0.0004324125715,205.108246541648:0.0004324125715):0.1317805996,(203.092472052775:0.1228830523,217.108150658692:0.1228830523):0.009329959898):0.1008471025,((201.11321897612:0.1228830098,215.128881648076:0.1228830098):0.03671931463,(203.128855821931:0.1228831842,217.14455932649:0.1228831842):0.03671914031):0.07345779025):0.006904713532):0.1503542664,((((249.09794144969:0.1320372156,(247.082342396525:0.1228830012,261.097997550283:0.1228830012):0.009154214366):0.04413531589,(233.103060648495:0.132130093,(231.087404969664:0.1228830002,245.103058393301:0.1228830002):0.009247092779):0.04404243844):0.06901842352,((235.118613014228:0.1436801604,251.113630696529:0.1436801604):0.08557407325,((275.113630231724:0.1321120395,(263.113617522839:0.1228830081,277.1292790582:0.1228830081):0.009229031394):0.04828699822,((247.118719989769:0.122883002,261.134363759173:0.122883002):0.02467112694,(259.118695632618:0.1228830744,273.134379720538:0.1228830744):0.02467105449):0.03284490875):0.04885519595):0.01593672135):0.09255898057,((279.144892746206:0.1656826958,((249.134343394312:0.1228833934,(263.149947968309:0.0005820009653,263.150094134649:0.0005820009653):0.1223013924):0.03401859194,(275.149933014918:0.1406552654,277.165569903214:0.1406552654):0.01624671993):0.008780710476):0.09559267176,((287.150014757676:0.1228830119,301.165678654045:0.1228830119):0.0689485778,((291.144914587812:0.1228830007,305.160568998786:0.1228830007):0.03675114896,(289.129251542029:0.1228830196,303.144883878772:0.1228830196):0.03675113008):0.03219744005):0.06944377783):0.07647456797):0.0525691591):0.02808711132):0.02438257916):0.1395510938,((((201.076823672553:0.1247758353,215.092499391848:0.1247758353):0.1588880039,((207.087412317797:0.1321001178,(205.071766132042:0.1228830264,219.087436574162:0.1228830264):0.009217091319):0.06829436796,((203.056090310015:0.1228830333,217.071763207102:0.1228830333):0.06069962666,(233.066687017283:0.1321080241,(221.066655817249:0.1228831344,235.082351547433:0.1228831344):0.009224889703):0.05147463587):0.01681182576):0.08326935348):0.0960051648,((231.051053261271:0.1887087687,(245.066683641821:0.1247757935,259.082331687682:0.1247757935):0.06393297521):0.1083774626,(201.040455682024:0.2076884726,(215.056102059658:0.1327645727,229.071757067925:0.1327645727):0.0749238999):0.0893977587):0.08258277275):0.1069404122,(((275.04083133046:0.1263800668,289.05651261391:0.1263800668):0.1086997537,(259.045945736499:0.1968980115,(273.061585810994:0.1285348944,287.077232794646:0.1285348944):0.06836311705):0.03818180895):0.1810455301,((291.072112191546:0.182491503,(263.077276922416:0.1321997745,(261.06157975851:0.1228829995,275.07723026126:0.1228829995):0.009316774999):0.05029172853):0.07215280671,(((265.092929387021:0.1228830086,279.108567513407:0.1228830086):0.02459311991,(277.09300222661:0.1228833182,291.10858193979:0.1228833182):0.0245928103):0.09431763884,((305.087803884333:0.1228830041,319.103445471911:0.1228830041):0.04369795309,(289.092883577975:0.1228830124,303.108519443719:0.1228830124):0.04369794477):0.07521281019):0.01285054241):0.1614810408):0.07048406568):0.09573046276):0.2287030593,(((207.062160933114:0.2494977161,215.067319663322:0.2494977161):0.3305303088,((265.176866700097:0.2241824665,279.156149898609:0.2241824665):0.2454915686,(((229.155726866672:0.122883003,243.171369441147:0.122883003):0.1383462663,(201.124432809598:0.1628820655,(213.12451044248:0.1228831018,227.140120614967:0.1228831018):0.03999896363):0.09834720392):0.1584155679,(((257.114344050196:0.1228830052,271.129984610234:0.1228830052):0.01945232403,(245.114254240794:0.1228835983,(259.129882507902:0.0006221405148,259.130038755069:0.0006221405148):0.1222614578):0.01945173092):0.196638831,(239.103746471289:0.2002253976,255.098662730915:0.2002253976):0.1387487627):0.08067067703):0.0500291978):0.1103539898):0.1656190445,((((266.139767757877:0.1777087353,(250.14484997154:0.1282499604,264.160482504361:0.1282499604):0.04945877494):0.2714291497,((326.160868469603:0.2690847488,((326.124546258003:0.1256503913,(340.140134023243:0.0006891151697,340.140307090726:0.0006891151697):0.1249612761):0.06146422415,(310.129582462664:0.1269775876,324.145166181178:0.1269775876):0.06013702789):0.08197013336):0.05248116591,(((284.113997241986:0.1251019293,(298.129596805403:0.0006270050608,298.129754274274:0.0006270050608):0.1244749243):0.06916885533,(268.119029581111:0.1269173759,282.134762092198:0.1269173759):0.06735340875):0.08497911875,((280.119071341669:0.1304241881,294.134656189158:0.1304241881):0.07828641202,(282.098359570068:0.131533069,296.113924042746:0.131533069):0.07717753109):0.07053930329):0.04231601131):0.1275719703):0.117065394,(((((228.087756801977:0.1247758897,242.103445762728:0.1247758897):0.1239964313,((230.067116250724:0.1228833192,244.082695852733:0.1228833192):0.1033011515,(246.098328905685:0.1629817021,(258.09831693748:0.1228830023,272.113973491501:0.1228830023):0.0400986998):0.06320276864):0.02258785024):0.06383008011,((258.061927807007:0.1887087577,(272.077577432235:0.1247758282,286.09325087942:0.1247758282):0.06393292951):0.1124590213,(((260.077536570695:0.122883016,274.093202592051:0.122883016):0.03687059662,(262.093316619769:0.1228830479,276.108939229998:0.1228830479):0.03687056478):0.03178768871,(280.103843870108:0.1663494138,(290.088165505731:0.1320731433,(278.088120488396:0.1228830541,292.103799583964:0.1228830541):0.009190089193):0.03427627047):0.02519188761):0.1096264776):0.01143462206):0.105209451,((200.056373879524:0.1300727904,214.072060250925:0.1300727904):0.2233878057,((228.051363517227:0.1416036223,242.067000476934:0.1416036223):0.1486326096,((256.082664434989:0.1285353405,(270.098294273073:0.0005526790806,270.098433075383:0.0005526790806):0.1279826614):0.07880998146,(240.087773030491:0.1325418507,254.103431665458:0.1325418507):0.07480347122):0.08289091002):0.06322436412):0.06435125595):0.1345997512,(((228.124136822094:0.1228830029,242.139794067373:0.1228830029):0.1149678023,(218.103402456391:0.1675570037,((202.108434855479:0.12288307,216.124117918158:0.12288307):0.03668648331,(200.092763981833:0.1228836133,214.108511527961:0.1228836133):0.03668594):0.0079874504):0.07029380147):0.1815105118,(((228.160519637497:0.1228830244,242.176149992993:0.1228830244):0.0437647216,(244.15542353632:0.1228831082,258.171032478664:0.1228831082):0.04376463775):0.2030004439,(((270.134807142215:0.123337739,284.150467697258:0.123337739):0.06915079761,(254.139853645226:0.1243733437,268.155387274332:0.1243733437):0.06811519294):0.07520173247,(((288.145285095933:0.1228830244,302.160915444631:0.1228830244):0.03672682916,(286.12970375653:0.1228844184,300.145205448869:0.1228844184):0.03672543516):0.0706375981,((272.150415957269:0.1228831589,286.166016254453:0.1228831589):0.05073079616,(258.134679984142:0.1407051175,260.150349840028:0.1407051175):0.03290883749):0.05663349664):0.03744281744):0.1019579208):0.04971312705):0.1330502863):0.01379167577):0.09846666109,(((((358.187131860706:0.1228840171,(372.202757284122:0.0007982838601,372.202957768721:0.0007982838601):0.1220857332):0.1010185199,(356.171479960097:0.2005786435,((372.166435351065:0.1228830399,386.182060332067:0.1228830399):0.05576077795,(362.18213167408:0.1322807807,(360.166427356932:0.1228834092,374.181997659457:0.1228834092):0.009397371422):0.04636303716):0.02193482568):0.02332389345):0.1326931278,(392.156399643745:0.3370979098,((328.140166728577:0.1915813058,((332.135061882349:0.1228830048,346.150702813231:0.1228830048):0.01942244986,(358.150727592736:0.1228838922,(344.135043213242:0.0007850167968,344.135240365891:0.0007850167968):0.1220988754):0.01942156244):0.04927585114):0.07028712728,((356.13505456148:0.1239193892,370.150749357168:0.1239193892):0.09433583352,(372.130019474509:0.1729769735,374.145732230938:0.1729769735):0.04527824917):0.0436132104):0.07522947673):0.01949775497):0.1437887187,((((350.145585516876:0.1237215052,(338.145586847917:0.0006747124689,338.145756298241:0.0006747124689):0.1230467927):0.128480732,((306.155741897012:0.1235340902,318.155764309631:0.1235340902):0.05588827544,(322.150800806202:0.1406259163,324.166418253222:0.1406259163):0.03879644936):0.07277987147):0.08301345788,(((308.098753858879:0.1228830051,322.114394536361:0.1228830051):0.09603469729,(352.12497617884:0.1686101284,(334.114400342598:0.1228829996,348.130048980207:0.1228829996):0.04572712875):0.05030757402):0.06152536382,((330.11944963866:0.1228835662,(316.103765502363:0.0006458866969,316.103927713253:0.0006458866969):0.1222376795):0.1252659195,((318.119475032528:0.1321217482,(306.119482321699:0.1228830213,320.135113936703:0.1228830213):0.009238726866):0.05173154622,((290.124570394379:0.1228830004,304.140224245862:0.1228830004):0.03675123551,(288.108894441866:0.1228830007,302.124548828585:0.1228830007):0.03675123523):0.02421905842):0.06429619124):0.03229358059):0.05477262883):0.09458088349,(((362.109329070455:0.1228830111,376.124965679223:0.1228830111):0.1150559894,(364.088539511084:0.1686194465,(346.077970072229:0.122883002,360.093626332187:0.122883002):0.04573644448):0.06931955399):0.1098664654,(((334.077957116801:0.1322352189,(322.07799399318:0.1228832983,336.093712057323:0.1228832983):0.009351920585):0.04816519163,((318.08308139252:0.1228830028,332.098738571201:0.1228830028):0.0246674883,(306.083079983382:0.1228830123,320.098744053962:0.1228830123):0.02466747885):0.03284991945):0.05839545435,((288.07249750122:0.1228830084,302.088159275529:0.1228830084):0.09617521646,(292.067497708683:0.1407128031,294.083172640945:0.1407128031):0.07834542179):0.01973764001):0.109009601):0.08199111265):0.07058780494):0.1478135363,((371.218632369155:0.4239071048,(341.171869186377:0.1228842098,(327.156054371011:0.001061507342,327.156320962739:0.001061507342):0.1218227024):0.301022895):0.1166234884,((((339.119796696706:0.1269169587,353.13543535254:0.1269169587):0.06197987723,(323.124885990501:0.1287377933,337.140596708747:0.1287377933):0.06015904267):0.1055223819,((297.10925797631:0.1263327851,(311.12481452798:0.0007246266781,311.124996513983:0.0007246266781):0.1256081584):0.07354251676,(281.11425532414:0.1289888837,295.130025365788:0.1289888837):0.07088641812):0.094543916):0.1575513526,((((343.114662207931:0.1228830821,357.130276427289:0.1228830821):0.02485503472,(331.11473649315:0.1228832956,345.130454244946:0.1228832956):0.02485482119):0.05715436094,(329.13542687676:0.1768018698,(327.119869675933:0.1235762325,341.13551092301:0.1235762325):0.05322563735):0.02809060792):0.1299213963,(((329.099174609135:0.1638456957,(301.067865111873:0.1228853363,(315.083254233617:0.0007748655688,315.083448836841:0.0007748655688):0.1221104708):0.04096035935):0.08994955009,(285.072891674119:0.1887088863,(299.088503441106:0.1247758839,313.104115659797:0.1247758839):0.06393300242):0.06508635943):0.06913341491,(((287.088350568997:0.0007983613137,287.088551073048:0.0007983613137):0.1658721553,(257.077932146591:0.1228830412,271.093556716137:0.1228830412):0.04378747539):0.1015519966,(((287.12485835977:0.1228830965,301.140469586714:0.1228830965):0.03664133304,(285.109168102129:0.122884153,299.124951823031:0.122884153):0.0366402765):0.06868824648,((305.098989348466:0.1228832022,319.114695402729:0.1228832022):0.05542723859,((289.104044449217:0.1228831113,303.119736090447:0.1228831113):0.02965521903,(301.104161610388:0.1228834647,(315.119741141054:0.0006678142091,315.119908858918:0.0006678142091):0.1222156505):0.02965486567):0.02577211039):0.04990223522):0.04000983726):0.05470614744):0.01188521331):0.1171566965):0.08856002273):0.1076673265):0.01647202038):0.08097712926):0.06539586887):0.1327359765):0.07706421894):0.160572037,((((313.078393196044:0.4300372431,(335.047661025974:0.1228858865,349.063099475113:0.1228858865):0.3071513566):0.3192849961,(303.000360467518:0.5484375858,353.000724201876:0.5484375858):0.2008846534):0.1405221165,(426.074425941837:0.7519193598,(427.07362932052:0.5769729532,473.152020847058:0.5769729532):0.1749464066):0.1379249959):0.2520191227,(((249.022760768021:0.2832469474,(207.012125259882:0.0004629181373,207.012241519225:0.0004629181373):0.2827840292):0.535423397,((283.039444323407:0.6231763616,(274.039006344583:0.3728644941,286.039067741509:0.3728644941):0.2503118675):0.1249416577,((291.069629144025:0.3130771811,331.101055612177:0.3130771811):0.3873497479,((((213.022740705019:0.1909973842,(215.001972954098:0.1773931806,229.017606082092:0.1773931806):0.01360420365):0.1057232497,(241.017558337686:0.2375244271,(255.033271719453:0.1481665058,269.048923869076:0.1481665058):0.0893579213):0.05919620688):0.02971175632,((245.012500557065:0.1416037512,259.028200282682:0.1416037512):0.1559451217,((243.033266477325:0.1389932945,257.048907660021:0.1389932945):0.06576698261,(227.03835831426:0.144167361,241.054062697411:0.144167361):0.06059291612):0.09278859574):0.02888351735):0.3149636838,((328.013166467345:0.4005331517,((340.049760734691:0.177392801,(324.054647870555:0.14160382,338.070237034671:0.14160382):0.03578898098):0.176648928,((268.028529074963:0.1637665953,282.044254749307:0.1637665953):0.09482383768,(296.023434191818:0.1670005008,310.03902846243:0.1670005008):0.09158993219):0.09545129601):0.04649142276):0.1386248165,(307.028242155601:0.4358538054,(301.002457280184:0.2570419669,(283.028270372287:0.1690004039,299.023040251532:0.1690004039):0.08804156301):0.1788118385):0.1033041628):0.1022381058):0.05903085497):0.04769109036):0.07055232502):0.2438577638,(((((((341.179235455224:0.1231973882,355.194884108136:0.1231973882):0.08553091947,(339.199963709014:0.1233715301,353.215559022446:0.1233715301):0.08535677757):0.06408985615,(((339.163537397179:0.1241366297,353.179302979112:0.1241366297):0.05260663827,(323.168656797939:0.1246035953,337.184275792783:0.1246035953):0.05213967266):0.06559028746,((313.147914250544:0.1234292029,327.163582399642:0.1234292029):0.08667890537,(311.168611465556:0.1236881998,325.184208613404:0.1236881998):0.08641990851):0.03222544716):0.03048460836):0.08178754145,(((371.189661976023:0.1229527027,385.205392645719:0.1229527027):0.08102714611,(399.184676572766:0.1757421843,(383.189821475834:0.1233720826,397.205363821107:0.1233720826):0.05237010166):0.02823766454):0.0908910357,((343.158431011179:0.1230020156,357.173971418025:0.1230020156):0.1605008053,((355.158473707698:0.1236882621,369.174062349316:0.1236882621):0.06758898659,(367.158453413194:0.1246036093,381.174069047627:0.1246036093):0.06667363932):0.09222557226):0.01136806362):0.05973482075):0.1986837277,(((((385.132454543429:0.1239431283,399.148091465431:0.1239431283):0.05547465571,(369.137652752185:0.1245201891,383.153070667987:0.1245201891):0.05489759484):0.07394920532,((359.116960777566:0.123102789,373.132512711915:0.123102789):0.09130984502,(357.137724870776:0.1234292006,371.153357768504:0.1234292006):0.09098343351):0.03895435522):0.0418887263,(((327.127161873437:0.1243074358,341.142785616366:0.1243074358):0.07693174644,(339.127134437504:0.125805747,353.142762215017:0.125805747):0.07543343531):0.06316937545,((329.1064076539:0.1239192821,343.122039383674:0.1239192821):0.1036069145,(371.116862475223:0.1872280867,(341.106274084391:0.1258309066,355.122139693142:0.1258309066):0.06139718008):0.04029811001):0.03688236105):0.03084715785):0.1792687132,((((283.064624780371:0.133788541,297.08023215505:0.133788541):0.103401028,(269.08531607484:0.1824555594,(271.064566658171:0.1289880008,285.080210038679:0.1289880008):0.05346755858):0.05473400967):0.06416114763,((311.095838470619:0.1282499425,325.111484469142:0.1282499425):0.1421611684,((301.075149711645:0.1251016608,315.090747152729:0.1251016608):0.08945810071,(299.09584496813:0.1256499058,313.11147537987:0.1256499058):0.08890985568):0.05585134935):0.03093960582):0.1440565054,((((333.137713544954:0.1321331178,(331.122027428698:0.1228832101,345.137734560622:0.1228832101):0.009249907773):0.05928398303,(317.14273760504:0.1617289407,(329.142823911506:0.1231026496,(315.127123676167:0.0006430704856,315.127285179781:0.0006430704856):0.1224595792):0.03862629105):0.02968816016):0.07885112603,((287.095878569465:0.1233384309,(301.111388193966:0.0007391285806,301.111573822042:0.0007391285806):0.1225993023):0.08440279713,(285.116626988346:0.1239196933,299.132194760975:0.1239196933):0.08382153472):0.06252699885):0.1434360793,(((283.137358860067:0.1243074747,297.152972833583:0.1243074747):0.09669159105,((311.1322625425:0.125053605,325.147858006657:0.125053605):0.05447080693,(295.137381513674:0.1258059676,309.15296830396:0.1258059676):0.05371844428):0.0414746538):0.07735560368,((255.105987602934:0.1256500793,269.121693572992:0.1256500793):0.1037883205,((283.101023259388:0.1269773836,297.116639690129:0.1269773836):0.05617009335,(267.106045382767:0.1282500401,281.121655438396:0.1282500401):0.05489743686):0.04629092281):0.06891626958):0.1153496368):0.03170291582):0.02911720677):0.07876500416):0.1524510719,(((327.148154458216:0.000695018914,327.148329008392:0.000695018914):0.4201501234,((((291.163690628944:0.1234118065,(279.163521957018:0.0005955594585,279.163671528499:0.0005955594585):0.1228162471):0.05323225418,((307.158452727474:0.0006293310605,307.158610780507:0.0006293310605):0.1491978132,(281.142861414637:0.1228834664,(295.158446090088:0.0006623993823,295.158612448048:0.0006623993823):0.122221067):0.02694367786):0.02681691646):0.06243840051,((293.179174975947:0.1228830326,307.194847648414:0.1228830326):0.07531081042,((321.174125079097:0.1228830007,335.189779353325:0.1228830007):0.02461358371,(309.17408958418:0.1228830038,323.189747717273:0.1228830038):0.02461358062):0.0506972587):0.04088861815):0.08880650027,((263.168575284178:0.1228832703,277.184160490498:0.1228832703):0.1442726789,((235.137332737633:0.1228830009,249.152987474136:0.1228830009):0.04372234274,(251.132237650779:0.1228830236,265.147906996151:0.1228830236):0.04372232005):0.1005506056):0.06073301224):0.09295618082):0.2696752492,(((308.117317767969:0.1228830403,322.132992926781:0.1228830403):0.2937638113,(370.154171736104:0.3665845088,378.122842589416:0.3665845088):0.05006234285):0.2483413479,(207.0332104306:0.5479100395,((((((265.111518450245:0.1228830131,279.12715394357:0.1228830131):0.08738258009,(277.111514208648:0.132066517,(275.095908204662:0.1228830159,289.111542274596:0.1228830159):0.009183501172):0.07819907613):0.04011405471,(((279.090748310811:0.0006290127856,279.090906283911:0.0006290127856):0.1313900792,(267.09076749692:0.1228830079,281.106406077504:0.1228830079):0.009136084041):0.08260215995,((295.122036206852:0.1320825246,(293.106405718849:0.1228830079,307.122067139807:0.1228830079):0.00919951671):0.05459191203,(297.101267646679:0.1496861868,(323.116994952089:0.1228835666,(309.101287229513:0.0007051563812,309.101464325658:0.0007051563812):0.1221784102):0.02680262019):0.03698824986):0.02794681525):0.03575839598):0.07779339694,((311.080679260721:0.140390256,313.096139715629:0.140390256):0.1533152113,(((319.085684793917:0.1321333535,(307.085694754734:0.1228830044,321.101336011626:0.1228830044):0.009250349036):0.04870067181,((303.090779373136:0.1228830381,317.106453826517:0.1228830381):0.02981329243,(305.106406394912:0.1228838483,(291.09072353608:0.0007633541678,291.090915248279:0.0007633541678):0.1221204941):0.02981248224):0.02813769477):0.08331693095,(((291.054392593862:0.1228829996,305.07004376839:0.1228829996):0.04373763713,(275.059471348593:0.1228830695,289.075154303787:0.1228830695):0.04373756715):0.02301861277,(309.06501581205:0.1726909772,(281.07005120791:0.1292311261,(279.054390406511:0.1228835392,(293.070018273102:0.0005956133041,293.070167858106:0.0005956133041):0.1222879259):0.006347586875):0.04345985111):0.01694827224):0.07451170674):0.02955451105):0.03446757756):0.05567531888,((243.069669664324:0.2021297379,(245.04891319176:0.1247757934,259.064561710118:0.1247757934):0.07735394452):0.1623345839,(((253.075071583365:0.1321698805,(241.075120888046:0.122883128,255.090726252532:0.122883128):0.009286752438):0.08441513317,(235.100972991203:0.1922179005,((249.080173856053:0.122883035,263.095800383436:0.122883035):0.02989528629,(251.095843480744:0.1228834339,(237.08018059782:0.0005105371061,237.080308816405:0.0005105371061):0.1223728968):0.02989488741):0.03943957921):0.02436711309):0.07133730606,((245.085365638183:0.1667485275,(247.064592861773:0.1228831703,261.080191406819:0.1228831703):0.04386535725):0.07393256374,(261.043869273655:0.2188415017,(263.059555528083:0.1320085777,(251.059483019016:0.1228829998,265.07513522773:0.1228829998):0.009125577859):0.08683292405):0.02183958957):0.0472412284):0.07654200213):0.01938404188):0.09061803943,(281.033592401164:0.3853429467,((273.043836222438:0.1285349319,287.059511046559:0.1285349319):0.1041162215,(289.038770697414:0.1660903793,(317.070032455029:0.1239942203,(303.054346715011:0.0007774783161,303.054541974412:0.0007774783161):0.123216742):0.04209615898):0.06656077401):0.1526917933):0.08912345646):0.07344363641):0.11707816):0.02553219201):0.01522011335):0.1797096505,((((((369.064784797939:0.1319212025,(383.080192131831:0.002183302563,383.080740456256:0.002183302563):0.1297379):0.1181935291,(339.054433597288:0.1372743719,353.070008894421:0.1372743719):0.1128403597):0.07367307216,((357.028488463228:0.1739793541,(355.049174859154:0.1416047295,(341.03354682846:0.0007030272563,341.033723389887:0.0007030272563):0.1409017023):0.03237462457):0.07772920174,(337.038650672229:0.1948290908,(353.033520095077:0.1448903909,367.049343406121:0.1448903909):0.04993869991):0.05687946503):0.07207924793):0.1213922667,((328.997228996388:0.2101226059,355.013079105505:0.2101226059):0.1991848969,(437.054830320092:0.3663548352,(((399.038942899263:0.1416051509,(385.023190090601:0.001248190086,385.023503566673:0.001248190086):0.1403569608):0.04199859685,(369.028557206338:0.1434806275,383.044095803001:0.1434806275):0.0401231202):0.08447056865,(397.023398607391:0.1969847315,(413.018395668115:0.1434807931,427.034169795784:0.1434807931):0.05350393837):0.0710895849):0.09828051877):0.04295266762):0.03587256765):0.1261006572,(370.096540005478:0.5545112827,(((387.03889740417:0.1763240743,(385.059684276502:0.1337909351,(371.0440526213:0.001081730166,371.044324291879:0.001081730166):0.132709205):0.0425331392):0.1299191139,((359.04425355027:0.1803009576,(375.039086856124:0.0008234868096,375.039293670305:0.0008234868096):0.1794774708):0.06328948904,((403.070180785151:0.001041536166,403.070442361228:0.001041536166):0.1967017913,((373.059826638334:0.0008097286462,373.060029997228:0.0008097286462):0.1261122433,(387.075219642837:0.001001840074,387.075471249459:0.001001840074):0.1259201318):0.07082135559):0.04584711913):0.06265274164):0.1377877357,((((331.049261330642:0.1263322952,345.064933208992:0.1263322952):0.1314575005,(303.017953147819:0.1327646799,317.033645825685:0.1327646799):0.1250251158):0.05922917272,(((313.038789788597:0.1391825083,327.054319948644:0.1391825083):0.08115741073,(329.033659549823:0.1799291973,(357.064899830067:0.1315332511,(343.049153357378:0.0008086329703,343.049356441099:0.0008086329703):0.1307246182):0.04839594622):0.04041072172):0.08446536098,(287.023181085036:0.222229474,((301.038799377352:0.1325424447,315.054349347713:0.1325424447):0.06537275514,(285.043863172435:0.1361568424,299.059481834818:0.1361568424):0.06175835741):0.0243142742):0.08257580599):0.01221368839):0.1016676717,((((329.069984307938:0.1269169519,343.08563874108:0.1269169519):0.06185139345,(313.075062834577:0.1287376228,327.090682542025:0.1287376228):0.0600307226):0.05489606333,(325.075007690272:0.1918272951,(341.069982730158:0.1304239694,355.085607303627:0.1304239694):0.06140332573):0.05183711357):0.08598410612,((359.080568965095:0.1243736379,(373.096121913389:0.001039474619,373.09638297172:0.001039474619):0.1233341633):0.1274348424,((369.101405307537:0.1268102941,383.11665235062:0.1268102941):0.08121044853,((371.080323670508:0.0008029854366,371.080525335882:0.0008029854366):0.1261756851,(385.095952686315:0.0008479719566,385.096165649806:0.0008479719566):0.1261306986):0.08104207205):0.04378773771):0.07784003447):0.08903812532):0.02534428381):0.1104803587):0.01676944502):0.1958349897,(((((445.117255070336:0.1234306407,459.133055787908:0.1234306407):0.05755038738,((443.137786286097:0.001349782528,443.138125276552:0.001349782528):0.1225979831,(429.122233427817:0.001432924793,429.122593298994:0.001432924793):0.1225148408):0.05703326246):0.07092871144,(469.117334720628:0.2081244645,((457.117229699074:0.1245171612,471.132959076219:0.1245171612):0.05389978174,(441.122644891382:0.1251091344,455.138086401436:0.1251091344):0.05330780854):0.02970752156):0.04378527504):0.1195159208,(((417.049796533935:0.1897220227,(431.06493070107:0.1256578471,445.080936032451:0.1256578471):0.06406417557):0.0437814215,(415.070299324204:0.1898706149,(429.085777125201:0.1258395259,443.101855269549:0.1258395259):0.06403108901):0.04363282932):0.07321790593,(((417.085862318556:0.1239251926,(431.101594440274:0.001356299566,431.101935067447:0.001356299566):0.122568893):0.06247479964,(401.091066262092:0.124842769,415.106585361395:0.124842769):0.06155722324):0.09033198873,(433.080881957825:0.2462918007,461.112233423509:0.2462918007):0.03044018023):0.02998936919):0.06470431012):0.2577771917,((((413.1119264403:0.1406737766,415.127575578279:0.1406737766):0.05710316664,(399.132586961676:0.1749021916,417.143648783906:0.1749021916):0.02287475164):0.1703347288,(((371.101424649672:0.1501020123,(345.086035698979:0.1228847274,(359.101454410543:0.000955930619,359.101694487258:0.000955930619):0.1219287968):0.02721728485):0.04599136968,(327.075539077834:0.1667115511,(343.070429628533:0.1228832325,357.086019523927:0.1228832325):0.0438283186):0.02938183081):0.1232011518,((387.060061017905:0.1929857747,((359.065313363441:0.1228830322,373.080940836556:0.1228830322):0.0249840553,(371.065186592538:0.122885867,385.080625757723:0.122885867):0.02498122049):0.04511868714):0.0753967194,(((387.096414922365:0.1228833031,401.112133525148:0.1228833031):0.02469644088,(375.09637036693:0.122885149,389.112202907044:0.122885149):0.02469459496):0.07539574792,((389.075605469611:0.1228845191,403.091408951867:0.1228845191):0.05439803792,(415.091187774541:0.1407975284,(417.106790478201:0.001015883627,417.107045611784:0.001015883627):0.1397816447):0.03648502871):0.04569293483):0.04540700216):0.05091203973):0.04881713825):0.1891847739,(((((351.111610589023:0.1228875109,(365.127378759485:0.0009423286089,365.12761542013:0.0009423286089):0.1219451823):0.0604854564,((333.101305106075:0.1228830241,347.116974655822:0.1228830241):0.03662256586,(335.116873658423:0.122883248,349.132585721819:0.122883248):0.03662234203):0.02386737727):0.06202931584,((351.148132456713:0.1233932789,(363.148131954377:0.0008392622535,363.148342730474:0.0008392622535):0.1225540167):0.09583185776,(367.14324710949:0.1441429646,383.138081822758:0.1441429646):0.07508217207):0.02617714645):0.1353509593,(((319.04933671365:0.122883082,333.064950950965:0.122883082):0.04570691286,(321.064904267857:0.1228853859,(335.0802876874:0.001276679637,335.080608318466:0.001276679637):0.1216087063):0.04570460895):0.07943605546,((331.085647662999:0.1233378583,345.101253299403:0.1233378583):0.08353446254,((347.080490020838:0.1228832911,361.096207250194:0.1228832911):0.02753389743,(363.111754973015:0.122883931,(349.096091076384:0.0007297162541,349.096274340606:0.0007297162541):0.1221542147):0.02753325753):0.05645513239):0.04115372943):0.1327271922):0.08427711177,((((433.11715753027:0.1228838748,(419.101412959539:0.0009136204824,419.101642410296:0.0009136204824):0.1219702543):0.05615801833,((405.085924731685:0.0008196382084,405.086130579311:0.0008196382084):0.1311408451,(393.086089287646:0.1228909673,407.101387839838:0.1228909673):0.009069516036):0.04708140978):0.1031257668,((377.054707186975:0.1228832766,391.070291650834:0.1228832766):0.1035605487,((361.059751772822:0.000843952442,361.059963726834:0.000843952442):0.1979753802,((363.0754604328:0.1228831711,377.091058859389:0.1228831711):0.05983365552,((375.075398763783:0.001195348327,375.075698968938:0.001195348327):0.1221520205,(389.090718455378:0.001295456585,389.091043802171:0.001295456585):0.1220519122):0.05936945776):0.01610250601):0.02762449264):0.05572383469):0.1258104925,(((((417.122092596092:0.001309605164,417.122421496223:0.001309605164):0.1217973797,(403.10694853301:0.0014579979,(403.106469739204:0.0008968992521,403.106694990516:0.0008968992521):0.0005610986478):0.121648987):0.0622958005,((387.111792913701:0.0007724931382,387.111986921102:0.0007724931382):0.1228603607,(401.127108639458:0.001237135175,401.12741933915:0.001237135175):0.1223957187):0.06176993154):0.05966656738,(((377.127209906887:0.0009862688508,377.127457602882:0.0009862688508):0.1308903562,((389.127368245551:0.0008082937629,389.127571244082:0.0008082937629):0.122076761,(375.111718361668:0.001125234149,375.112000958033:0.001125234149):0.1217598206):0.008991570292):0.05416434275,(379.106668271623:0.1630334975,((391.106551611674:0.0008979759353,391.106777133389:0.0008979759353):0.1219884226,(405.122036987696:0.001322953878,405.122369240283:0.001322953878):0.1215634447):0.04014709894):0.02300747035):0.05902838493):0.07259790594,(((431.137993840378:0.1230032746,(445.153601336344:0.001154963401,445.153891399047:0.001154963401):0.1218483112):0.05823063464,(415.142946753422:0.1232973499,429.158842431037:0.1232973499):0.05793655936):0.06388751639,((407.137796215442:0.1627159078,(419.138012085512:0.1228834731,433.15357640238:0.1228834731):0.03983243468):0.03611703243,((417.158770640995:0.1228832051,431.174477090824:0.1228832051):0.0543283174,(405.158799032691:0.1409459239,(403.142756194514:0.00172143365,403.143188523103:0.00172143365):0.1392244902):0.03626559857):0.02162141775):0.04628848544):0.07254583306):0.09031089377):0.05705220176):0.09226609173):0.071906406):0.1379128654):0.1183344381):0.1770779528):0.07933537024):0.03955169229):0.06843806773):0.1297502574):0.10412609):0.04079339411):0.2513142768):0.1386283998,(((490.914698213174:1.263289658,((426.93135928269:0.1843248938,(440.94710538572:0.122883022,454.962736701687:0.122883022):0.06144187179):0.52997042,(431.961876413088:0.5639059154,488.983336279435:0.5639059154):0.1503893984):0.548994344):0.2191037107,((264.082842381566:0.9070038294,((316.044808154254:0.4705779788,(262.013207826856:0.3651912709,280.060001613174:0.3651912709):0.1053867079):0.3107331533,(429.129008370532:0.6433173437,(313.117848681022:0.215867787,(329.112696593701:0.143517469,345.107778803857:0.143517469):0.07235031801):0.4274495567):0.1379937883):0.1256926974):0.4057638416,((((301.015372459653:0.4664118744,(351.052081961316:0.1228830569,365.067761804933:0.1228830569):0.3435288175):0.2043602899,((373.000102222657:0.2557958165,405.026402272028:0.2557958165):0.304939405,(427.068093494793:0.4869843086,(438.047619276288:0.1228841481,452.063402713742:0.1228841481):0.3641001605):0.07375091288):0.1100369429):0.3447645741,(((318.979466329354:0.3630433327,344.995339435314:0.3630433327):0.2626980605,(445.032443268028:0.4451566009,(380.980109503643:0.2812415549,385.011337584529:0.2812415549):0.163915046):0.1805847923):0.2836553319,((355.10999016629:0.3437110553,399.099580872888:0.3437110553):0.3745989031,((426.095480553697:0.1236901464,438.095412417642:0.1236901464):0.3815880916,(421.068729069595:0.2826265485,(455.074391405046:0.2267759331,((465.095171841636:0.1228830752,479.110787576344:0.1228830752):0.05072889143,(451.079274133584:0.1409530476,453.095106931506:0.1409530476):0.03265891907):0.05316396641):0.05585061541):0.2226516894):0.2130317204):0.1910867667):0.1061400134):0.1763089568,((((516.113074847079:0.2875648172,548.103029214274:0.2875648172):0.4072657024,(439.086626173297:0.5255918794,472.071890004904:0.5255918794):0.1692386402):0.09786358103,((409.055110499547:0.5486077076,467.023922729619:0.5486077076):0.2146676565,((447.066595461509:0.412949973,485.046006366017:0.412949973):0.1538829747,(418.003788297468:0.4554942548,438.045055527371:0.4554942548):0.111338693):0.1964424163):0.02941873655):0.2579752014,((315.028374003016:0.3528448276,345.002645951593:0.3528448276):0.48438578,(347.003112076276:0.4167856844,349.055117409573:0.4167856844):0.4204449232):0.2134386944):0.1411763933):0.1209219757):0.1696256976):0.2936646346,((((453.117921446968:0.7386606583,(543.186205473992:0.5448203123,(495.20123908662:0.301793429,495.237596322917:0.301793429):0.2430268834):0.1938403459):0.15466253,(487.305378026652:0.787104496,(583.274983742358:0.6568944709,(465.24833386656:0.4675963245,(473.201834676272:0.3110831073,513.233277254568:0.3110831073):0.1565132172):0.1892981464):0.1302100251):0.1062186923):0.2916597938,((469.283572509454:0.8325839107,(335.225826948666:0.4862532773,378.231613514556:0.4862532773):0.3463306334):0.2619491379,(((393.190662716452:0.5249132699,(293.174831288197:0.3427076633,((327.180128203615:0.1228842943,(341.195804806192:0.000684797922,341.195976789422:0.000684797922):0.1221994964):0.167334027,(299.149007785272:0.1892031034,329.159601675978:0.1892031034):0.101015218):0.05248934198):0.1822056066):0.1616201807,(((336.205935171838:0.2734793122,(350.185185244484:0.1901134923,(380.19565371194:0.1651743025,(376.200839344291:0.1320743676,(364.200802165018:0.1228830121,378.21646613245:0.1228830121):0.009191355522):0.03309993495):0.02493918973):0.0833658199):0.1752949704,((310.117421133226:0.2227837543,((324.133143758534:0.1228831343,338.148748048348:0.1228831343):0.05371325933,(308.138073550364:0.1627883662,(320.138193958986:0.1228830458,334.153870740918:0.1228830458):0.03990532048):0.01380802737):0.04618736067):0.1188580667,(((382.138638754046:0.1228831782,396.154236125064:0.1228831782):0.06905684456,(364.127992632822:0.1228873909,378.143381723399:0.1228873909):0.06905263185):0.06608250267,((380.159348359201:0.1228830329,394.17502111146:0.1228830329):0.08663779846,((366.143739261263:0.1318878699,(354.143587283831:0.1228830078,368.159248652555:0.1228830078):0.009004862122):0.06672867538,((352.164464803238:0.1228830009,366.180119459361:0.1228830009):0.03696785791,(350.14870247381:0.1228837811,364.164242399923:0.1228837811):0.03696707768):0.03876568653):0.01090428602):0.04850169406):0.0836192956):0.1071324615):0.1205145147,((326.163881113172:0.4107934685,380.174318078542:0.4107934685):0.1115995371,(383.137839991031:0.4946713768,(400.127929903318:0.2498506274,(416.159204893001:0.1668007923,(386.148758746383:0.1228831613,400.164358656232:0.1228831613):0.04391763098):0.0830498351):0.2448207493):0.02772162882):0.04689579169):0.1172446534):0.3103864049,(263.05519254428:0.9029698487,(257.033290762245:0.5037105813,(263.04393827587:0.3652060786,281.090744847123:0.3652060786):0.1385045028):0.3992592674):0.0939500068):0.09761319301):0.09044993358):0.5001751287,(((543.330490643854:0.3535379476,(535.304080558581:0.3193757232,(493.293733953611:0.2370430118,499.304241423871:0.2370430118):0.08233271144):0.03416222437):0.5859154479,((489.371518589862:0.4253846261,((433.309008297913:0.1843248935,(447.32455889767:0.1228830613,461.340239842677:0.1228830613):0.06144183224):0.1575114692,((447.36109223969:0.1662472874,(417.350327276883:0.1228833451,431.366050472879:0.1228833451):0.04336394227):0.09854940618,(419.329655776011:0.166706996,(389.31914818769:0.1228830158,403.334782301755:0.1228830158):0.04382398027):0.09808969753):0.07703966909):0.08354826341):0.2354924316,((400.334971509443:0.3057694837,(372.303809659489:0.1840049164,(386.283100073874:0.1406926742,388.298761707362:0.1406926742):0.04331224223):0.1217645673):0.3021040796,(((375.303299540833:0.1837202802,(389.282678758149:0.1407629284,391.298386758331:0.1407629284):0.04295735188):0.09521584056,((379.261973549844:0.1597698487,(361.251458525488:0.1407404013,363.267151673048:0.1407404013):0.01902944734):0.08101256868,(407.256916645646:0.2122432513,((393.277683704695:0.1228829997,407.293332070582:0.1228829997):0.03680970741,(391.26197895689:0.1228830293,405.277607475579:0.1228830293):0.03680967782):0.05255054424):0.02853916604):0.03815370345):0.1439247382,(((319.204449096468:0.1228833201,333.220169594861:0.1228833201):0.03663136375,(321.220028056236:0.1228839375,335.235798637105:0.1228839375):0.03663074641):0.1406111849,(319.240872126679:0.1903298046,(345.256545090505:0.132128764,(333.256541732739:0.1228830115,347.272205398346:0.1228830115):0.009245752431):0.05820104066):0.1097960641):0.1227349903):0.1850127042):0.05300349436):0.2785763378):0.5281544609,((((((509.089060481001:0.3254518979,(489.099196178521:0.2342535297,(477.098919219371:0.1843257864,(491.114764245083:0.1228841553,505.130280392112:0.1228841553):0.06144163111):0.04992774328):0.09119836818):0.2150878033,(((((531.182549496599:0.1229272119,545.198076714823:0.1229272119):0.05623050855,(517.166617074149:0.1548959926,519.182526153023:0.1548959926):0.02426172789):0.04616365667,(559.177407913938:0.2020511256,(533.161579791892:0.1228851912,547.177414112936:0.1228851912):0.07916593442):0.02327025159):0.07546246929,(531.145890086847:0.269833653,((519.146153918477:0.1318340247,(507.145886307658:0.1228852348,521.16172245307:0.1228852348):0.008948789947):0.06893960955,(489.135327615286:0.1584903357,491.151050291591:0.1584903357):0.04228329851):0.06906001873):0.03095019347):0.07477691467,((471.160969556353:0.2007367961,501.171687711957:0.2007367961):0.1445098949,(547.213689751545:0.2742397858,((503.18740823479:0.1228841938,517.202922171221:0.1228841938):0.02456674001,(491.187365928425:0.1228845845,505.20285918025:0.1228845845):0.02456634929):0.126788852):0.07100690521):0.03031407009):0.16497894):0.1222593635,((487.228823661939:0.3536271711,527.223831820039:0.3536271711):0.1981590604,(409.145737159398:0.470695096,((427.171349726237:0.1824755089,(415.171252398294:0.1229527956,429.186991547435:0.1229527956):0.05952271337):0.1325854473,(461.176609396132:0.2562803308,471.19743158284:0.2562803308):0.05878062543):0.1556341398):0.08109113547):0.1110128332):0.273307133,(((343.113767278987:0.232613734,(369.129552671523:0.1953134488,371.108817186797:0.1953134488):0.03730028522):0.1115226089,(343.077542562132:0.2724850059,385.0878646347:0.2724850059):0.07165133703):0.4362650138,(485.151647341196:0.6031144997,(412.099033110194:0.2135630787,442.109480758219:0.2135630787):0.3895514209):0.1772868571):0.1557048409):0.1397566619,((523.319531500057:0.5396057123,(495.303345354062:0.4035926605,(461.282824660172:0.1423532216,473.28272419947:0.1423532216):0.2612394388):0.1360130519):0.4990045764,(((((((443.220490263998:0.1229273502,457.236271483517:0.1229273502):0.06100817894,((447.215486789983:0.122883155,461.231185889279:0.122883155):0.02466708594,(459.215552423468:0.1228835283,473.231111881809:0.1228835283):0.02466671262):0.03638528815):0.05140560021,((475.210332032171:0.1228829999,489.225984662424:0.1228829999):0.09231188911,(471.215549321196:0.1230407964,485.230988154473:0.1230407964):0.09215409264):0.02014624026):0.1144382203,(((433.199894214221:0.1677568408,((437.194703970873:0.1228830411,451.210328576992:0.1228830411):0.02460827765,(449.194697287182:0.1228832657,463.210411532066:0.1228832657):0.02460805299):0.02026552204):0.0692396576,((441.189572269179:0.1228836677,455.205324044288:0.1228836677):0.07845589411,(469.220806347116:0.1318948973,(467.205325628136:0.1228831652,481.2209249469:0.1228831652):0.009011732082):0.06944466453):0.03565693658):0.1017157057,((475.246680725019:0.1686479939,(479.24150685026:0.1228839594,493.257278831701:0.1228839594):0.04576403451):0.1188111124,(((507.236401647895:0.001212259615,507.236706100227:0.001212259615):0.1309735889,(495.236674208691:0.122885031,509.252146752289:0.122885031):0.009300817534):0.08745852014,((479.205378755489:0.1228830606,493.220997989216:0.1228830606):0.04484616496,(497.215788327513:0.1234224181,509.215875842746:0.1234224181):0.04430680745):0.05191514311):0.06781473763):0.05125309781):0.01106714557):0.1037561304,(415.210299818071:0.4454219061,(((399.194395687711:0.1231280308,413.209990521556:0.1231280308):0.1161254967,((417.204873587216:0.1321471497,(405.204881881256:0.1228830105,419.220544939958:0.1228830105):0.009264139188):0.0756122587,((403.225658499455:0.1236469765,415.225615362404:0.1236469765):0.06454466177,(385.215045326888:0.1785466777,(387.194348493813:0.1228830188,401.210015774331:0.1228830188):0.05566365892):0.009644960554):0.01956777015):0.03149411915):0.09781171046,((439.246823843047:0.2024512655,465.262391491:0.2024512655):0.06373604997,((409.236260562273:0.1323493622,(407.220454730033:0.1228830648,421.236136543338:0.1228830648):0.009466297449):0.1040798556,((445.236158970138:0.1235137484,(433.236003455099:0.0009621454039,433.236245092623:0.0009621454039):0.122551603):0.09541627005,(453.225873391816:0.1676703341,((423.215192164272:0.1228859956,437.231057674461:0.1228859956):0.02446578975,(435.215544505854:0.122886363,449.230966163992:0.122886363):0.02446542235):0.02031854875):0.05125968436):0.01749919936):0.02975809757):0.07087792257):0.1083566681):0.00811357389):0.191881124,(((((481.16354882085:0.1249842787,495.17915977443:0.1249842787):0.09839828277,((483.179224987918:0.1239596303,497.194826781366:0.1239596303):0.05006956942,(467.184218109459:0.1242703677,481.199858878323:0.1242703677):0.04975883194):0.04935336182):0.06216579033,((463.189205418729:0.1497372791,479.184290477903:0.1497372791):0.08325796929,((479.220729303968:0.1242744751,(465.204551688921:0.001651511289,465.204966456894:0.001651511289):0.1226229638):0.09718678462,(491.220707195688:0.1700035136,(493.200040123335:0.1245220214,507.215402642834:0.1245220214):0.04548149213):0.05145774611):0.01153398872):0.0525531034):0.09555068604,(((455.147787492425:0.124603545,469.16342443315:0.124603545):0.1161799176,((473.158343503835:0.1231981219,487.17410029242:0.1231981219):0.05478049706,(457.163487575767:0.1235051811,471.17911671631:0.1235051811):0.05447343782):0.06280484375):0.08154597105,((441.168533059405:0.1836979093,(429.168577539412:0.1231974193,443.184205508922:0.1231974193):0.06050048997):0.0718318756,((455.184158955492:0.1236556586,469.199898444562:0.1236556586):0.08046161401,(439.189321553968:0.1576207479,451.18930245778:0.1576207479):0.04649652478):0.05141251223):0.06679964885):0.05876960413):0.1122521182,(452.220586645968:0.4807568911,((425.246375420261:0.1530220952,441.241197745546:0.1530220952):0.2316498013,(((423.19434094548:0.1246168976,(409.178375203871:0.001509028212,409.178754188003:0.001509028212):0.1231078694):0.07995237973,(395.19939128368:0.1532557878,411.19439351579:0.1532557878):0.05131348949):0.1114802124,((425.210043680308:0.1235052539,439.225452790177:0.1235052539):0.08480024793,(451.225560715756:0.1866901365,(455.220612021649:0.169920537,(453.20492837266:0.1237507322,467.220590634685:0.1237507322):0.04616980477):0.01676959955):0.02161536529):0.1077439878):0.0686224068):0.0960849946):0.01259426499):0.1520654479):0.2117954007,((((((601.241974053803:0.1229680829,615.257573726522:0.1229680829):0.07305066548,(605.236757831122:0.1335724037,617.236946154135:0.1335724037):0.06244634467):0.1061511497,(((575.226372287909:0.1228830276,589.242001409515:0.1228830276):0.02475726561,(563.226473499411:0.1228835201,577.242033663013:0.1228835201):0.0247567731):0.05369897293,(591.257785157807:0.1760125205,(573.247207550442:0.1389432718,(575.262639591936:0.1228849262,(561.246931514407:0.001176540438,561.247226996064:0.001176540438):0.1217083858):0.01605834558):0.03706924871):0.02532674568):0.1008306318):0.1260642348,((((517.220568727232:0.001814357489,517.221024393132:0.001814357489):0.1657104707,((533.215767832177:0.1228830936,547.231379634946:0.1228830936):0.02475208279,(521.215788025327:0.1228831005,535.231477593896:0.1228831005):0.02475207591):0.01988965174):0.07016164514,(507.200266752442:0.1685425008,(489.189625033611:0.122883025,503.205255134536:0.122883025):0.04565947578):0.06914397247):0.1218921001,(((529.220881671672:0.1230086058,543.23649171886:0.1230086058):0.07444539639,(571.231586233905:0.166279949,(541.221016205644:0.1233010255,(555.236183277577:0.001752028037,555.236623289778:0.001752028037):0.1215489975):0.04297892349):0.03117405318):0.09773680549,(531.200188561711:0.2068746385,((529.184592661561:0.1232727353,543.200110729174:0.1232727353):0.0516488107,(513.189577647671:0.1235019719,527.205310688738:0.1235019719):0.05141957414):0.03195309249):0.08831616912):0.06438776576):0.06865555938):0.09690257096,(((((585.283536847741:0.1229452777,599.298978986006:0.1229452777):0.06892788061,(571.30434387104:0.1515492235,587.298943543998:0.1515492235):0.04032393488):0.106522479,((599.262818436836:0.1691600361,601.278522955679:0.1691600361):0.06017693417,((557.252266832353:0.1229685154,571.267820696825:0.1229685154):0.05086536566,(569.25206071372:0.123167378,583.267561529084:0.123167378):0.050666503):0.05550308926):0.06905866708):0.08513219186,((((567.236535412289:0.1235200081,581.252043566161:0.1235200081):0.04814931063,(551.241847896811:0.1236776289,(565.257242938341:0.001570665361,565.257637402304:0.001570665361):0.1221069635):0.04799168979):0.06441158124,((539.241601036792:0.1233676149,553.257393356034:0.1233676149):0.07195729841,((523.246902449188:0.1235187747,537.262582504027:0.1235187747):0.04494861752,(535.24656507422:0.1238324981,549.2623431845:0.1238324981):0.04463489414):0.02685752107):0.04075598659):0.09065935455,(((509.26750001513:0.1232876952,523.283133272774:0.1232876952):0.04475504025,(521.267643063892:0.1235514818,535.283231800217:0.1235514818):0.04449125363):0.1220841111,(((539.278001568656:0.1231221012,(553.293517018006:0.001132033697,553.29380132204:0.001132033697):0.1219900675):0.04238734098,(551.277939465095:0.1233402194,(565.29366675884:0.001192503969,565.29396624965:0.001192503969):0.1221477154):0.04216922281):0.03351136415,((555.272811723521:0.1230288375,569.288458355966:0.1230288375):0.04251860245,(581.288874882281:0.123228646,(567.272869867037:0.001727799073,567.273303794267:0.001727799073):0.121500847):0.04231879394):0.03347336638):0.0911060402):0.03661340793):0.05678757477):0.06184690214,(((((529.257207262404:0.122908734,543.273050250447:0.122908734):0.05225958574,(547.267784717188:0.1235598906,559.267792125315:0.1235598906):0.05160842912):0.04948688244,((503.241709044954:0.1228830685,517.257391753484:0.1228830685):0.07535657457,((519.23667953154:0.122883347,533.252256138394:0.122883347):0.02469364639,(531.236575040712:0.1228836019,545.252321677691:0.1228836019):0.02469339143):0.05066264971):0.02641555912):0.07913420123,((527.277894723092:0.1229548297,541.293671282366:0.1229548297):0.1471922353,((499.246760236034:0.122986114,513.26233461144:0.122986114):0.08225026698,((527.241600055894:0.1230933365,541.25733861132:0.1230933365):0.04996576327,(511.246805496768:0.1232223527,525.262436202658:0.1232223527):0.0498367471):0.03217728118):0.06491068411):0.03364233836):0.09333384603,(((511.210377573215:0.1235901411,525.22604056986:0.1235901411):0.08285618534,((499.210425654358:0.1231961011,513.226059284256:0.1231961011):0.05079304483,(483.21546384099:0.1233845945,497.231040324532:0.1233845945):0.05060455149):0.03245718053):0.09990128804,((509.231203556352:0.1704540842,(493.236401016114:0.1238370016,507.251687021793:0.1238370016):0.04661708253):0.08679234771,((469.236244405996:0.1231380408,483.25188445179:0.1231380408):0.0525385638,(481.236277494867:0.1234671901,495.251742199696:0.1234671901):0.05220941448):0.08156982731):0.04910118265):0.09077563494):0.04825148192):0.07976197237):0.2122239997,(((561.13804894328:0.2818779204,((523.122389126997:0.1228855287,537.137841118681:0.1228855287):0.08073921238,(553.132941677595:0.1239361645,565.132731787237:0.1239361645):0.07968857661):0.07825317926):0.191447983,(613.190318351336:0.4667101417,(((537.174301686103:0.1228833606,551.190026506701:0.1228833606):0.09768221995,(511.158719957295:0.1234527421,523.158789768622:0.1234527421):0.09711283843):0.1217577049,((561.174425360246:0.1931893044,(579.184775272208:0.1230175021,591.185101056802:0.1230175021):0.07017180224):0.05777982107,(559.195213316862:0.2146056968,(561.210827964923:0.1649409094,(565.205794027044:0.1321173835,(563.190138225961:0.1228830214,577.205806653296:0.1228830214):0.009234362116):0.03282352589):0.0496647874):0.03636342863):0.09135416003):0.1243868562):0.006615761697):0.1907420243,(((((589.205682014903:0.1717656785,(587.190111848764:0.1231979461,601.205591727159:0.1231979461):0.04856773234):0.1020258888,((585.2109067141:0.1232937445,599.226491287753:0.1232937445):0.08645586421,(555.200240212869:0.1235921618,569.215712247259:0.1235921618):0.0861574469):0.06404195864):0.09274818687,((641.200735533469:0.2243605973,(613.205691384237:0.1234653127,627.221270013228:0.1234653127):0.1008952846):0.05573648231,(619.179839026966:0.2362945272,(601.16923393712:0.2114888633,(617.20051147565:0.1690028424,(615.184901755491:0.1233847117,629.200636779453:0.1233847117):0.04561813069):0.0424860209):0.02480566394):0.04380255239):0.08644267459):0.05648346165,((645.231751147303:0.2459214194,673.26307802716:0.2459214194):0.159506863,(((623.226435635856:0.1240168961,(609.210353968739:0.001841242833,609.210816386745:0.001841242833):0.1221756533):0.07761054404,(595.231356930977:0.1446386206,607.231603473557:0.1446386206):0.05698881962):0.1096976382,((641.237126968064:0.1232911328,655.252545138854:0.1232911328):0.0791582821,((613.24214245153:0.1231675869,627.257632762145:0.1231675869):0.04681020395,(625.241880192607:0.1234179889,639.257626083384:0.1234179889):0.04655980187):0.03247162409):0.1088756635):0.09410320399):0.01759493341):0.1779717163,((((569.179568261142:0.1525125836,581.17935907037:0.1525125836):0.04561972643,((553.184586466489:0.1242652611,567.200269787529:0.1242652611):0.06751034155,(551.168964509473:0.1251596137,565.184625123062:0.1251596137):0.06661598898):0.006356707395):0.1735215295,((577.220955084626:0.155994976,(565.220821656757:0.1240128126,579.236299159012:0.1240128126):0.03198216338):0.1053968117,((535.2103150764:0.149260996,551.205256389871:0.149260996):0.04105135679,((539.205182967747:0.1238047738,553.220878225743:0.1238047738):0.04902155089,(523.210510144445:0.1240215808,537.226075507024:0.1240215808):0.04880474386):0.01748602811):0.07107943485):0.1102620518):0.09619274199,((511.137616896692:0.187451087,(523.137693896026:0.151037854,539.13265484131:0.151037854):0.03641323298):0.2153942648,(((523.174075177517:0.1510745584,539.168885915743:0.1510745584):0.04876067394,((511.173962235313:0.001134046303,511.174247044802:0.001134046303):0.1712283659,(513.153233398612:0.1242355461,527.168994696774:0.1242355461):0.04812686616):0.02747282012):0.1067231074,((531.163947678028:0.1698939868,543.163850387321:0.1698939868):0.06999202809,(503.168950392254:0.1853589325,(501.15333731288:0.1235054035,515.168924862675:0.1235054035):0.06185352896):0.05452708242):0.06667232483):0.09628701206):0.06500122971):0.1331483507):0.06307299551):0.07329277581):0.1198513012):0.1813982841):0.03725257077):0.1978634343,((((((409.210999471737:0.159732214,(391.200484855908:0.140694606,393.216147766203:0.140694606):0.01903760799):0.2554738028,(361.226342614591:0.2334403145,377.257607675656:0.2334403145):0.1817657023):0.1482087461,((290.225524702654:0.3163250777,(364.262384313292:0.2525507947,(318.256756085564:0.1837933608,(332.236158236173:0.1406052593,334.251761985145:0.1406052593):0.04318810147):0.06875743388):0.063774283):0.1894774294,(((406.236314580534:0.1228837154,420.252069924056:0.1228837154):0.1253107681,(410.231363662605:0.1440765298,426.226224587463:0.1440765298):0.1041179537):0.1288395398,(((394.200194916942:0.1664222447,(364.189541679632:0.1228830147,378.205207025176:0.1228830147):0.04353922998):0.0803444178,(336.194628770221:0.2023389601,362.210303063397:0.2023389601):0.04442770235):0.06719377806,((330.220431796482:0.1595489616,(346.215391239578:0.1406959641,348.231055047433:0.1406959641):0.01885299752):0.1283506768,((380.220874572001:0.1228833625,394.236449557414:0.1228833625):0.06130179274,(366.241561079245:0.1319904975,(364.225963202778:0.1228832128,378.241670708575:0.1228832128):0.00910728471):0.05219465771):0.1037144832):0.02606080206):0.06307358279):0.1287684838):0.05761225582):0.1821216973,(((((313.157521696749:0.1909139728,(315.136820215519:0.1846221468,(329.152406907844:0.1230425246,343.168140014653:0.1230425246):0.0615796222):0.006291826063):0.06274209227,(311.141897989865:0.2095936736,341.152500985999:0.2095936736):0.04406239149):0.1252863303,(((369.183796242064:0.1235054409,383.199379284771:0.1235054409):0.08988146462,(341.188823899671:0.1743841586,353.188880150366:0.1743841586):0.03900274699):0.1440943219,(351.136821557498:0.2678783016,(351.173172227094:0.1729293609,(353.152495948432:0.1251063837,367.168153488557:0.1251063837):0.04782297719):0.09494894077):0.0896029258):0.02146116798):0.1703165058,(((((363.230737233877:0.1228830069,377.246376550362:0.1228830069):0.02766464985,(361.215090086444:0.122884931,(375.2304966902:0.001069935884,375.23076539871:0.001069935884):0.1218149951):0.02766272572):0.06443952019,(351.23070019194:0.1894897917,381.241145324492:0.1894897917):0.0254973852):0.05427836106,(353.209828640794:0.2292557604,((393.204903946014:0.1321441938,(381.204928652904:0.1228830429,395.220552699905:0.1228830429):0.009261150902):0.05172468047,((363.194356901729:0.1228830238,377.21002633197:0.1228830238):0.03669838573,(365.210021018987:0.1228830815,379.225635359447:0.1228830815):0.03669832806):0.02428746474):0.04538688611):0.04000977752):0.1346230388,((359.199406337552:0.2172562467,(329.188804956484:0.186889664,(319.16811676044:0.162933333,(331.168146247214:0.1228830069,345.183785553636:0.1228830069):0.04005032616):0.023956331):0.03036658264):0.1025017348,(((365.173623698359:0.1228829996,379.189272167857:0.1228829996):0.05583781229,(389.173587539954:0.1320979483,(377.173583250741:0.1228830402,391.189208117623:0.1228830402):0.009214908054):0.04662286364):0.08572112679,((353.173608013374:0.160387621,(337.178690470201:0.132130551,(335.163051785962:0.1228830538,349.178672766364:0.1228830538):0.009247497169):0.02825707004):0.05776140859,(333.147400408604:0.1822601734,(351.157988188958:0.123576464,363.157985965869:0.123576464):0.05868370934):0.03588885625):0.04629290911):0.05531604278):0.0841305952):0.1453703245):0.09429342622,((((259.110527571711:0.1228837775,(273.126042756974:0.0008438063109,273.126254674286:0.0008438063109):0.1220399712):0.1657068847,(269.131208108897:0.166280209,285.126166209577:0.166280209):0.1223104531):0.1530794767,(((299.126601004838:0.1629150573,(311.126657101668:0.122883136,325.142261104489:0.122883136):0.04003192135):0.09730405786,((291.136824522653:0.1439118301,307.131750505909:0.1439118301):0.06576098663,((293.152467398526:0.1228829999,307.168119961431:0.1228829999):0.05784779326,(297.147377803394:0.1235556713,309.147387664364:0.1235556713):0.05717512182):0.0289420236):0.05054629842):0.1167698763,(277.19374627095:0.2879167467,(309.183785585429:0.2726524236,((265.157453951799:0.1228834581,279.173188268347:0.1228834581):0.03684908274,(263.141839779346:0.1228847362,277.157325701989:0.1228847362):0.03684780466):0.1129198827):0.01526432315):0.08907224472):0.06468114735):0.1338252971,(((318.147734016742:0.2354335741,((340.153095870584:0.1233916514,352.153201367712:0.1233916514):0.04804232291,(324.158291558567:0.1321799379,(322.142570970318:0.122883294,336.158288537061:0.122883294):0.009296643867):0.03925403648):0.06399959979):0.06874684627,((306.111342895592:0.1447049602,322.105956578217:0.1447049602):0.09555561476,(332.126836754706:0.1751988384,350.137543988873:0.1751988384):0.06506173654):0.06391984549):0.1462022997,((264.137130075962:0.1892439687,294.147702717183:0.1892439687):0.1719897107,(308.199771819605:0.1896085286,310.178855555747:0.1896085286):0.1716251509):0.08914904073):0.1251127158):0.06805689146):0.1019841327):0.2244504198,(((((((297.074610654031:0.1319696959,(285.07455854025:0.1228835607,299.090115269305:0.1228835607):0.009086135221):0.1357740044,(((327.085144546158:0.1228830096,341.10078202647:0.1228830096):0.02467966301,(315.085175210596:0.1228831442,329.100777851127:0.1228831442):0.02467952843):0.07260137769,(331.116346182932:0.2059443896,((325.10592049353:0.1228830145,339.121585766457:0.1228830145):0.0244684424,(313.105898840011:0.1228853077,327.121359681686:0.1228853077):0.02446614923):0.05859293271):0.01421966065):0.04757965005):0.1017722479,((303.100439664272:0.2558408259,335.126663343792:0.2558408259):0.09922666487,(((353.10081021242:0.1666641172,(323.090263517352:0.122883023,337.105932628058:0.122883023):0.04378109413):0.04978822058,(347.090269682546:0.187065437,(349.105913961642:0.122883,363.121561270538:0.122883):0.06418243706):0.02938690074):0.07612358392,(371.111332643553:0.2374426706,(365.13723549641:0.1676247752,((367.116484882252:0.122883007,381.132145706626:0.122883007):0.03671305593,(369.132126389048:0.122883057,383.147806246829:0.122883057):0.03671300598):0.008028712174):0.06981789542):0.05513325111):0.06249156912):0.01444845745):0.221851719,(((319.05897391106:0.1911038702,((335.053872826174:0.122883027,349.069543459269:0.122883027):0.03670511724,(337.069511087065:0.1228830899,351.085198519815:0.1228830899):0.03670505431):0.03151572597):0.09478635183,((299.053693947312:0.1628425346,(311.05372363855:0.12288471,325.069536472168:0.12288471):0.03995782462):0.1041421164,((351.048593993592:0.1618512803,355.043582852149:0.1618512803):0.05413260075,(313.032982713637:0.1735911343,((327.048733614971:0.1228830815,341.064419279134:0.1228830815):0.03675512324,(325.033048171716:0.1228831025,339.048738139576:0.1228831025):0.03675510224):0.01395292949):0.04239274677):0.05100076993):0.01890557102):0.1436594008,(((407.038631850715:0.1228833712,421.054205944229:0.1228833712):0.1155895719,(377.027912808166:0.1867481444,(391.043700959345:0.1239934912,405.059395196105:0.1239934912):0.06275465319):0.05172479871):0.1177997688,(((371.038658462365:0.1228833059,385.054239543503:0.1228833059):0.06377649331,(383.038476657172:0.1234176924,395.038566933069:0.1234176924):0.06324210678):0.119230118,(((393.059315621693:0.1228830221,407.074984345694:0.1228830221):0.06486792601,((363.048812145732:0.1228830272,377.064482883239:0.1228830272):0.04486614744,(379.043689996065:0.1404558518,381.059194309627:0.1404558518):0.02729332284):0.02000177345):0.06651018148,((399.069723010717:0.1808320492,((395.074990191132:0.1228830059,409.090630210528:0.1228830059):0.02443786389,(383.07482206982:0.1228830353,397.090495639352:0.1228830353):0.02443783448):0.03351117937):0.04959908858,(371.074934178656:0.2059886228,((353.064437824653:0.1228830601,367.08011848588:0.1228830601):0.02475122689,(365.064414377139:0.1228831041,379.080024111872:0.1228831041):0.02475118295):0.0583543358):0.02444251493):0.02382999184):0.05162878761):0.05038279471):0.07327691084):0.1618180445):0.107722692,((((((381.095683339807:0.1234161833,393.095774497417:0.1234161833):0.05612847565,(377.100786506254:0.1322133408,(365.100836468486:0.1228830078,379.116497799241:0.1228830078):0.009330333037):0.04733131814):0.07523379609,((391.080034270589:0.1228829997,405.095682339412:0.1228829997):0.0986114116,(361.069512128532:0.1852389453,(375.085196526207:0.1233377392,389.100857206279:0.1233377392):0.06190120611):0.03625546604):0.03328404371):0.09467155949,(((415.116490915047:0.1867302526,(431.111405976708:0.1236258939,445.127022326004:0.1236258939):0.06310435872):0.0559229092,((419.111356990181:0.1228830013,433.127001690166:0.1228830013):0.066005891,(403.116459302376:0.1231023862,417.132167279848:0.1231023862):0.06578650608):0.05376426948):0.0922763612,((((423.106318757229:0.1228833338,437.121896766445:0.1228833338):0.02458958398,(411.106176422164:0.1228838022,425.121937970304:0.1228838022):0.02458911561):0.03877833302,((395.111381784759:0.122883002,409.127025490734:0.122883002):0.02466772859,(407.111362133161:0.1228830527,421.127040850345:0.1228830527):0.02466767795):0.03870052019):0.07882089486,(((393.132108945938:0.1228830477,407.147786274356:0.1228830477):0.03670026289,(391.116498819031:0.1228830582,405.132118648105:0.1228830582):0.03670025234):0.0739600335,((397.127012018811:0.1228836408,411.142562310295:0.1228836408):0.07838519793,(425.158371604912:0.1321230139,(423.142701632557:0.1228830952,437.158390152447:0.1228830952):0.009239918739):0.06914582482):0.0322745053):0.03152880163):0.0698573773):0.01452049155):0.1274127765,((((431.147801173466:0.1230014279,445.163504948702:0.1230014279):0.09591174157,((433.163465285379:0.122883037,447.179139393983:0.122883037):0.02463308483,(421.163477684799:0.1228831009,435.179088044837:0.1228831009):0.02463302096):0.07139704769):0.06150874371,(((435.14264298379:0.1228833047,449.158361765102:0.1228833047):0.05123443008,((451.137669684274:0.1228830033,465.153327362591:0.1228830033):0.02441178829,(439.137510742091:0.1228830072,453.153149818727:0.1228830072):0.0244117844):0.02682294317):0.09860287386,(((461.158397635771:0.1228830164,475.174063815528:0.1228830164):0.03660675637,(463.173936263198:0.1228836586,477.189687345393:0.1228836586):0.03660611412):0.09232136634,(((439.173927288278:0.122883031,453.189599379071:0.122883031):0.02455845853,(451.173994005772:0.1228830685,465.189676708133:0.1228830685):0.02455842102):0.04508300502,(455.168752401033:0.1628714969,(467.168763785848:0.1228845623,481.184569433248:0.1228845623):0.03998693454):0.02965299766):0.05928664457):0.02090946953):0.007701304592):0.1685283086,((((361.142312821485:0.1228830015,375.157968472789:0.1228830015):0.06127618103,(389.137206223254:0.1321161377,(377.137242161388:0.1228834899,391.152804968731:0.1228834899):0.009232647755):0.05204304489):0.06325353588,((387.157952742952:0.1230012437,401.173596959016:0.1230012437):0.07187484022,((403.152906778607:0.1228829995,417.168556216595:0.1228829995):0.03672976885,(405.168564556729:0.1228830007,419.184218827802:0.1228830007):0.03672976769):0.03526331558):0.05253663452):0.07719654947,(((395.184223573331:0.1228834414,409.199790805859:0.1228834414):0.06112647829,(423.179122986587:0.1321463654,(411.179141888881:0.1228830068,425.194781227798:0.1228830068):0.009263358581):0.0518635543):0.06361235707,((385.163471668775:0.1228838139,399.179009312675:0.1228838139):0.09409260236,((397.163370346864:0.1320886492,(395.147764986397:0.1228831181,409.163372106192:0.1228831181):0.009205531119):0.05600334756,((379.152840954305:0.1228830787,393.168525993806:0.1228830787):0.02466803933,(367.152891069687:0.1228832094,381.16848403267:0.1228832094):0.02466790867):0.04054087876):0.02888441944):0.03064586055):0.07698699115):0.1243409539):0.02791256926):0.1415142963,(((393.147492378803:0.1267447121,407.163274283517:0.1267447121):0.2072708807,(365.116123711877:0.1592791391,377.116135829135:0.1592791391):0.1747364536):0.1674492605,((413.137276102216:0.2408360447,(385.142295926694:0.1999819466,(411.157979805825:0.1847106,(399.157930109739:0.1236880307,413.17359257476:0.1236880307):0.06102256926):0.01527134661):0.04085409809):0.1591613165,(((345.111022688094:0.1231934997,359.126671824104:0.1231934997):0.1152898144,(357.111018107384:0.1900269452,(373.105958584582:0.1239192626,387.121613958289:0.1239192626):0.06610768259):0.04845636888):0.09031220959,((369.111006223307:0.1268001527,383.126668524108:0.1268001527):0.1325094771,(387.085159274531:0.1808928506,(371.09027313404:0.1269774008,385.105960574388:0.1269774008):0.05391544983):0.07841677917):0.06948589389):0.07120183753):0.1014674921):0.1169122341):0.08071327181):0.1047184499,(486.153560590762:0.7995310297,(((((364.080249046559:0.1924872608,((378.059695239321:0.1228830401,392.075370342211:0.1228830401):0.03655777152,(380.0751508071:0.122886261,394.091025659912:0.122886261):0.03655455064):0.03304644911):0.1285761659,(404.075164937665:0.2173562315,(432.106450185751:0.1889182315,434.08589262849:0.1889182315):0.02843800002):0.1037071952):0.1386293431,(((358.069691402891:0.1891448087,374.064752904716:0.1891448087):0.09387629993,(402.059526186399:0.2669641096,(370.069571804603:0.1727759682,386.064755939202:0.1727759682):0.09418814132):0.01605699906):0.1054918266,(((402.095940067844:0.1233377953,416.111621485417:0.1233377953):0.1133702247,(414.096074116225:0.1256502084,428.111652148643:0.1256502084):0.1110578116):0.05189766774,((382.10623864551:0.162404259,398.101129735644:0.162404259):0.09519006922,(384.121714948589:0.1829142052,(386.100947513088:0.1243764179,400.116846058298:0.1243764179):0.05853778731):0.07468012303):0.03101135953):0.09990724749):0.07117983455):0.04194108007,((290.079989688569:0.3206712036,((336.085534570633:0.1685115235,(318.07471331503:0.1228872585,332.090620261513:0.1228872585):0.04562426504):0.09424476677,(328.095590762198:0.1962160964,(330.074939070834:0.1239935821,344.090530940773:0.1239935821):0.0722225143):0.06654019389):0.05791491333):0.1579970706,(((386.137533522366:0.1872006309,((388.116602091161:0.1228851673,(402.132136530512:0.001384176669,402.132484158866:0.001384176669):0.1215009907):0.02051374607,(404.147854336212:0.1228854276,(390.132202142757:0.001101190978,390.132478700812:0.001101190978):0.1217842367):0.02051348576):0.04380171749):0.0892734856,((414.132226734332:0.1236320172,428.148187584643:0.1236320172):0.09377514581,((418.127186183634:0.1228835164,432.142925700416:0.1228835164):0.04973160198,(430.127384009787:0.1231037626,444.142876736936:0.1231037626):0.04951135584):0.04479204456):0.05906695353):0.09257928208,((((348.121876139375:0.1322228997,(346.106068328829:0.1228851377,360.121900386265:0.1228851377):0.009337762034):0.04865873441,((350.100999605291:0.1228830037,364.11664151634:0.1228830037):0.02967279894,(362.10119166573:0.1228865077,(376.116511917571:0.001290118984,376.116835923855:0.001290118984):0.1215963887):0.02966929495):0.02832583147):0.06999731501,((360.08545950841:0.1228830524,374.10108086992:0.1228830524):0.08668847905,((390.095950482247:0.1228849213,404.111773082899:0.1228849213):0.05581224512,(380.111625863348:0.1319039262,(378.096097701974:0.1228830494,392.11177551076:0.1228830494):0.009020876794):0.04679324025):0.03087436502):0.04130741768):0.08686751169,((382.127204690152:0.1434401589,398.122317601962:0.1434401589):0.117946255,(394.163494186178:0.2011367681,(368.148131165196:0.1663263828,(378.132469647689:0.1320728974,(366.132459142248:0.1228831304,380.14806408804:0.1228831304):0.009189766985):0.0342534854):0.03481038526):0.0602496459):0.07636004683):0.03130693777):0.1096148756):0.02296557563):0.135462428,((411.117511587101:0.3231402048,(363.132763630624:0.2026545999,(397.138174612079:0.1594143938,(379.127661135541:0.1403146415,381.143070877524:0.1403146415):0.01909975231):0.04324020605):0.1204856049):0.1993923665,((((301.096015844469:0.1841456883,(315.075273886534:0.1406231994,317.090889532604:0.1406231994):0.04352248888):0.04256811977,((331.070120170633:0.1228831651,345.085820836258:0.1228831651):0.07378257965,(347.101242733471:0.1687104481,(329.090710625884:0.1228840504,343.106488260755:0.1228840504):0.04582639769):0.02795529664):0.03004806333):0.1190414625,(321.122216737792:0.2495305207,329.12724141196:0.2495305207):0.09622474983):0.1426591151,(((403.091162790576:0.1664246536,(387.096107968337:0.1228842999,401.111899946627:0.1228842999):0.04354035371):0.1204978653,((343.070222672387:0.1247764399,357.085771782593:0.1247764399):0.1015523997,(361.080576869575:0.1320527065,(359.064989173555:0.122883075,373.080604956747:0.122883075):0.009169631482):0.09427613312):0.06059367926):0.08643265593,(411.096206612019:0.3068179387,(371.064872257351:0.2514561402,(399.09619749767:0.2110506611,401.075571029829:0.2110506611):0.04040547911):0.05536179847):0.0665372361):0.1150592109):0.03411818565):0.1145637065):0.1624347519):0.00427777935):0.1324972302,(((233.058523134684:0.224217351,247.037792771015:0.224217351):0.2361660562,(253.121150745192:0.2879167859,(209.094799613065:0.2188092122,(223.074147837892:0.1228830672,237.089830246644:0.1228830672):0.09592614499):0.06910757362):0.1724666214):0.389417662,((271.074076211306:0.3549281735,((299.105519039896:0.1256499033,313.121150497374:0.1256499033):0.1756524948,(311.105527149873:0.180922436,323.105538823964:0.180922436):0.1203799622):0.05362577535):0.1677343029,(((301.048228738378:0.2015880762,303.027676297284:0.2015880762):0.1050347376,(303.064054240265:0.2630608192,(329.079712483878:0.2015704662,331.058991356835:0.2015704662):0.06149035297):0.04356199456):0.1718342896,((311.069144874406:0.1827273533,323.068973747575:0.1827273533):0.1616496863,(271.037812545271:0.2364251921,299.032699313692:0.2364251921):0.1079518475):0.1340800638):0.04420537304):0.3271385929):0.08650497003):0.03368084064):0.157131618,(445.976745110956:1.117134011,((401.043287339123:0.5251175133,(473.100870023019:0.3231667439,((461.064274357999:0.1420958926,473.064345796382:0.1420958926):0.1177866432,(449.064356791036:0.2161293962,479.074813074265:0.2161293962):0.04375313964):0.06328420797):0.2019507694):0.3908489363,(((((477.116929254971:0.1228830238,491.132598669299:0.1228830238):0.1031300025,((463.137563981369:0.1228831148,477.153256255291:0.1228831148):0.07236064151,(449.122041242848:0.1498116084,461.121939653715:0.1498116084):0.04543214788):0.03076926997):0.1429304502,(((433.090663560496:0.1661079562,(421.090678048585:0.1228830107,435.106314888323:0.1228830107):0.04322494557):0.05191141076,((425.0854897486:0.1228834042,439.101218958729:0.1228834042):0.07846570235,(453.116728568629:0.131908472,(451.101156365776:0.1228837154,465.116911712938:0.1228837154):0.009024756564):0.06944063461):0.01667026039):0.07653808535,((((439.064891652066:0.1228830744,453.080507566014:0.1228830744):0.02490988459,(451.064688337923:0.1228831389,465.080384833487:0.1228831389):0.02490982008):0.0363478637,(423.069972034239:0.163036932,(435.069921226775:0.1228830006,449.085575315497:0.1228830006):0.04015393147):0.0211038907):0.09304904188,(491.096241580618:0.1932606628,(463.101255932245:0.1437711697,479.096237565255:0.1437711697):0.04948949304):0.08392920184):0.01736758772):0.07438602414):0.1643687332,(((523.085979485443:0.1865310041,(535.086017426136:0.1231023575,549.101721422991:0.1231023575):0.06342864661):0.1297659282,((479.059617856127:0.12288662,493.075504761908:0.12288662):0.128384911,(491.059829104874:0.1243725179,505.075503312327:0.1243725179):0.1268990131):0.06502540136):0.133765764,((435.033611491009:0.2014010301,451.02847389232:0.2014010301):0.1344526828,((447.033393228341:0.1923965651,(461.049144967577:0.1269169856,475.064771317565:0.1269169856):0.06547957951):0.07835989223,(463.064817828584:0.2005936969,(433.054318947673:0.1251026498,447.069833412458:0.1251026498):0.07549104716):0.07016276039):0.06509725549):0.1142089836):0.08324951323):0.1769932658,(((339.027401645329:0.3148947796,((359.017344452485:0.1831391328,(343.022592767401:0.1481665179,357.038227543859:0.1481665179):0.03497261492):0.06414324687,((371.017466161027:0.1511183487,385.03306791802:0.1511183487):0.04061537632,(355.022518935549:0.1532061679,369.038258799109:0.1532061679):0.0385275572):0.05554865463):0.06761239988):0.1954789776,((((389.028038571996:0.1867348397,(373.033106431345:0.1361568445,387.048788323428:0.1361568445):0.05057799522):0.08883597316,(361.033112398412:0.1950696411,(345.038253213092:0.1325418468,359.053906162307:0.1325418468):0.0625277943):0.08050117177):0.09373067638,(((417.022955229668:0.1361571255,431.038681671848:0.1361571255):0.05716057842,(401.028106439224:0.139181788,415.043715036051:0.139181788):0.0541359159):0.1034437372,((405.023032755481:0.1285368305,419.038505553611:0.1285368305):0.08909674491,(403.043660349081:0.1289880114,417.0592956404:0.1289880114):0.08864556398):0.07912786574):0.07254004811):0.09456912655,(((389.064391356895:0.1872703819,(403.080146291704:0.1243730883,417.095698643738:0.1243730883):0.06289729365):0.1106815599,((399.085198185507:0.1282499937,413.100877230307:0.1282499937):0.07542312892,(385.069579022443:0.194205446,(401.064455292526:0.1287376921,415.080150510252:0.1287376921):0.06546775382):0.009467676603):0.09427881928):0.1140494056,(((425.100887368551:0.1642162534,437.100730218756:0.1642162534):0.04204050467,((427.080140625509:0.1294150518,441.095821408002:0.1294150518):0.06408245693,(439.080169434378:0.1313505582,453.095697435277:0.1313505582):0.0621469505):0.01275924933):0.129806216,(((399.048693636748:0.135701255,413.064404070065:0.135701255):0.04870081084,(383.053900453071:0.1372740575,397.069562098176:0.1372740575):0.04712800836):0.03904061335,(409.069562766933:0.1895997346,411.048731467168:0.1895997346):0.03384294461):0.1126202948):0.07593837342):0.05186926837):0.04650314136):0.1026411858,((456.106674006223:0.3553950544,(424.080402070082:0.1589812954,440.075179027322:0.1589812954):0.196413759):0.2515474572,((((453.132181912783:0.1724146824,(455.11148117289:0.1265300385,469.127022521076:0.1265300385):0.04588464384):0.0909881105,(487.137662009794:0.1818066387,(457.127031691863:0.1245167623,471.142675705543:0.1245167623):0.05728987638):0.08159615419):0.0771612716,((445.090627102532:0.1248417446,459.106308773405:0.1248417446):0.1842473299,(((457.09068227903:0.1268001721,471.106310805668:0.1268001721):0.06763148761,(469.090653234922:0.128549712,483.10640906933:0.128549712):0.0658819477):0.07141673459,(513.116991746351:0.1985776508,(487.10126349137:0.1250534846,501.116946279047:0.1250534846):0.07352416618):0.06727074348):0.04324068028):0.03147498997):0.1463780694,((((445.054243437348:0.1287375665,459.06989133233:0.1287375665):0.05712659958,(429.059376313145:0.1304245181,443.074927953697:0.1304245181):0.05543964799):0.06188161548,((441.059272910692:0.1331990191,455.074964856987:0.1331990191):0.09547377156,(473.049159173627:0.1761742455,(457.054272224542:0.1319169033,471.069854305813:0.1319169033):0.04425734213):0.05249854521):0.01907299091):0.1042121398,((483.069776349546:0.1313518986,497.085618948422:0.1313518986):0.1490954448,((499.064938623395:0.1572336078,515.059862961469:0.1572336078):0.06361633396,(503.059632821784:0.1779757256,(487.064804571646:0.1282502367,501.080523675412:0.1282502367):0.04972548892):0.04287421619):0.05959740168):0.07151057786):0.1349842126):0.1200003777):0.006072431252):0.09729053254):0.2056609742):0.2011675611):0.009984487223):0.1466077959):0.1938815625):0.2175502545):0.09089989235):0.1384076534):0.2385734388):0.1230088983,((793.171078539488:1.632380695,(791.240388881591:0.6949997729,(759.323365220747:0.2929827102,791.313231570567:0.2929827102):0.4020170627):0.9373809223):0.6264475901,((((((((((573.247689959453:0.001339476231,573.248026361538:0.001339476231):0.1277572836,(575.263313396076:0.1228854843,(561.247634652415:0.001213675084,561.247939460234:0.001213675084):0.1216718092):0.006211275486):0.07900019424,((533.216441268501:0.122883185,547.232144896648:0.122883185):0.02966216208,(545.216463194762:0.1228879485,(559.232062557194:0.001748243498,559.232501618929:0.001748243498):0.121139705):0.02965739864):0.05555160693):0.1442115636,((613.279423213233:0.203897026,(603.258182712129:0.1672329769,(587.263557882486:0.1228830152,601.279192268958:0.1228830152):0.04434996164):0.0366640491):0.07586519473,(((555.273652196321:0.1229342908,569.289181774126:0.1229342908):0.05324239245,(573.284266629968:0.1364884319,(571.268597418491:0.1229013094,(585.283991057983:0.002132998963,585.284526748936:0.002132998963):0.1207683104):0.01358712254):0.03968825136):0.05039999946,(553.258161503221:0.1801521341,(569.252920672876:0.1230077158,(583.268429971978:0.001285138787,583.268752727513:0.001285138787):0.121722577):0.0571444183):0.04642454864):0.05318553797):0.07254629698):0.1413530451,(((521.2316247323:0.1235525425,535.247417160124:0.1235525425):0.1096660354,(549.226532184449:0.1236863028,563.242213826722:0.1236863028):0.1095322751):0.177424968,((((523.174489134981:0.1240211261,537.190146091656:0.1240211261):0.06490018012,(541.185150895978:0.1529219368,(553.185081842048:0.001882749447,553.185554684212:0.001882749447):0.1510391873):0.03599936943):0.07104958769,((535.211006151097:0.1240222813,(521.195476441718:0.001847286445,521.195940377544:0.001847286445):0.1221749949):0.1130028512,(549.190385260498:0.1241929386,563.205798813446:0.1241929386):0.1128321939):0.02294576134):0.1385289505,(((573.211447718957:0.1229104501,(587.226932764971:0.001919069407,587.227414728693:0.001919069407):0.1209913807):0.04683450834,(599.227157633645:0.1230597769,(585.211306800902:0.001589261923,585.211705935289:0.001589261923):0.121470515):0.04668518159):0.1171848187,(((553.221626396625:0.1581485915,(551.205941554614:0.1236749277,565.221601069092:0.1236749277):0.03447366377):0.03771923996,((555.201185070474:0.1232293213,(569.216393959759:0.001154911793,569.216684009501:0.001154911793):0.1220744095):0.04458657904,(567.200668696402:0.1235223338,581.216556096649:0.1235223338):0.04429356663):0.02805193106):0.08135911212,(((583.232257455912:0.1231247208,597.247660572821:0.1231247208):0.04861181307,(567.237265201797:0.1232246786,581.252981965512:0.1232246786):0.04851185531):0.03337106925,((555.237118281135:0.001872658966,555.23758858913:0.001872658966):0.1713284701,(571.232107901729:0.1229588171,585.248036942625:0.1229588171):0.05024231193):0.03190647408):0.07211934045):0.009702833576):0.1115700672):0.01214370157):0.08301801682):0.07062156913,((673.264127327353:0.3633172512,(((615.222006548834:0.1229554211,629.237815259242:0.1229554211):0.0659514065,((619.217188611493:0.1228983186,633.232351290353:0.1228983186):0.03242033153,(631.216828940628:0.1229152233,645.232925379918:0.1229152233):0.03240342684):0.03358817742):0.1435359399,((613.242549724906:0.1230126149,(627.258172994548:0.001906068788,627.258651693236:0.001906068788):0.1211065461):0.1000195613,(637.242648200943:0.1787807743,(611.227260714559:0.1232246677,625.242976206216:0.1232246677):0.05555610655):0.04425140196):0.1094105913):0.03087448367):0.1497208012,(((((587.190564454819:0.1230157578,(573.175036563338:0.001339556718,573.175372985637:0.001339556718):0.121676201):0.04887788371,(571.195700367863:0.1231437438,(557.18010587138:0.001441372758,557.180467864217:0.001441372758):0.1217023711):0.04874989762):0.07312192442,((567.164568099321:0.1240213487,581.180158666693:0.1240213487):0.07659667214,((585.175232271578:0.123386734,(571.159344871524:0.00152300763,571.15972736651:0.00152300763):0.1218637263):0.04634322658,(569.180242447031:0.123597753,(555.164651460014:0.00180378241,(555.164052506316:0.001162228696,555.164344393658:0.001162228696):0.0006415537138):0.1217939706):0.04613220754):0.03088806033):0.04439754501):0.0817097589,(((597.174903598451:0.1236463806,611.190690399188:0.1236463806):0.09475785495,((599.19104461374:0.1232351166,613.206248759209:0.1232351166):0.04955052931,(597.211450354214:0.1233694432,(583.195775175935:0.001338971283,583.196111451205:0.001338971283):0.1220304719):0.0494162027):0.04561858964):0.04116920126,(629.201407986446:0.2311654184,(625.206478294602:0.1234174224,639.222108934908:0.1234174224):0.107747996):0.0284080184):0.067151888):0.107067115,((569.165061619958:0.2575515036,(555.185765896426:0.1228876867,569.201146342268:0.1228876867):0.1346638169):0.1138369985,(((591.18568338728:0.1228829999,605.201330746372:0.1228829999):0.04667758283,(589.16997319802:0.1229179815,603.185574093877:0.1229179815):0.04664260124):0.1189148846,(((559.195607686009:0.001309679309,559.195936604761:0.001309679309):0.141505608,(547.195851826607:0.1228849806,561.211326585685:0.1228849806):0.01993030676):0.05680612702,((577.206173346961:0.1228455335,589.20660140668:0.1228455335):0.0658452479,((561.175111371602:0.1228847076,(575.190649221085:0.001246683125,575.190962318692:0.001246683125):0.1216380245):0.02955282485,(549.175108062952:0.1228870313,563.190508064891:0.1228870313):0.02955050121):0.0362532489):0.01093063294):0.08885405306):0.08291303473):0.06240393767):0.07924561261):0.05124507946):0.267936979,((523.320027529051:0.4481883988,((567.309849893587:0.1613229442,(565.294286242335:0.001400658582,565.294638010031:0.001400658582):0.1599222856):0.200607656,(((523.283624377317:0.001488603747,523.283998231957:0.001488603747):0.1951273615,(521.267996209515:0.1483850469,537.26310113313:0.1483850469):0.04823091839):0.06204088703,(495.252473709346:0.2155562893,(527.242262697948:0.1720438013,(511.247471298349:0.1230314746,525.262918964121:0.1230314746):0.0490123267):0.04351248797):0.04310056302):0.1032737478):0.08625779863):0.1902636337,(456.216455376674:0.5711873619,((((501.226573284752:0.1228835811,515.242318237449:0.1228835811):0.1162979887,(473.231809038771:0.1843258119,(487.247279142528:0.1228831659,501.262979938725:0.1228831659):0.06144264594):0.0548557579):0.06339895476,((495.237210450773:0.1533663232,(479.242614813324:0.1240128335,491.242360990115:0.1240128335):0.02935348968):0.1159593212,(505.221445075306:0.1753086765,523.232024212187:0.1753086765):0.09401696782):0.03325488023):0.1826568569,((425.210611909832:0.2390030386,443.22112131642:0.2390030386):0.1770783954,(407.221166310284:0.342477612,451.21120
[truncated: 50,576 more chars]
